# Supplementary material for: Enumerating regulatory T cells in cryopreserved umbilical cord blood samples using FOXP3 methylation specific quantitative PCR
Source: PLoS One. 2020 Oct 23;15(10):e0240190. doi: 10.1371/journal.pone.0240190 (PMC7584164; doi:10.1371/journal.pone.0240190)
Supplement: S1 Data — (ZIP) [file pone.0240190.s005.zip]

Archive with 10 entries (7 files):
- Flowjo data/
- Flowjo data/Fig 1A.wsp
- __MACOSX/
- __MACOSX/Flowjo data/
- __MACOSX/Flowjo data/._Fig 1A.wsp
- Flowjo data/S1.wsp
- Flowjo data/Specimen_001_wb 438_002.fcs
- __MACOSX/Flowjo data/._Specimen_001_wb 438_002.fcs
- Flowjo data/Specimen_002_seg 110324_020.fcs
- __MACOSX/._Flowjo data
