# Supplementary material for: Enumerating regulatory T cells in cryopreserved umbilical cord blood samples using FOXP3 methylation specific quantitative PCR
Source: PLoS One. 2020 Oct 23;15(10):e0240190. doi: 10.1371/journal.pone.0240190 (PMC7584164; doi:10.1371/journal.pone.0240190)
Supplement: S1 Data — (ZIP) [file pone.0240190.s005.zip › Flowjo data/Fig 1A.wsp]

<?xml version="1.0" encoding="UTF-8"?>
 <Workspace version="20.0"  modDate="Wed Dec 18 16:11:26 GMT 2019"  clientTimestamp="1576685486839"  flowJoVersion="10.5.2"  drawRowBorders="1"  drawColumnBorders="1"  curGroup="26-4-18 WB and CBMC"  groupPaneHeight="80"  xmlns:xsi="http://www.w3.org/2001/XMLSchema-instance"  xmlns:gating="http://www.isac-net.org/std/Gating-ML/v2.0/gating"  xmlns:transforms="http://www.isac-net.org/std/Gating-ML/v2.0/transformations"  xmlns:data-type="http://www.isac-net.org/std/Gating-ML/v2.0/datatypes"  xsi:schemaLocation="http://www.isac-net.org/std/Gating-ML/v2.0/gating http://www.isac-net.org/std/Gating-ML/v2.0/gating/Gating-ML.v2.0.xsd http://www.isac-net.org/std/Gating-ML/v2.0/transformations http://www.isac-net.org/std/Gating-ML/v2.0/gating/Transformations.v2.0.xsd http://www.isac-net.org/std/Gating-ML/v2.0/datatypes http://www.isac-net.org/std/Gating-ML/v2.0/gating/DataTypes.v2.0.xsd "  nonAutoSaveFileName="file:/Users/richardduggleby/Google%20Drive/FOXP3-CD3%20project/paper%20workings/Aug-sept/combined%20comments/PlosOne/PlosOne%20corrected/Fig%201A.wsp" >
   <WindowPosition x="19"  y="23"  width="600"  height="720"  displayed="1"  panelState="" />
   <TextTraits font="SansSerif"  size="10"  name=""  style="plain"  color="#000000"  background="#00ffffff"  just="left" />
   <Columns>
     <TColumn width="305" >
       <Property key="fj.appnode.prop.name" />
     </TColumn>
     <TColumn width="146" >
       <Property key="fj.appnode.prop.statistic" />
     </TColumn>
     <TColumn width="145" >
       <Property key="fj.appnode.prop.ncells" />
     </TColumn>
   </Columns>
   <Matrices>
     <transforms:spilloverMatrix prefix="Comp-"  name="Acquisition-defined"  editable="0"  color="#c0c0c0"  version="FlowJo-10.5.2"  status="FINALIZED"  transforms:id="5b776b3f-43b0-4e5c-8af0-11986505c6c9"  suffix="" >
       <data-type:parameters>
         <data-type:parameter data-type:name="FITC-A" />
         <data-type:parameter data-type:name="PerCP-Cy5-5-A" />
         <data-type:parameter data-type:name="APC-A" />
         <data-type:parameter data-type:name="Alexa Fluor 700-A" />
         <data-type:parameter data-type:name="AmCyan-A" />
         <data-type:parameter data-type:name="PE-A" />
         <data-type:parameter data-type:name="PE-Cy7-A" />
       </data-type:parameters>
       <transforms:spillover data-type:parameter="FITC-A" >
         <transforms:coefficient data-type:parameter="FITC-A"  transforms:value="1" />
         <transforms:coefficient data-type:parameter="PerCP-Cy5-5-A"  transforms:value="0" />
         <transforms:coefficient data-type:parameter="APC-A"  transforms:value="0" />
         <transforms:coefficient data-type:parameter="Alexa Fluor 700-A"  transforms:value="0" />
         <transforms:coefficient data-type:parameter="AmCyan-A"  transforms:value="0.0017642902" />
         <transforms:coefficient data-type:parameter="PE-A"  transforms:value="0" />
         <transforms:coefficient data-type:parameter="PE-Cy7-A"  transforms:value="0" />
       </transforms:spillover>
       <transforms:spillover data-type:parameter="PerCP-Cy5-5-A" >
         <transforms:coefficient data-type:parameter="FITC-A"  transforms:value="0" />
         <transforms:coefficient data-type:parameter="PerCP-Cy5-5-A"  transforms:value="1" />
         <transforms:coefficient data-type:parameter="APC-A"  transforms:value="0.1048811972" />
         <transforms:coefficient data-type:parameter="Alexa Fluor 700-A"  transforms:value="0.0754674748" />
         <transforms:coefficient data-type:parameter="AmCyan-A"  transforms:value="0" />
         <transforms:coefficient data-type:parameter="PE-A"  transforms:value="0" />
         <transforms:coefficient data-type:parameter="PE-Cy7-A"  transforms:value="0.0459453873" />
       </transforms:spillover>
       <transforms:spillover data-type:parameter="APC-A" >
         <transforms:coefficient data-type:parameter="FITC-A"  transforms:value="0" />
         <transforms:coefficient data-type:parameter="PerCP-Cy5-5-A"  transforms:value="0.0036761512" />
         <transforms:coefficient data-type:parameter="APC-A"  transforms:value="1" />
         <transforms:coefficient data-type:parameter="Alexa Fluor 700-A"  transforms:value="0.1494557261" />
         <transforms:coefficient data-type:parameter="AmCyan-A"  transforms:value="0" />
         <transforms:coefficient data-type:parameter="PE-A"  transforms:value="0" />
         <transforms:coefficient data-type:parameter="PE-Cy7-A"  transforms:value="0.0181944277" />
       </transforms:spillover>
       <transforms:spillover data-type:parameter="Alexa Fluor 700-A" >
         <transforms:coefficient data-type:parameter="FITC-A"  transforms:value="0" />
         <transforms:coefficient data-type:parameter="PerCP-Cy5-5-A"  transforms:value="0.0775534287" />
         <transforms:coefficient data-type:parameter="APC-A"  transforms:value="0.0380900577" />
         <transforms:coefficient data-type:parameter="Alexa Fluor 700-A"  transforms:value="1" />
         <transforms:coefficient data-type:parameter="AmCyan-A"  transforms:value="0" />
         <transforms:coefficient data-type:parameter="PE-A"  transforms:value="0" />
         <transforms:coefficient data-type:parameter="PE-Cy7-A"  transforms:value="0.0833705813" />
       </transforms:spillover>
       <transforms:spillover data-type:parameter="AmCyan-A" >
         <transforms:coefficient data-type:parameter="FITC-A"  transforms:value="0.2920489311" />
         <transforms:coefficient data-type:parameter="PerCP-Cy5-5-A"  transforms:value="0.4418960214" />
         <transforms:coefficient data-type:parameter="APC-A"  transforms:value="0.0125307636" />
         <transforms:coefficient data-type:parameter="Alexa Fluor 700-A"  transforms:value="0.0187961515" />
         <transforms:coefficient data-type:parameter="AmCyan-A"  transforms:value="1" />
         <transforms:coefficient data-type:parameter="PE-A"  transforms:value="0.1367196143" />
         <transforms:coefficient data-type:parameter="PE-Cy7-A"  transforms:value="0.0363616049" />
       </transforms:spillover>
       <transforms:spillover data-type:parameter="PE-A" >
         <transforms:coefficient data-type:parameter="FITC-A"  transforms:value="0" />
         <transforms:coefficient data-type:parameter="PerCP-Cy5-5-A"  transforms:value="0.0444047377" />
         <transforms:coefficient data-type:parameter="APC-A"  transforms:value="0" />
         <transforms:coefficient data-type:parameter="Alexa Fluor 700-A"  transforms:value="0" />
         <transforms:coefficient data-type:parameter="AmCyan-A"  transforms:value="0" />
         <transforms:coefficient data-type:parameter="PE-A"  transforms:value="1" />
         <transforms:coefficient data-type:parameter="PE-Cy7-A"  transforms:value="0.002346592" />
       </transforms:spillover>
       <transforms:spillover data-type:parameter="PE-Cy7-A" >
         <transforms:coefficient data-type:parameter="FITC-A"  transforms:value="0" />
         <transforms:coefficient data-type:parameter="PerCP-Cy5-5-A"  transforms:value="0.0157654565" />
         <transforms:coefficient data-type:parameter="APC-A"  transforms:value="0" />
         <transforms:coefficient data-type:parameter="Alexa Fluor 700-A"  transforms:value="0.0013538905" />
         <transforms:coefficient data-type:parameter="AmCyan-A"  transforms:value="0.0011328472" />
         <transforms:coefficient data-type:parameter="PE-A"  transforms:value="0.0291397274" />
         <transforms:coefficient data-type:parameter="PE-Cy7-A"  transforms:value="1" />
       </transforms:spillover>
     </transforms:spilloverMatrix>
     <transforms:spilloverMatrix prefix="Comp-"  name="Acquisition-defined-copy"  editable="1"  color="#00ccff"  version="FlowJo-10.5.2"  status="FINALIZED"  transforms:id="b55257d5-1a15-4425-832c-4d8337ddc01a"  suffix="" >
       <data-type:parameters>
         <data-type:parameter data-type:name="FITC-A" />
         <data-type:parameter data-type:name="PerCP-Cy5-5-A" />
         <data-type:parameter data-type:name="APC-A" />
         <data-type:parameter data-type:name="Alexa Fluor 700-A" />
         <data-type:parameter data-type:name="AmCyan-A" />
         <data-type:parameter data-type:name="PE-A" />
         <data-type:parameter data-type:name="PE-Cy7-A" />
       </data-type:parameters>
       <transforms:spillover data-type:parameter="FITC-A" >
         <transforms:coefficient data-type:parameter="FITC-A"  transforms:value="1" />
         <transforms:coefficient data-type:parameter="PerCP-Cy5-5-A"  transforms:value="0" />
         <transforms:coefficient data-type:parameter="APC-A"  transforms:value="0" />
         <transforms:coefficient data-type:parameter="Alexa Fluor 700-A"  transforms:value="0" />
         <transforms:coefficient data-type:parameter="AmCyan-A"  transforms:value="0.0017642902" />
         <transforms:coefficient data-type:parameter="PE-A"  transforms:value="0" />
         <transforms:coefficient data-type:parameter="PE-Cy7-A"  transforms:value="0" />
       </transforms:spillover>
       <transforms:spillover data-type:parameter="PerCP-Cy5-5-A" >
         <transforms:coefficient data-type:parameter="FITC-A"  transforms:value="0" />
         <transforms:coefficient data-type:parameter="PerCP-Cy5-5-A"  transforms:value="1" />
         <transforms:coefficient data-type:parameter="APC-A"  transforms:value="0.1048811972" />
         <transforms:coefficient data-type:parameter="Alexa Fluor 700-A"  transforms:value="0.0754674748" />
         <transforms:coefficient data-type:parameter="AmCyan-A"  transforms:value="0" />
         <transforms:coefficient data-type:parameter="PE-A"  transforms:value="0" />
         <transforms:coefficient data-type:parameter="PE-Cy7-A"  transforms:value="0.0459453873" />
       </transforms:spillover>
       <transforms:spillover data-type:parameter="APC-A" >
         <transforms:coefficient data-type:parameter="FITC-A"  transforms:value="0" />
         <transforms:coefficient data-type:parameter="PerCP-Cy5-5-A"  transforms:value="0.0036761512" />
         <transforms:coefficient data-type:parameter="APC-A"  transforms:value="1" />
         <transforms:coefficient data-type:parameter="Alexa Fluor 700-A"  transforms:value="0.1494557261" />
         <transforms:coefficient data-type:parameter="AmCyan-A"  transforms:value="0" />
         <transforms:coefficient data-type:parameter="PE-A"  transforms:value="0" />
         <transforms:coefficient data-type:parameter="PE-Cy7-A"  transforms:value="0.0181944277" />
       </transforms:spillover>
       <transforms:spillover data-type:parameter="Alexa Fluor 700-A" >
         <transforms:coefficient data-type:parameter="FITC-A"  transforms:value="0" />
         <transforms:coefficient data-type:parameter="PerCP-Cy5-5-A"  transforms:value="0.0775534287" />
         <transforms:coefficient data-type:parameter="APC-A"  transforms:value="0.0380900577" />
         <transforms:coefficient data-type:parameter="Alexa Fluor 700-A"  transforms:value="1" />
         <transforms:coefficient data-type:parameter="AmCyan-A"  transforms:value="0" />
         <transforms:coefficient data-type:parameter="PE-A"  transforms:value="0" />
         <transforms:coefficient data-type:parameter="PE-Cy7-A"  transforms:value="0.0833705813" />
       </transforms:spillover>
       <transforms:spillover data-type:parameter="AmCyan-A" >
         <transforms:coefficient data-type:parameter="FITC-A"  transforms:value="0.2920489311" />
         <transforms:coefficient data-type:parameter="PerCP-Cy5-5-A"  transforms:value="0.4418960214" />
         <transforms:coefficient data-type:parameter="APC-A"  transforms:value="0.0125307636" />
         <transforms:coefficient data-type:parameter="Alexa Fluor 700-A"  transforms:value="0.0187961515" />
         <transforms:coefficient data-type:parameter="AmCyan-A"  transforms:value="1" />
         <transforms:coefficient data-type:parameter="PE-A"  transforms:value="0.1367196143" />
         <transforms:coefficient data-type:parameter="PE-Cy7-A"  transforms:value="0.0363616049" />
       </transforms:spillover>
       <transforms:spillover data-type:parameter="PE-A" >
         <transforms:coefficient data-type:parameter="FITC-A"  transforms:value="0" />
         <transforms:coefficient data-type:parameter="PerCP-Cy5-5-A"  transforms:value="0.0444047377" />
         <transforms:coefficient data-type:parameter="APC-A"  transforms:value="0" />
         <transforms:coefficient data-type:parameter="Alexa Fluor 700-A"  transforms:value="0" />
         <transforms:coefficient data-type:parameter="AmCyan-A"  transforms:value="0" />
         <transforms:coefficient data-type:parameter="PE-A"  transforms:value="1" />
         <transforms:coefficient data-type:parameter="PE-Cy7-A"  transforms:value="0.002346592" />
       </transforms:spillover>
       <transforms:spillover data-type:parameter="PE-Cy7-A" >
         <transforms:coefficient data-type:parameter="FITC-A"  transforms:value="0" />
         <transforms:coefficient data-type:parameter="PerCP-Cy5-5-A"  transforms:value="0.0157654565" />
         <transforms:coefficient data-type:parameter="APC-A"  transforms:value="0" />
         <transforms:coefficient data-type:parameter="Alexa Fluor 700-A"  transforms:value="0.0013538905" />
         <transforms:coefficient data-type:parameter="AmCyan-A"  transforms:value="0.0011328472" />
         <transforms:coefficient data-type:parameter="PE-A"  transforms:value="0.033" />
         <transforms:coefficient data-type:parameter="PE-Cy7-A"  transforms:value="1" />
       </transforms:spillover>
     </transforms:spilloverMatrix>
     <transforms:spilloverMatrix prefix="Comp-"  name="Acquisition-defined-copy-1"  editable="1"  color="#ff9933"  version="FlowJo-10.5.2"  status="FINALIZED"  transforms:id="32431283-9456-47f1-a781-2ae3b13c258e"  suffix="" >
       <data-type:parameters>
         <data-type:parameter data-type:name="FITC-A" />
         <data-type:parameter data-type:name="PerCP-Cy5-5-A" />
         <data-type:parameter data-type:name="APC-A" />
         <data-type:parameter data-type:name="Alexa Fluor 700-A" />
         <data-type:parameter data-type:name="AmCyan-A" />
         <data-type:parameter data-type:name="PE-A" />
         <data-type:parameter data-type:name="PE-Cy7-A" />
       </data-type:parameters>
       <transforms:spillover data-type:parameter="FITC-A" >
         <transforms:coefficient data-type:parameter="FITC-A"  transforms:value="1" />
         <transforms:coefficient data-type:parameter="PerCP-Cy5-5-A"  transforms:value="0" />
         <transforms:coefficient data-type:parameter="APC-A"  transforms:value="0" />
         <transforms:coefficient data-type:parameter="Alexa Fluor 700-A"  transforms:value="0" />
         <transforms:coefficient data-type:parameter="AmCyan-A"  transforms:value="0" />
         <transforms:coefficient data-type:parameter="PE-A"  transforms:value="0" />
         <transforms:coefficient data-type:parameter="PE-Cy7-A"  transforms:value="0" />
       </transforms:spillover>
       <transforms:spillover data-type:parameter="PerCP-Cy5-5-A" >
         <transforms:coefficient data-type:parameter="FITC-A"  transforms:value="0" />
         <transforms:coefficient data-type:parameter="PerCP-Cy5-5-A"  transforms:value="1" />
         <transforms:coefficient data-type:parameter="APC-A"  transforms:value="0.1048811972" />
         <transforms:coefficient data-type:parameter="Alexa Fluor 700-A"  transforms:value="0.0754674748" />
         <transforms:coefficient data-type:parameter="AmCyan-A"  transforms:value="0" />
         <transforms:coefficient data-type:parameter="PE-A"  transforms:value="0" />
         <transforms:coefficient data-type:parameter="PE-Cy7-A"  transforms:value="0.0459453873" />
       </transforms:spillover>
       <transforms:spillover data-type:parameter="APC-A" >
         <transforms:coefficient data-type:parameter="FITC-A"  transforms:value="0" />
         <transforms:coefficient data-type:parameter="PerCP-Cy5-5-A"  transforms:value="0.0036761512" />
         <transforms:coefficient data-type:parameter="APC-A"  transforms:value="1" />
         <transforms:coefficient data-type:parameter="Alexa Fluor 700-A"  transforms:value="0.1494557261" />
         <transforms:coefficient data-type:parameter="AmCyan-A"  transforms:value="0" />
         <transforms:coefficient data-type:parameter="PE-A"  transforms:value="0" />
         <transforms:coefficient data-type:parameter="PE-Cy7-A"  transforms:value="0.0181944277" />
       </transforms:spillover>
       <transforms:spillover data-type:parameter="Alexa Fluor 700-A" >
         <transforms:coefficient data-type:parameter="FITC-A"  transforms:value="0" />
         <transforms:coefficient data-type:parameter="PerCP-Cy5-5-A"  transforms:value="0.0775534287" />
         <transforms:coefficient data-type:parameter="APC-A"  transforms:value="0.0380900577" />
         <transforms:coefficient data-type:parameter="Alexa Fluor 700-A"  transforms:value="1" />
         <transforms:coefficient data-type:parameter="AmCyan-A"  transforms:value="0" />
         <transforms:coefficient data-type:parameter="PE-A"  transforms:value="0" />
         <transforms:coefficient data-type:parameter="PE-Cy7-A"  transforms:value="0.0833705813" />
       </transforms:spillover>
       <transforms:spillover data-type:parameter="AmCyan-A" >
         <transforms:coefficient data-type:parameter="FITC-A"  transforms:value="0.042049" />
         <transforms:coefficient data-type:parameter="PerCP-Cy5-5-A"  transforms:value="0.071896" />
         <transforms:coefficient data-type:parameter="APC-A"  transforms:value="0.0125307636" />
         <transforms:coefficient data-type:parameter="Alexa Fluor 700-A"  transforms:value="0.0187961515" />
         <transforms:coefficient data-type:parameter="AmCyan-A"  transforms:value="1" />
         <transforms:coefficient data-type:parameter="PE-A"  transforms:value="0.09672" />
         <transforms:coefficient data-type:parameter="PE-Cy7-A"  transforms:value="0.0363616049" />
       </transforms:spillover>
       <transforms:spillover data-type:parameter="PE-A" >
         <transforms:coefficient data-type:parameter="FITC-A"  transforms:value="0" />
         <transforms:coefficient data-type:parameter="PerCP-Cy5-5-A"  transforms:value="0.074405" />
         <transforms:coefficient data-type:parameter="APC-A"  transforms:value="0" />
         <transforms:coefficient data-type:parameter="Alexa Fluor 700-A"  transforms:value="0" />
         <transforms:coefficient data-type:parameter="AmCyan-A"  transforms:value="0" />
         <transforms:coefficient data-type:parameter="PE-A"  transforms:value="1" />
         <transforms:coefficient data-type:parameter="PE-Cy7-A"  transforms:value="0.002347" />
       </transforms:spillover>
       <transforms:spillover data-type:parameter="PE-Cy7-A" >
         <transforms:coefficient data-type:parameter="FITC-A"  transforms:value="0" />
         <transforms:coefficient data-type:parameter="PerCP-Cy5-5-A"  transforms:value="0.0157654565" />
         <transforms:coefficient data-type:parameter="APC-A"  transforms:value="0" />
         <transforms:coefficient data-type:parameter="Alexa Fluor 700-A"  transforms:value="0.0013538905" />
         <transforms:coefficient data-type:parameter="AmCyan-A"  transforms:value="0.0011328472" />
         <transforms:coefficient data-type:parameter="PE-A"  transforms:value="0.0291397274" />
         <transforms:coefficient data-type:parameter="PE-Cy7-A"  transforms:value="1" />
       </transforms:spillover>
     </transforms:spilloverMatrix>
   </Matrices>
   <Cytometers>
     <Cytometer name="DIVA"  cyt="BD FACSDiva Software Version 8.0.1"  useFCS3="1"  extraNegs="0"  widthBasis="-100"  linMin="0"  logMin="3"  linMax="262144"  logMax="262144"  linearRescale="1"  logRescale="1"  linFromKW="1"  logFromKW="1"  useGain="0"  useTransform="1"  transformType="BIEX"  manufacturer=""  serialnumber=""  homepage="workspaces-and-samples/flowjo-and-your-cytometer/ws-cytometer-bd/"  icon="bd.PNG" >
       <LinParams>
         <Param>time</Param>
       </LinParams>
       <LogParams/>
       <FilterParams/>
       <TransformStore>
         <MatrixID matrixId="5b776b3f-43b0-4e5c-8af0-11986505c6c9" >
           <Transforms>
             <transforms:biex transforms:length="256"  transforms:maxRange="82897.2115039447"  transforms:neg="0.4"  transforms:width="-10"  transforms:pos="3.918539922" >
               <data-type:parameter data-type:name="APC-A" />
             </transforms:biex>
             <transforms:biex transforms:length="256"  transforms:maxRange="262144.0000291775"  transforms:neg="0"  transforms:width="-19.9526231497"  transforms:pos="4.418539922" >
               <data-type:parameter data-type:name="PE-Cy7-A" />
             </transforms:biex>
             <transforms:biex transforms:length="256"  transforms:maxRange="26214.4000029177"  transforms:neg="0"  transforms:width="-25.1188643151"  transforms:pos="3.418539922" >
               <data-type:parameter data-type:name="PerCP-Cy5-5-A" />
             </transforms:biex>
             <transforms:biex transforms:length="256"  transforms:maxRange="262144.0000291775"  transforms:neg="0.7"  transforms:width="-3.9810717055"  transforms:pos="4.418539922" >
               <data-type:parameter data-type:name="Alexa Fluor 700-A" />
             </transforms:biex>
             <transforms:biex transforms:length="256"  transforms:maxRange="82897.2115039447"  transforms:neg="0"  transforms:width="-10"  transforms:pos="3.918539922" >
               <data-type:parameter data-type:name="FITC-A" />
             </transforms:biex>
             <transforms:linear transforms:minRange="0"  transforms:maxRange="262144"  gain="1" >
               <data-type:parameter data-type:name="FSC-A" />
             </transforms:linear>
             <transforms:biex transforms:length="256"  transforms:maxRange="262144.0000291775"  transforms:neg="0"  transforms:width="-5.0118723363"  transforms:pos="4.418539922" >
               <data-type:parameter data-type:name="AmCyan-A" />
             </transforms:biex>
             <transforms:biex transforms:length="256"  transforms:maxRange="262144.0000291775"  transforms:neg="0"  transforms:width="-12.5892541179"  transforms:pos="4.418539922" >
               <data-type:parameter data-type:name="PE-A" />
             </transforms:biex>
             <transforms:linear transforms:minRange="0"  transforms:maxRange="262144"  gain="1" >
               <data-type:parameter data-type:name="SSC-A" />
             </transforms:linear>
           </Transforms>
         </MatrixID>
         <MatrixID matrixId="32431283-9456-47f1-a781-2ae3b13c258e" >
           <Transforms>
             <transforms:biex transforms:length="256"  transforms:maxRange="262144.0000291775"  transforms:neg="0"  transforms:width="-19.9526231497"  transforms:pos="4.418539922" >
               <data-type:parameter data-type:name="APC-A" />
             </transforms:biex>
             <transforms:biex transforms:length="256"  transforms:maxRange="262144.0000291775"  transforms:neg="0"  transforms:width="-15.8489319246"  transforms:pos="4.418539922" >
               <data-type:parameter data-type:name="PE-Cy7-A" />
             </transforms:biex>
             <transforms:biex transforms:length="256"  transforms:maxRange="262144.0000291775"  transforms:neg="0"  transforms:width="-12.5892541179"  transforms:pos="4.418539922" >
               <data-type:parameter data-type:name="PerCP-Cy5-5-A" />
             </transforms:biex>
             <transforms:biex transforms:length="256"  transforms:maxRange="262144.0000291775"  transforms:neg="0"  transforms:width="-6.3095734448"  transforms:pos="4.418539922" >
               <data-type:parameter data-type:name="Alexa Fluor 700-A" />
             </transforms:biex>
             <transforms:biex transforms:length="256"  transforms:maxRange="26214.4000029177"  transforms:neg="0"  transforms:width="-7.9432823472"  transforms:pos="3.418539922" >
               <data-type:parameter data-type:name="FITC-A" />
             </transforms:biex>
             <transforms:linear transforms:minRange="0"  transforms:maxRange="262144"  gain="1" >
               <data-type:parameter data-type:name="FSC-A" />
             </transforms:linear>
             <transforms:biex transforms:length="256"  transforms:maxRange="262144.0000291775"  transforms:neg="0"  transforms:width="-5.0118723363"  transforms:pos="4.418539922" >
               <data-type:parameter data-type:name="AmCyan-A" />
             </transforms:biex>
             <transforms:biex transforms:length="256"  transforms:maxRange="262144.0000291775"  transforms:neg="0.1"  transforms:width="-10"  transforms:pos="4.418539922" >
               <data-type:parameter data-type:name="PE-A" />
             </transforms:biex>
             <transforms:linear transforms:minRange="0"  transforms:maxRange="262144"  gain="1" >
               <data-type:parameter data-type:name="SSC-A" />
             </transforms:linear>
           </Transforms>
         </MatrixID>
         <MatrixID matrixId="b55257d5-1a15-4425-832c-4d8337ddc01a" >
           <Transforms>
             <transforms:biex transforms:length="256"  transforms:maxRange="262144.0000291775"  transforms:neg="0"  transforms:width="-100"  transforms:pos="4.418539922" >
               <data-type:parameter data-type:name="APC-A" />
             </transforms:biex>
             <transforms:biex transforms:length="256"  transforms:maxRange="262144.0000291775"  transforms:neg="0"  transforms:width="-100"  transforms:pos="4.418539922" >
               <data-type:parameter data-type:name="PE-Cy7-A" />
             </transforms:biex>
             <transforms:biex transforms:length="256"  transforms:maxRange="262144.0000291775"  transforms:neg="0"  transforms:width="-100"  transforms:pos="4.418539922" >
               <data-type:parameter data-type:name="PerCP-Cy5-5-A" />
             </transforms:biex>
             <transforms:biex transforms:length="256"  transforms:maxRange="262144.0000291775"  transforms:neg="0"  transforms:width="-6.3095734448"  transforms:pos="4.418539922" >
               <data-type:parameter data-type:name="Alexa Fluor 700-A" />
             </transforms:biex>
             <transforms:biex transforms:length="256"  transforms:maxRange="262144.0000291775"  transforms:neg="0"  transforms:width="-100"  transforms:pos="4.418539922" >
               <data-type:parameter data-type:name="FITC-A" />
             </transforms:biex>
             <transforms:linear transforms:minRange="0"  transforms:maxRange="262144"  gain="1" >
               <data-type:parameter data-type:name="FSC-A" />
             </transforms:linear>
             <transforms:biex transforms:length="256"  transforms:maxRange="262144.0000291775"  transforms:neg="0"  transforms:width="-5.0118723363"  transforms:pos="4.418539922" >
               <data-type:parameter data-type:name="AmCyan-A" />
             </transforms:biex>
             <transforms:biex transforms:length="256"  transforms:maxRange="262144.0000291775"  transforms:neg="0"  transforms:width="-19.9526231497"  transforms:pos="4.418539922" >
               <data-type:parameter data-type:name="PE-A" />
             </transforms:biex>
             <transforms:linear transforms:minRange="0"  transforms:maxRange="262144"  gain="1" >
               <data-type:parameter data-type:name="SSC-A" />
             </transforms:linear>
           </Transforms>
         </MatrixID>
       </TransformStore>
     </Cytometer>
   </Cytometers>
   <Groups>
     <GroupNode name="All Samples"  annotation=""  owningGroup="All Samples"  expanded="1"  sortPriority="10"  count="-1" >
       <Graph smoothing="0"  backColor="#ffffff"  foreColor="#000000"  type="Pseudocolor"  fast="1" >
         <Axis dimension="x"  name=""  label=""  auto="auto" />
         <Axis dimension="y"  name=""  label=""  auto="auto" />
         <GraphSettings level="5%"  smoothingHighResolution="1"  contourHighResolution="1"  histogramSmoothingCount="0"  graphResolution="256"  showOutliers="0"  drawLargeDots="0"  dotsToDraw="8000"  tint="le.chartfill.tinted.40"  lineWeight="le.lineweight.normal"  lineStyle="le.linestyle.solid" />
         <GraphEnvironment showGrid="0"  showAxes="tnlTNL"  showGates="1"  showFreqOnPlots="1"  showGateNameOnPlots="1"  showMedians="0"  showUncomped="0"  addEventParam="0"  lastYAxisName="" >
           <TextTraits font="SansSerif"  size="11"  name="Labels"  style="plain"  color="#000000"  background="#00ffffff"  just="left" />
           <TextTraits font="SansSerif"  size="11"  name="LayoutGates"  style="plain"  color="#000000"  background="#00ffffff"  just="left" />
           <TextTraits font="SansSerif"  size="9"  name="Numbers"  style="plain"  color="#000000"  background="#00ffffff"  just="left" />
           <TextTraits font="SansSerif"  size="9"  name="Legend"  style="plain"  color="#000000"  background="#00ffffff"  just="left" />
         </GraphEnvironment>
       </Graph>
       <Group name="All Samples"  live="1"  role="ws.group.dlog.test"  key=""  synchronized="0"  foreground="#000000"  fontStyle="bold" >
         <Criteria/>
         <BlacklistedSamples>
           <SampleRef sampleID="28" />
           <SampleRef sampleID="29" />
           <SampleRef sampleID="19" />
         </BlacklistedSamples>
         <SampleRefs>
           <SampleRef sampleID="30" />
         </SampleRefs>
         <Keywords/>
       </Group>
     </GroupNode>
     <GroupNode name="26-4-18 WB and CBMC"  annotation=""  owningGroup="26-4-18 WB and CBMC"  expanded="1"  sortPriority="10"  count="-1" >
       <Graph smoothing="0"  backColor="#ffffff"  foreColor="#000000"  type="Pseudocolor"  fast="1" >
         <Axis dimension="x"  name=""  label=""  auto="auto" />
         <Axis dimension="y"  name=""  label=""  auto="auto" />
         <GraphSettings level="5%"  smoothingHighResolution="1"  contourHighResolution="1"  histogramSmoothingCount="0"  graphResolution="256"  showOutliers="0"  drawLargeDots="0"  dotsToDraw="8000"  tint="le.chartfill.tinted.40"  lineWeight="le.lineweight.normal"  lineStyle="le.linestyle.solid" />
         <GraphEnvironment showGrid="0"  showAxes="tnlTNL"  showGates="1"  showFreqOnPlots="1"  showGateNameOnPlots="1"  showMedians="0"  showUncomped="0"  addEventParam="0"  lastYAxisName="" >
           <TextTraits font="SansSerif"  size="11"  name="Labels"  style="plain"  color="#000000"  background="#00ffffff"  just="left" />
           <TextTraits font="SansSerif"  size="11"  name="LayoutGates"  style="plain"  color="#000000"  background="#00ffffff"  just="left" />
           <TextTraits font="SansSerif"  size="9"  name="Numbers"  style="plain"  color="#000000"  background="#00ffffff"  just="left" />
           <TextTraits font="SansSerif"  size="9"  name="Legend"  style="plain"  color="#000000"  background="#00ffffff"  just="left" />
           <WindowPosition x="0"  y="0"  width="0"  height="0"  displayed="0"  panelState="" />
         </GraphEnvironment>
       </Graph>
       <Subpopulations>
         <Population name="debris"  annotation=""  owningGroup="26-4-18 WB and CBMC"  expanded="1"  sortPriority="10"  count="22246" >
           <Graph smoothing="0"  backColor="#ffffff"  foreColor="#000000"  type="Pseudocolor"  fast="1" >
             <Axis dimension="x"  name="Comp-FITC-A"  label=""  auto="auto" />
             <Axis dimension="y"  name="Comp-PerCP-Cy5-5-A"  label=""  auto="auto" />
             <GraphSettings level="5%"  smoothingHighResolution="1"  contourHighResolution="1"  histogramSmoothingCount="0"  graphResolution="256"  showOutliers="0"  drawLargeDots="0"  dotsToDraw="8000"  tint="le.chartfill.tinted.40"  lineWeight="le.lineweight.normal"  lineStyle="le.linestyle.solid" />
             <GraphEnvironment showGrid="0"  showAxes="tnlTNL"  showGates="1"  showFreqOnPlots="1"  showGateNameOnPlots="1"  showMedians="0"  showUncomped="0"  addEventParam="0"  lastYAxisName="" >
               <TextTraits font="SansSerif"  size="11"  name="Labels"  style="plain"  color="#000000"  background="#00ffffff"  just="left" />
               <TextTraits font="SansSerif"  size="11"  name="LayoutGates"  style="plain"  color="#000000"  background="#00ffffff"  just="left" />
               <TextTraits font="SansSerif"  size="9"  name="Numbers"  style="plain"  color="#000000"  background="#00ffffff"  just="left" />
               <TextTraits font="SansSerif"  size="9"  name="Legend"  style="plain"  color="#000000"  background="#00ffffff"  just="left" />
               <WindowPosition x="698"  y="139"  width="390"  height="520"  displayed="1"  panelState="---" />
             </GraphEnvironment>
           </Graph>
           <Gate gating:id="ID1947170697" >
             <gating:RectangleGate eventsInside="1"  annoOffsetX="0"  annoOffsetY="-71"  tint="#000000"  isTinted="0"  lineWeight="Normal"  userDefined="1"  percentX="0"  percentY="0" >
               <gating:dimension gating:min="-9288.566929133858"  gating:max="29929.826771653545" >
                 <data-type:fcs-dimension data-type:name="FSC-A" />
               </gating:dimension>
               <gating:dimension gating:min="0.0"  gating:max="50260.691729323305" >
                 <data-type:fcs-dimension data-type:name="SSC-A" />
               </gating:dimension>
             </gating:RectangleGate>
           </Gate>
         </Population>
         <Population name="Lymphocytes"  annotation=""  owningGroup="26-4-18 WB and CBMC"  expanded="1"  sortPriority="10"  count="23801" >
           <Graph smoothing="0"  backColor="#ffffff"  foreColor="#000000"  type="Pseudocolor"  fast="1" >
             <Axis dimension="x"  name="Comp-FITC-A"  label=""  auto="auto" />
             <Axis dimension="y"  name="Comp-PerCP-Cy5-5-A"  label=""  auto="auto" />
             <GraphSettings level="5%"  smoothingHighResolution="1"  contourHighResolution="1"  histogramSmoothingCount="0"  graphResolution="256"  showOutliers="0"  drawLargeDots="0"  dotsToDraw="8000"  tint="le.chartfill.tinted.40"  lineWeight="le.lineweight.normal"  lineStyle="le.linestyle.solid" />
             <GraphEnvironment showGrid="0"  showAxes="tnlTNL"  showGates="1"  showFreqOnPlots="1"  showGateNameOnPlots="1"  showMedians="0"  showUncomped="0"  addEventParam="0"  lastYAxisName="" >
               <TextTraits font="SansSerif"  size="11"  name="Labels"  style="plain"  color="#000000"  background="#00ffffff"  just="left" />
               <TextTraits font="SansSerif"  size="11"  name="LayoutGates"  style="plain"  color="#000000"  background="#00ffffff"  just="left" />
               <TextTraits font="SansSerif"  size="9"  name="Numbers"  style="plain"  color="#000000"  background="#00ffffff"  just="left" />
               <TextTraits font="SansSerif"  size="9"  name="Legend"  style="plain"  color="#000000"  background="#00ffffff"  just="left" />
               <WindowPosition x="620"  y="23"  width="390"  height="520"  displayed="1"  panelState="---" />
             </GraphEnvironment>
           </Graph>
           <Gate gating:id="ID1374141823" >
             <gating:PolygonGate eventsInside="1"  annoOffsetX="114"  annoOffsetY="25"  tint="#000000"  isTinted="0"  lineWeight="Normal"  userDefined="1"  quadId="-1"  gateResolution="256" >
               <gating:dimension>
                 <data-type:fcs-dimension data-type:name="FSC-A" />
               </gating:dimension>
               <gating:dimension>
                 <data-type:fcs-dimension data-type:name="SSC-A" />
               </gating:dimension>
               <gating:vertex>
                 <gating:coordinate data-type:value="180611.0236220472" />
                 <gating:coordinate data-type:value="31536.1203007519" />
               </gating:vertex>
               <gating:vertex>
                 <gating:coordinate data-type:value="92885.6692913386" />
                 <gating:coordinate data-type:value="15768.0601503759" />
               </gating:vertex>
               <gating:vertex>
                 <gating:coordinate data-type:value="31993.9527559055" />
                 <gating:coordinate data-type:value="14782.5563909774" />
               </gating:vertex>
               <gating:vertex>
                 <gating:coordinate data-type:value="33026.0157480315" />
                 <gating:coordinate data-type:value="34492.6315789474" />
               </gating:vertex>
               <gating:vertex>
                 <gating:coordinate data-type:value="58827.5905511811" />
                 <gating:coordinate data-type:value="42376.6616541353" />
               </gating:vertex>
               <gating:vertex>
                 <gating:coordinate data-type:value="152745.3228346457" />
                 <gating:coordinate data-type:value="48289.6842105263" />
               </gating:vertex>
               <gating:vertex>
                 <gating:coordinate data-type:value="180611.0236220472" />
                 <gating:coordinate data-type:value="43362.1654135338" />
               </gating:vertex>
             </gating:PolygonGate>
           </Gate>
         </Population>
         <Population name="R5"  annotation=""  owningGroup="26-4-18 WB and CBMC"  expanded="1"  sortPriority="10"  count="23084" >
           <Graph smoothing="0"  backColor="#ffffff"  foreColor="#000000"  type="Pseudocolor"  fast="1" >
             <Axis dimension="x"  name="FSC-A"  label=""  auto="auto" />
             <Axis dimension="y"  name="SSC-A"  label=""  auto="auto" />
             <GraphSettings level="5%"  smoothingHighResolution="1"  contourHighResolution="1"  histogramSmoothingCount="0"  graphResolution="256"  showOutliers="0"  drawLargeDots="0"  dotsToDraw="8000"  tint="le.chartfill.tinted.40"  lineWeight="le.lineweight.normal"  lineStyle="le.linestyle.solid" />
             <GraphEnvironment showGrid="0"  showAxes="tnlTNL"  showGates="1"  showFreqOnPlots="1"  showGateNameOnPlots="1"  showMedians="0"  showUncomped="0"  addEventParam="0"  lastYAxisName="" >
               <TextTraits font="SansSerif"  size="11"  name="Labels"  style="plain"  color="#000000"  background="#00ffffff"  just="left" />
               <TextTraits font="SansSerif"  size="11"  name="LayoutGates"  style="plain"  color="#000000"  background="#00ffffff"  just="left" />
               <TextTraits font="SansSerif"  size="9"  name="Numbers"  style="plain"  color="#000000"  background="#00ffffff"  just="left" />
               <TextTraits font="SansSerif"  size="9"  name="Legend"  style="plain"  color="#000000"  background="#00ffffff"  just="left" />
               <WindowPosition x="698"  y="139"  width="390"  height="520"  displayed="0"  panelState="---" />
             </GraphEnvironment>
           </Graph>
           <Gate gating:id="ID451360842" >
             <gating:PolygonGate eventsInside="1"  annoOffsetX="58"  annoOffsetY="14"  tint="#000000"  isTinted="0"  lineWeight="Normal"  userDefined="1"  quadId="-1"  gateResolution="256" >
               <gating:dimension>
                 <data-type:fcs-dimension data-type:name="Comp-Alexa Fluor 700-A" />
               </gating:dimension>
               <gating:dimension>
                 <data-type:fcs-dimension data-type:name="SSC-A" />
               </gating:dimension>
               <gating:vertex>
                 <gating:coordinate data-type:value="8227.3015341688" />
                 <gating:coordinate data-type:value="26608.6015037594" />
               </gating:vertex>
               <gating:vertex>
                 <gating:coordinate data-type:value="2791.0614168323" />
                 <gating:coordinate data-type:value="9855.037593985" />
               </gating:vertex>
               <gating:vertex>
                 <gating:coordinate data-type:value="1222.0268005805" />
                 <gating:coordinate data-type:value="21681.0827067669" />
               </gating:vertex>
               <gating:vertex>
                 <gating:coordinate data-type:value="1449.7302020697" />
                 <gating:coordinate data-type:value="37449.1428571429" />
               </gating:vertex>
               <gating:vertex>
                 <gating:coordinate data-type:value="2917.6619969431" />
                 <gating:coordinate data-type:value="49275.1879699248" />
               </gating:vertex>
               <gating:vertex>
                 <gating:coordinate data-type:value="6857.6888206932" />
                 <gating:coordinate data-type:value="54202.7067669173" />
               </gating:vertex>
             </gating:PolygonGate>
           </Gate>
           <Subpopulations>
             <Population name="debris"  annotation=""  owningGroup="26-4-18 WB and CBMC"  expanded="1"  sortPriority="10"  count="76" >
               <Graph smoothing="0"  backColor="#ffffff"  foreColor="#000000"  type="Pseudocolor"  fast="1" >
                 <Axis dimension="x"  name="Comp-FITC-A"  label=""  auto="auto" />
                 <Axis dimension="y"  name="Comp-PerCP-Cy5-5-A"  label=""  auto="auto" />
                 <GraphSettings level="5%"  smoothingHighResolution="1"  contourHighResolution="1"  histogramSmoothingCount="0"  graphResolution="256"  showOutliers="0"  drawLargeDots="0"  dotsToDraw="8000"  tint="le.chartfill.tinted.40"  lineWeight="le.lineweight.normal"  lineStyle="le.linestyle.solid" />
                 <GraphEnvironment showGrid="0"  showAxes="tnlTNL"  showGates="1"  showFreqOnPlots="1"  showGateNameOnPlots="1"  showMedians="0"  showUncomped="0"  addEventParam="0"  lastYAxisName="" >
                   <TextTraits font="SansSerif"  size="11"  name="Labels"  style="plain"  color="#000000"  background="#00ffffff"  just="left" />
                   <TextTraits font="SansSerif"  size="11"  name="LayoutGates"  style="plain"  color="#000000"  background="#00ffffff"  just="left" />
                   <TextTraits font="SansSerif"  size="9"  name="Numbers"  style="plain"  color="#000000"  background="#00ffffff"  just="left" />
                   <TextTraits font="SansSerif"  size="9"  name="Legend"  style="plain"  color="#000000"  background="#00ffffff"  just="left" />
                   <WindowPosition x="698"  y="139"  width="390"  height="520"  displayed="1"  panelState="---" />
                 </GraphEnvironment>
               </Graph>
               <Gate gating:id="ID1615417796"  gating:parent_id="ID451360842" >
                 <gating:RectangleGate eventsInside="1"  annoOffsetX="0"  annoOffsetY="-71"  tint="#000000"  isTinted="0"  lineWeight="Normal"  userDefined="1"  percentX="0"  percentY="0" >
                   <gating:dimension gating:min="-9288.566929133858"  gating:max="29929.826771653545" >
                     <data-type:fcs-dimension data-type:name="FSC-A" />
                   </gating:dimension>
                   <gating:dimension gating:min="0.0"  gating:max="50260.691729323305" >
                     <data-type:fcs-dimension data-type:name="SSC-A" />
                   </gating:dimension>
                 </gating:RectangleGate>
               </Gate>
             </Population>
           </Subpopulations>
         </Population>
         <NotNode name="debris-"  annotation=""  owningGroup="26-4-18 WB and CBMC"  expanded="1"  sortPriority="13"  count="60595" >
           <Graph smoothing="1"  backColor="#ffffff"  foreColor="#000000"  type="Contour"  fast="1" >
             <Axis dimension="x"  name="Comp-Alexa Fluor 700-A"  label=""  auto="auto" />
             <Axis dimension="y"  name="SSC-A"  label=""  auto="auto" />
             <GraphSettings level="5%"  smoothingHighResolution="1"  contourHighResolution="1"  histogramSmoothingCount="0"  graphResolution="256"  showOutliers="1"  drawLargeDots="0"  dotsToDraw="8000"  tint="le.chartfill.tinted.40"  lineWeight="le.lineweight.normal"  lineStyle="le.linestyle.solid" />
             <GraphEnvironment showGrid="0"  showAxes="tnlTNL"  showGates="1"  showFreqOnPlots="1"  showGateNameOnPlots="1"  showMedians="0"  showUncomped="0"  addEventParam="0"  lastYAxisName="" >
               <TextTraits font="SansSerif"  size="11"  name="Labels"  style="plain"  color="#000000"  background="#00ffffff"  just="left" />
               <TextTraits font="SansSerif"  size="11"  name="LayoutGates"  style="plain"  color="#000000"  background="#00ffffff"  just="left" />
               <TextTraits font="SansSerif"  size="9"  name="Numbers"  style="plain"  color="#000000"  background="#00ffffff"  just="left" />
               <TextTraits font="SansSerif"  size="9"  name="Legend"  style="plain"  color="#000000"  background="#00ffffff"  just="left" />
               <WindowPosition x="698"  y="139"  width="390"  height="634"  displayed="0"  panelState="+--" />
             </GraphEnvironment>
           </Graph>
           <Gate gating:id="ID1878376827" >
             <gating:RectangleGate eventsInside="1"  annoOffsetX="0"  annoOffsetY="-71"  tint="#000000"  isTinted="0"  lineWeight="Normal"  userDefined="1"  percentX="0"  percentY="0" >
               <gating:dimension gating:min="-9288.566929133858"  gating:max="20641.259842519685" >
                 <data-type:fcs-dimension data-type:name="FSC-A" />
               </gating:dimension>
               <gating:dimension gating:min="0.0"  gating:max="51246.1954887218" >
                 <data-type:fcs-dimension data-type:name="SSC-A" />
               </gating:dimension>
             </gating:RectangleGate>
           </Gate>
           <Subpopulations>
             <Population name="CD45"  annotation=""  owningGroup="26-4-18 WB and CBMC"  expanded="1"  sortPriority="10"  count="53342" >
               <Graph smoothing="1"  backColor="#ffffff"  foreColor="#000000"  type="Contour"  fast="1" >
                 <Axis dimension="x"  name="Comp-AmCyan-A"  label=""  auto="auto" />
                 <Axis dimension="y"  name="SSC-A"  label=""  auto="auto" />
                 <GraphSettings level="5%"  smoothingHighResolution="1"  contourHighResolution="1"  histogramSmoothingCount="0"  graphResolution="256"  showOutliers="1"  drawLargeDots="0"  dotsToDraw="8000"  tint="le.chartfill.tinted.40"  lineWeight="le.lineweight.normal"  lineStyle="le.linestyle.solid" />
                 <GraphEnvironment showGrid="0"  showAxes="tnlTNL"  showGates="1"  showFreqOnPlots="1"  showGateNameOnPlots="1"  showMedians="0"  showUncomped="0"  addEventParam="0"  lastYAxisName="" >
                   <TextTraits font="SansSerif"  size="11"  name="Labels"  style="plain"  color="#000000"  background="#00ffffff"  just="left" />
                   <TextTraits font="SansSerif"  size="11"  name="LayoutGates"  style="plain"  color="#000000"  background="#00ffffff"  just="left" />
                   <TextTraits font="SansSerif"  size="9"  name="Numbers"  style="plain"  color="#000000"  background="#00ffffff"  just="left" />
                   <TextTraits font="SansSerif"  size="9"  name="Legend"  style="plain"  color="#000000"  background="#00ffffff"  just="left" />
                   <WindowPosition x="698"  y="139"  width="390"  height="634"  displayed="0"  panelState="+--" />
                 </GraphEnvironment>
               </Graph>
               <Gate gating:id="ID60134847"  gating:parent_id="ID1878376827" >
                 <gating:RectangleGate eventsInside="1"  annoOffsetX="56"  annoOffsetY="40"  tint="#000000"  isTinted="0"  lineWeight="Normal"  userDefined="1"  percentX="0"  percentY="0" >
                   <gating:dimension gating:min="251.59756995209847"  gating:max="68291.05256567635" >
                     <data-type:fcs-dimension data-type:name="Comp-Alexa Fluor 700-A" />
                   </gating:dimension>
                   <gating:dimension gating:min="1978.445283018868"  gating:max="260165.55471698113" >
                     <data-type:fcs-dimension data-type:name="SSC-A" />
                   </gating:dimension>
                 </gating:RectangleGate>
               </Gate>
               <Subpopulations>
                 <Population name="CD3+"  annotation=""  owningGroup="26-4-18 WB and CBMC"  expanded="1"  sortPriority="10"  count="12635" >
                   <Graph smoothing="1"  backColor="#ffffff"  foreColor="#000000"  heatMapStatParameter="Comp-FITC-A"  type="Contour"  fast="1" >
                     <Axis dimension="x"  name="Comp-AmCyan-A"  label=""  auto="auto" />
                     <Axis dimension="y"  name="SSC-A"  label=""  auto="auto" />
                     <GraphSettings level="5%"  smoothingHighResolution="1"  contourHighResolution="1"  histogramSmoothingCount="0"  graphResolution="256"  showOutliers="1"  drawLargeDots="0"  dotsToDraw="8000"  tint="le.chartfill.tinted.40"  lineWeight="le.lineweight.normal"  lineStyle="le.linestyle.solid" />
                     <GraphEnvironment showGrid="0"  showAxes="tnlTNL"  showGates="1"  showFreqOnPlots="1"  showGateNameOnPlots="1"  showMedians="0"  showUncomped="0"  addEventParam="0"  lastYAxisName="" >
                       <TextTraits font="SansSerif"  size="11"  name="Labels"  style="plain"  color="#000000"  background="#00ffffff"  just="left" />
                       <TextTraits font="SansSerif"  size="11"  name="LayoutGates"  style="plain"  color="#000000"  background="#00ffffff"  just="left" />
                       <TextTraits font="SansSerif"  size="9"  name="Numbers"  style="plain"  color="#000000"  background="#00ffffff"  just="left" />
                       <TextTraits font="SansSerif"  size="9"  name="Legend"  style="plain"  color="#000000"  background="#00ffffff"  just="left" />
                       <WindowPosition x="619"  y="23"  width="390"  height="582"  displayed="0"  panelState="---" />
                     </GraphEnvironment>
                   </Graph>
                   <Gate gating:id="ID546556143"  gating:parent_id="ID60134847" >
                     <gating:PolygonGate eventsInside="1"  annoOffsetX="46"  annoOffsetY="-51"  tint="#000000"  isTinted="0"  lineWeight="Normal"  userDefined="1"  quadId="-1"  gateResolution="256" >
                       <gating:dimension>
                         <data-type:fcs-dimension data-type:name="Comp-PE-Cy7-A" />
                       </gating:dimension>
                       <gating:dimension>
                         <data-type:fcs-dimension data-type:name="SSC-A" />
                       </gating:dimension>
                       <gating:vertex>
                         <gating:coordinate data-type:value="122673.2591016068" />
                         <gating:coordinate data-type:value="47482.6867924528" />
                       </gating:vertex>
                       <gating:vertex>
                         <gating:coordinate data-type:value="104541.4479805933" />
                         <gating:coordinate data-type:value="10881.4490566038" />
                       </gating:vertex>
                       <gating:vertex>
                         <gating:coordinate data-type:value="7608.6751879942" />
                         <gating:coordinate data-type:value="-989.2226415094" />
                       </gating:vertex>
                       <gating:vertex>
                         <gating:coordinate data-type:value="1430.8178606163" />
                         <gating:coordinate data-type:value="7913.7811320755" />
                       </gating:vertex>
                       <gating:vertex>
                         <gating:coordinate data-type:value="1330.6279164043" />
                         <gating:coordinate data-type:value="29676.679245283" />
                       </gating:vertex>
                       <gating:vertex>
                         <gating:coordinate data-type:value="1539.1122374712" />
                         <gating:coordinate data-type:value="48471.9094339623" />
                       </gating:vertex>
                       <gating:vertex>
                         <gating:coordinate data-type:value="4249.9403277243" />
                         <gating:coordinate data-type:value="59353.358490566" />
                       </gating:vertex>
                       <gating:vertex>
                         <gating:coordinate data-type:value="20392.0666597263" />
                         <gating:coordinate data-type:value="66277.9169811321" />
                       </gating:vertex>
                     </gating:PolygonGate>
                   </Gate>
                   <Subpopulations>
                     <Population name="dead"  annotation=""  owningGroup="26-4-18 WB and CBMC"  expanded="1"  sortPriority="10"  count="173" >
                       <Graph smoothing="1"  backColor="#ffffff"  foreColor="#000000"  type="Contour"  fast="1" >
                         <Axis dimension="x"  name="FSC-A"  label=""  auto="auto" />
                         <Axis dimension="y"  name="Comp-FITC-A"  label=""  auto="auto" />
                         <GraphSettings level="5%"  smoothingHighResolution="1"  contourHighResolution="1"  histogramSmoothingCount="0"  graphResolution="256"  showOutliers="1"  drawLargeDots="0"  dotsToDraw="8000"  tint="le.chartfill.tinted.40"  lineWeight="le.lineweight.normal"  lineStyle="le.linestyle.solid" />
                         <GraphEnvironment showGrid="0"  showAxes="tnlTNL"  showGates="1"  showFreqOnPlots="1"  showGateNameOnPlots="1"  showMedians="0"  showUncomped="0"  addEventParam="0"  lastYAxisName="" >
                           <TextTraits font="SansSerif"  size="11"  name="Labels"  style="plain"  color="#000000"  background="#00ffffff"  just="left" />
                           <TextTraits font="SansSerif"  size="11"  name="LayoutGates"  style="plain"  color="#000000"  background="#00ffffff"  just="left" />
                           <TextTraits font="SansSerif"  size="9"  name="Numbers"  style="plain"  color="#000000"  background="#00ffffff"  just="left" />
                           <TextTraits font="SansSerif"  size="9"  name="Legend"  style="plain"  color="#000000"  background="#00ffffff"  just="left" />
                           <WindowPosition x="0"  y="0"  width="430"  height="579"  displayed="1"  panelState="+--" />
                         </GraphEnvironment>
                       </Graph>
                       <Gate gating:id="ID184445512"  gating:parent_id="ID546556143" >
                         <gating:PolygonGate eventsInside="1"  annoOffsetX="0"  annoOffsetY="0"  tint="#000000"  isTinted="0"  lineWeight="Normal"  userDefined="1"  quadId="-1"  gateResolution="256" >
                           <gating:dimension>
                             <data-type:fcs-dimension data-type:name="Comp-AmCyan-A" />
                           </gating:dimension>
                           <gating:dimension>
                             <data-type:fcs-dimension data-type:name="SSC-A" />
                           </gating:dimension>
                           <gating:vertex>
                             <gating:coordinate data-type:value="267.7130156111" />
                             <gating:coordinate data-type:value="25719.7886792453" />
                           </gating:vertex>
                           <gating:vertex>
                             <gating:coordinate data-type:value="1862.6194109105" />
                             <gating:coordinate data-type:value="263133.2226415094" />
                           </gating:vertex>
                           <gating:vertex>
                             <gating:coordinate data-type:value="1141346.067923504" />
                             <gating:coordinate data-type:value="271047.0037735849" />
                           </gating:vertex>
                           <gating:vertex>
                             <gating:coordinate data-type:value="1086646.8180842584" />
                             <gating:coordinate data-type:value="0" />
                           </gating:vertex>
                           <gating:vertex>
                             <gating:coordinate data-type:value="178.205133744" />
                             <gating:coordinate data-type:value="-989.2226415094" />
                           </gating:vertex>
                         </gating:PolygonGate>
                       </Gate>
                     </Population>
                   </Subpopulations>
                 </Population>
                 <Population name="dead"  annotation=""  owningGroup="26-4-18 WB and CBMC"  expanded="1"  sortPriority="10"  count="793" >
                   <Graph smoothing="1"  backColor="#ffffff"  foreColor="#000000"  type="Contour"  fast="1" >
                     <Axis dimension="x"  name="FSC-A"  label=""  auto="auto" />
                     <Axis dimension="y"  name="Comp-FITC-A"  label=""  auto="auto" />
                     <GraphSettings level="5%"  smoothingHighResolution="1"  contourHighResolution="1"  histogramSmoothingCount="0"  graphResolution="256"  showOutliers="1"  drawLargeDots="0"  dotsToDraw="8000"  tint="le.chartfill.tinted.40"  lineWeight="le.lineweight.normal"  lineStyle="le.linestyle.solid" />
                     <GraphEnvironment showGrid="0"  showAxes="tnlTNL"  showGates="1"  showFreqOnPlots="1"  showGateNameOnPlots="1"  showMedians="0"  showUncomped="0"  addEventParam="0"  lastYAxisName="" >
                       <TextTraits font="SansSerif"  size="11"  name="Labels"  style="plain"  color="#000000"  background="#00ffffff"  just="left" />
                       <TextTraits font="SansSerif"  size="11"  name="LayoutGates"  style="plain"  color="#000000"  background="#00ffffff"  just="left" />
                       <TextTraits font="SansSerif"  size="9"  name="Numbers"  style="plain"  color="#000000"  background="#00ffffff"  just="left" />
                       <TextTraits font="SansSerif"  size="9"  name="Legend"  style="plain"  color="#000000"  background="#00ffffff"  just="left" />
                       <WindowPosition x="698"  y="139"  width="390"  height="634"  displayed="1"  panelState="+--" />
                     </GraphEnvironment>
                   </Graph>
                   <Gate gating:id="ID1262586997"  gating:parent_id="ID60134847" >
                     <gating:PolygonGate eventsInside="1"  annoOffsetX="0"  annoOffsetY="0"  tint="#000000"  isTinted="0"  lineWeight="Normal"  userDefined="1"  quadId="-1"  gateResolution="256" >
                       <gating:dimension>
                         <data-type:fcs-dimension data-type:name="Comp-AmCyan-A" />
                       </gating:dimension>
                       <gating:dimension>
                         <data-type:fcs-dimension data-type:name="SSC-A" />
                       </gating:dimension>
                       <gating:vertex>
                         <gating:coordinate data-type:value="267.7130156111" />
                         <gating:coordinate data-type:value="25719.7886792453" />
                       </gating:vertex>
                       <gating:vertex>
                         <gating:coordinate data-type:value="1862.6194109105" />
                         <gating:coordinate data-type:value="263133.2226415094" />
                       </gating:vertex>
                       <gating:vertex>
                         <gating:coordinate data-type:value="1141346.067923504" />
                         <gating:coordinate data-type:value="271047.0037735849" />
                       </gating:vertex>
                       <gating:vertex>
                         <gating:coordinate data-type:value="1086646.8180842584" />
                         <gating:coordinate data-type:value="0" />
                       </gating:vertex>
                       <gating:vertex>
                         <gating:coordinate data-type:value="178.205133744" />
                         <gating:coordinate data-type:value="-989.2226415094" />
                       </gating:vertex>
                     </gating:PolygonGate>
                   </Gate>
                 </Population>
                 <NotNode name="dead-"  annotation=""  owningGroup="26-4-18 WB and CBMC"  expanded="1"  sortPriority="13"  count="52549" >
                   <Graph smoothing="1"  backColor="#ffffff"  foreColor="#000000"  type="Contour"  fast="1" >
                     <Axis dimension="x"  name="Comp-Alexa Fluor 700-A"  label=""  auto="auto" />
                     <Axis dimension="y"  name="SSC-A"  label=""  auto="auto" />
                     <GraphSettings level="5%"  smoothingHighResolution="1"  contourHighResolution="1"  histogramSmoothingCount="0"  graphResolution="256"  showOutliers="1"  drawLargeDots="0"  dotsToDraw="8000"  tint="le.chartfill.tinted.40"  lineWeight="le.lineweight.normal"  lineStyle="le.linestyle.solid" />
                     <GraphEnvironment showGrid="0"  showAxes="tnlTNL"  showGates="1"  showFreqOnPlots="1"  showGateNameOnPlots="1"  showMedians="0"  showUncomped="0"  addEventParam="0"  lastYAxisName="" >
                       <TextTraits font="SansSerif"  size="11"  name="Labels"  style="plain"  color="#000000"  background="#00ffffff"  just="left" />
                       <TextTraits font="SansSerif"  size="11"  name="LayoutGates"  style="plain"  color="#000000"  background="#00ffffff"  just="left" />
                       <TextTraits font="SansSerif"  size="9"  name="Numbers"  style="plain"  color="#000000"  background="#00ffffff"  just="left" />
                       <TextTraits font="SansSerif"  size="9"  name="Legend"  style="plain"  color="#000000"  background="#00ffffff"  just="left" />
                       <WindowPosition x="698"  y="139"  width="390"  height="634"  displayed="0"  panelState="+--" />
                     </GraphEnvironment>
                   </Graph>
                   <Gate gating:id="ID1683411151"  gating:parent_id="ID60134847" >
                     <gating:PolygonGate eventsInside="1"  annoOffsetX="0"  annoOffsetY="0"  tint="#000000"  isTinted="0"  lineWeight="Normal"  userDefined="1"  quadId="-1"  gateResolution="256" >
                       <gating:dimension>
                         <data-type:fcs-dimension data-type:name="Comp-AmCyan-A" />
                       </gating:dimension>
                       <gating:dimension>
                         <data-type:fcs-dimension data-type:name="SSC-A" />
                       </gating:dimension>
                       <gating:vertex>
                         <gating:coordinate data-type:value="191.9694310991" />
                         <gating:coordinate data-type:value="26709.0113207547" />
                       </gating:vertex>
                       <gating:vertex>
                         <gating:coordinate data-type:value="2095.1516640677" />
                         <gating:coordinate data-type:value="264122.4452830189" />
                       </gating:vertex>
                       <gating:vertex>
                         <gating:coordinate data-type:value="733595.9719409032" />
                         <gating:coordinate data-type:value="272036.2264150943" />
                       </gating:vertex>
                       <gating:vertex>
                         <gating:coordinate data-type:value="698438.231026342" />
                         <gating:coordinate data-type:value="989.2226415094" />
                       </gating:vertex>
                       <gating:vertex>
                         <gating:coordinate data-type:value="126.6073762203" />
                         <gating:coordinate data-type:value="0" />
                       </gating:vertex>
                     </gating:PolygonGate>
                   </Gate>
                   <Subpopulations>
                     <Population name="CD3+"  annotation=""  owningGroup="26-4-18 WB and CBMC"  expanded="1"  sortPriority="10"  count="12441" >
                       <Graph smoothing="1"  backColor="#ffffff"  foreColor="#000000"  type="Contour"  fast="1" >
                         <Axis dimension="x"  name="FSC-A"  label=""  auto="auto" />
                         <Axis dimension="y"  name="Comp-FITC-A"  label=""  auto="auto" />
                         <GraphSettings level="5%"  smoothingHighResolution="1"  contourHighResolution="1"  histogramSmoothingCount="0"  graphResolution="256"  showOutliers="1"  drawLargeDots="0"  dotsToDraw="8000"  tint="le.chartfill.tinted.40"  lineWeight="le.lineweight.normal"  lineStyle="le.linestyle.solid" />
                         <GraphEnvironment showGrid="0"  showAxes="tnlTNL"  showGates="1"  showFreqOnPlots="1"  showGateNameOnPlots="1"  showMedians="0"  showUncomped="0"  addEventParam="0"  lastYAxisName="" >
                           <TextTraits font="SansSerif"  size="11"  name="Labels"  style="plain"  color="#000000"  background="#00ffffff"  just="left" />
                           <TextTraits font="SansSerif"  size="11"  name="LayoutGates"  style="plain"  color="#000000"  background="#00ffffff"  just="left" />
                           <TextTraits font="SansSerif"  size="9"  name="Numbers"  style="plain"  color="#000000"  background="#00ffffff"  just="left" />
                           <TextTraits font="SansSerif"  size="9"  name="Legend"  style="plain"  color="#000000"  background="#00ffffff"  just="left" />
                           <WindowPosition x="85"  y="23"  width="390"  height="634"  displayed="1"  panelState="+--" />
                         </GraphEnvironment>
                       </Graph>
                       <Gate gating:id="ID1522317338"  gating:parent_id="ID1683411151" >
                         <gating:PolygonGate eventsInside="1"  annoOffsetX="46"  annoOffsetY="-51"  tint="#000000"  isTinted="0"  lineWeight="Normal"  userDefined="1"  quadId="-1"  gateResolution="256" >
                           <gating:dimension>
                             <data-type:fcs-dimension data-type:name="Comp-PE-Cy7-A" />
                           </gating:dimension>
                           <gating:dimension>
                             <data-type:fcs-dimension data-type:name="SSC-A" />
                           </gating:dimension>
                           <gating:vertex>
                             <gating:coordinate data-type:value="122673.2591016068" />
                             <gating:coordinate data-type:value="47482.6867924528" />
                           </gating:vertex>
                           <gating:vertex>
                             <gating:coordinate data-type:value="104541.4479805933" />
                             <gating:coordinate data-type:value="10881.4490566038" />
                           </gating:vertex>
                           <gating:vertex>
                             <gating:coordinate data-type:value="7608.6751879942" />
                             <gating:coordinate data-type:value="-989.2226415094" />
                           </gating:vertex>
                           <gating:vertex>
                             <gating:coordinate data-type:value="1430.8178606163" />
                             <gating:coordinate data-type:value="7913.7811320755" />
                           </gating:vertex>
                           <gating:vertex>
                             <gating:coordinate data-type:value="1330.6279164043" />
                             <gating:coordinate data-type:value="29676.679245283" />
                           </gating:vertex>
                           <gating:vertex>
                             <gating:coordinate data-type:value="1539.1122374712" />
                             <gating:coordinate data-type:value="48471.9094339623" />
                           </gating:vertex>
                           <gating:vertex>
                             <gating:coordinate data-type:value="4249.9403277243" />
                             <gating:coordinate data-type:value="59353.358490566" />
                           </gating:vertex>
                           <gating:vertex>
                             <gating:coordinate data-type:value="20392.0666597263" />
                             <gating:coordinate data-type:value="66277.9169811321" />
                           </gating:vertex>
                         </gating:PolygonGate>
                       </Gate>
                     </Population>
                     <Population name="R5"  annotation=""  owningGroup="26-4-18 WB and CBMC"  expanded="1"  sortPriority="10"  count="25160" >
                       <Graph smoothing="1"  backColor="#ffffff"  foreColor="#000000"  type="Contour"  fast="1" >
                         <Axis dimension="x"  name="Comp-FITC-A"  label=""  auto="auto" />
                         <Axis dimension="y"  name="Comp-PE-Cy7-A"  label=""  auto="auto" />
                         <GraphSettings level="5%"  smoothingHighResolution="1"  contourHighResolution="1"  histogramSmoothingCount="0"  graphResolution="256"  showOutliers="1"  drawLargeDots="0"  dotsToDraw="8000"  tint="le.chartfill.tinted.40"  lineWeight="le.lineweight.normal"  lineStyle="le.linestyle.solid" />
                         <GraphEnvironment showGrid="0"  showAxes="tnlTNL"  showGates="1"  showFreqOnPlots="1"  showGateNameOnPlots="1"  showMedians="0"  showUncomped="0"  addEventParam="0"  lastYAxisName="" >
                           <TextTraits font="SansSerif"  size="11"  name="Labels"  style="plain"  color="#000000"  background="#00ffffff"  just="left" />
                           <TextTraits font="SansSerif"  size="11"  name="LayoutGates"  style="plain"  color="#000000"  background="#00ffffff"  just="left" />
                           <TextTraits font="SansSerif"  size="9"  name="Numbers"  style="plain"  color="#000000"  background="#00ffffff"  just="left" />
                           <TextTraits font="SansSerif"  size="9"  name="Legend"  style="plain"  color="#000000"  background="#00ffffff"  just="left" />
                           <WindowPosition x="644"  y="130"  width="390"  height="634"  displayed="0"  panelState="+--" />
                         </GraphEnvironment>
                       </Graph>
                       <Gate gating:id="ID602486063"  gating:parent_id="ID1683411151" >
                         <gating:PolygonGate eventsInside="1"  annoOffsetX="58"  annoOffsetY="14"  tint="#000000"  isTinted="0"  lineWeight="Normal"  userDefined="1"  quadId="-1"  gateResolution="256" >
                           <gating:dimension>
                             <data-type:fcs-dimension data-type:name="Comp-Alexa Fluor 700-A" />
                           </gating:dimension>
                           <gating:dimension>
                             <data-type:fcs-dimension data-type:name="SSC-A" />
                           </gating:dimension>
                           <gating:vertex>
                             <gating:coordinate data-type:value="6342.5218433773" />
                             <gating:coordinate data-type:value="20773.6754716981" />
                           </gating:vertex>
                           <gating:vertex>
                             <gating:coordinate data-type:value="2659.2568309332" />
                             <gating:coordinate data-type:value="11870.6716981132" />
                           </gating:vertex>
                           <gating:vertex>
                             <gating:coordinate data-type:value="1176.2989994388" />
                             <gating:coordinate data-type:value="23741.3433962264" />
                           </gating:vertex>
                           <gating:vertex>
                             <gating:coordinate data-type:value="1425.9609765437" />
                             <gating:coordinate data-type:value="39568.9056603774" />
                           </gating:vertex>
                           <gating:vertex>
                             <gating:coordinate data-type:value="2364.2819157372" />
                             <gating:coordinate data-type:value="61331.8037735849" />
                           </gating:vertex>
                           <gating:vertex>
                             <gating:coordinate data-type:value="7737.501007778" />
                             <gating:coordinate data-type:value="68256.3622641509" />
                           </gating:vertex>
                         </gating:PolygonGate>
                       </Gate>
                       <Subpopulations>
                         <Population name="CD3+CD4-"  annotation=""  owningGroup="26-4-18 WB and CBMC"  expanded="1"  sortPriority="10"  count="2326" >
                           <Graph smoothing="1"  backColor="#ffffff"  foreColor="#000000"  type="Contour"  fast="1" >
                             <Axis dimension="x"  name="FSC-A"  label=""  auto="auto" />
                             <Axis dimension="y"  name="Comp-PerCP-Cy5-5-A"  label=""  auto="auto" />
                             <GraphSettings level="5%"  smoothingHighResolution="1"  contourHighResolution="1"  histogramSmoothingCount="0"  graphResolution="256"  showOutliers="1"  drawLargeDots="0"  dotsToDraw="8000"  tint="le.chartfill.tinted.40"  lineWeight="le.lineweight.normal"  lineStyle="le.linestyle.solid" />
                             <GraphEnvironment showGrid="0"  showAxes="tnlTNL"  showGates="1"  showFreqOnPlots="1"  showGateNameOnPlots="1"  showMedians="0"  showUncomped="0"  addEventParam="0"  lastYAxisName="" >
                               <TextTraits font="SansSerif"  size="11"  name="Labels"  style="plain"  color="#000000"  background="#00ffffff"  just="left" />
                               <TextTraits font="SansSerif"  size="11"  name="LayoutGates"  style="plain"  color="#000000"  background="#00ffffff"  just="left" />
                               <TextTraits font="SansSerif"  size="9"  name="Numbers"  style="plain"  color="#000000"  background="#00ffffff"  just="left" />
                               <TextTraits font="SansSerif"  size="9"  name="Legend"  style="plain"  color="#000000"  background="#00ffffff"  just="left" />
                               <WindowPosition x="644"  y="130"  width="390"  height="634"  displayed="1"  panelState="+--" />
                             </GraphEnvironment>
                           </Graph>
                           <Gate gating:id="ID1686906627"  gating:parent_id="ID602486063" >
                             <gating:RectangleGate eventsInside="1"  annoOffsetX="-2"  annoOffsetY="73"  tint="#000000"  isTinted="0"  lineWeight="Normal"  userDefined="1"  percentX="0"  percentY="0" >
                               <gating:dimension gating:min="-23.209313532967837"  gating:max="595.9170901395357" >
                                 <data-type:fcs-dimension data-type:name="Comp-FITC-A" />
                               </gating:dimension>
                               <gating:dimension gating:min="2595.599232873897"  gating:max="100596.26014827106" >
                                 <data-type:fcs-dimension data-type:name="Comp-PE-Cy7-A" />
                               </gating:dimension>
                             </gating:RectangleGate>
                           </Gate>
                         </Population>
                         <Population name="cd4, cd3 subset"  annotation=""  owningGroup="26-4-18 WB and CBMC"  expanded="1"  sortPriority="10"  count="10621" >
                           <Graph smoothing="1"  backColor="#ffffff"  foreColor="#000000"  type="Contour"  fast="1" >
                             <Axis dimension="x"  name="Comp-APC-A"  label=""  auto="auto" />
                             <Axis dimension="y"  name="Comp-PE-A"  label=""  auto="auto" />
                             <GraphSettings level="5%"  smoothingHighResolution="1"  contourHighResolution="1"  histogramSmoothingCount="0"  graphResolution="256"  showOutliers="1"  drawLargeDots="0"  dotsToDraw="8000"  tint="le.chartfill.tinted.40"  lineWeight="le.lineweight.normal"  lineStyle="le.linestyle.solid" />
                             <GraphEnvironment showGrid="0"  showAxes="tnlTNL"  showGates="1"  showFreqOnPlots="1"  showGateNameOnPlots="1"  showMedians="0"  showUncomped="0"  addEventParam="0"  lastYAxisName="" >
                               <TextTraits font="SansSerif"  size="11"  name="Labels"  style="plain"  color="#000000"  background="#00ffffff"  just="left" />
                               <TextTraits font="SansSerif"  size="11"  name="LayoutGates"  style="plain"  color="#000000"  background="#00ffffff"  just="left" />
                               <TextTraits font="SansSerif"  size="9"  name="Numbers"  style="plain"  color="#000000"  background="#00ffffff"  just="left" />
                               <TextTraits font="SansSerif"  size="9"  name="Legend"  style="plain"  color="#000000"  background="#00ffffff"  just="left" />
                               <WindowPosition x="252"  y="87"  width="390"  height="634"  displayed="0"  panelState="+--" />
                             </GraphEnvironment>
                           </Graph>
                           <Gate gating:id="ID915293173"  gating:parent_id="ID602486063" >
                             <gating:RectangleGate eventsInside="1"  annoOffsetX="29"  annoOffsetY="85"  tint="#000000"  isTinted="0"  lineWeight="Normal"  userDefined="1"  percentX="0"  percentY="0" >
                               <gating:dimension gating:min="613.0065372435193"  gating:max="8952.10940289946" >
                                 <data-type:fcs-dimension data-type:name="Comp-FITC-A" />
                               </gating:dimension>
                               <gating:dimension gating:min="2503.553446048932"  gating:max="100596.26014824615" >
                                 <data-type:fcs-dimension data-type:name="Comp-PE-Cy7-A" />
                               </gating:dimension>
                             </gating:RectangleGate>
                           </Gate>
                           <Subpopulations>
                             <Population name="CD25+"  annotation=""  owningGroup="26-4-18 WB and CBMC"  expanded="1"  sortPriority="10"  count="1201" >
                               <Graph smoothing="1"  backColor="#ffffff"  foreColor="#000000"  type="Contour"  fast="1" >
                                 <Axis dimension="x"  name="Comp-PerCP-Cy5-5-A"  label=""  auto="auto" />
                                 <Axis dimension="y"  name="Comp-PE-A"  label=""  auto="auto" />
                                 <GraphSettings level="5%"  smoothingHighResolution="1"  contourHighResolution="1"  histogramSmoothingCount="0"  graphResolution="256"  showOutliers="1"  drawLargeDots="0"  dotsToDraw="8000"  tint="le.chartfill.tinted.40"  lineWeight="le.lineweight.normal"  lineStyle="le.linestyle.solid" />
                                 <GraphEnvironment showGrid="0"  showAxes="tnlTNL"  showGates="1"  showFreqOnPlots="1"  showGateNameOnPlots="1"  showMedians="0"  showUncomped="0"  addEventParam="0"  lastYAxisName="" >
                                   <TextTraits font="SansSerif"  size="11"  name="Labels"  style="plain"  color="#000000"  background="#00ffffff"  just="left" />
                                   <TextTraits font="SansSerif"  size="11"  name="LayoutGates"  style="plain"  color="#000000"  background="#00ffffff"  just="left" />
                                   <TextTraits font="SansSerif"  size="9"  name="Numbers"  style="plain"  color="#000000"  background="#00ffffff"  just="left" />
                                   <TextTraits font="SansSerif"  size="9"  name="Legend"  style="plain"  color="#000000"  background="#00ffffff"  just="left" />
                                   <WindowPosition x="679"  y="28"  width="390"  height="634"  displayed="1"  panelState="+--" />
                                 </GraphEnvironment>
                               </Graph>
                               <Gate gating:id="ID156062038"  gating:parent_id="ID915293173" >
                                 <gating:RectangleGate eventsInside="1"  annoOffsetX="-36"  annoOffsetY="-123"  tint="#000000"  isTinted="0"  lineWeight="Normal"  userDefined="1"  percentX="0"  percentY="0" >
                                   <gating:dimension gating:min="177.02667125255707"  gating:max="82256.06607667307" >
                                     <data-type:fcs-dimension data-type:name="Comp-APC-A" />
                                   </gating:dimension>
                                   <gating:dimension gating:min="-256.3391294730814"  gating:max="38509.70718695054" >
                                     <data-type:fcs-dimension data-type:name="Comp-PE-A" />
                                   </gating:dimension>
                                 </gating:RectangleGate>
                               </Gate>
                               <Subpopulations>
                                 <Population name="FOXP3+Tregs"  annotation=""  owningGroup="26-4-18 WB and CBMC"  expanded="1"  sortPriority="10"  count="798" >
                                   <Graph smoothing="1"  backColor="#ffffff"  foreColor="#000000"  type="Contour"  fast="1" >
                                     <Axis dimension="x"  name="FSC-A"  label=""  auto="auto" />
                                     <Axis dimension="y"  name="SSC-A"  label=""  auto="auto" />
                                     <GraphSettings level="5%"  smoothingHighResolution="1"  contourHighResolution="1"  histogramSmoothingCount="0"  graphResolution="256"  showOutliers="1"  drawLargeDots="0"  dotsToDraw="8000"  tint="le.chartfill.tinted.40"  lineWeight="le.lineweight.normal"  lineStyle="le.linestyle.solid" />
                                     <GraphEnvironment showGrid="0"  showAxes="tnlTNL"  showGates="1"  showFreqOnPlots="1"  showGateNameOnPlots="1"  showMedians="0"  showUncomped="0"  addEventParam="0"  lastYAxisName="" >
                                       <TextTraits font="SansSerif"  size="11"  name="Labels"  style="plain"  color="#000000"  background="#00ffffff"  just="left" />
                                       <TextTraits font="SansSerif"  size="11"  name="LayoutGates"  style="plain"  color="#000000"  background="#00ffffff"  just="left" />
                                       <TextTraits font="SansSerif"  size="9"  name="Numbers"  style="plain"  color="#000000"  background="#00ffffff"  just="left" />
                                       <TextTraits font="SansSerif"  size="9"  name="Legend"  style="plain"  color="#000000"  background="#00ffffff"  just="left" />
                                       <WindowPosition x="679"  y="28"  width="390"  height="634"  displayed="1"  panelState="+--" />
                                     </GraphEnvironment>
                                   </Graph>
                                   <Gate gating:id="ID1676102941"  gating:parent_id="ID156062038" >
                                     <gating:PolygonGate eventsInside="1"  annoOffsetX="99"  annoOffsetY="-3"  tint="#000000"  isTinted="0"  lineWeight="Normal"  userDefined="1"  quadId="-1"  gateResolution="256" >
                                       <gating:dimension>
                                         <data-type:fcs-dimension data-type:name="Comp-PerCP-Cy5-5-A" />
                                       </gating:dimension>
                                       <gating:dimension>
                                         <data-type:fcs-dimension data-type:name="Comp-PE-A" />
                                       </gating:dimension>
                                       <gating:vertex>
                                         <gating:coordinate data-type:value="179.5730918436" />
                                         <gating:coordinate data-type:value="494.5429220986" />
                                       </gating:vertex>
                                       <gating:vertex>
                                         <gating:coordinate data-type:value="2263.1932816551" />
                                         <gating:coordinate data-type:value="1122.1004076108" />
                                       </gating:vertex>
                                       <gating:vertex>
                                         <gating:coordinate data-type:value="4187.5186160704" />
                                         <gating:coordinate data-type:value="191.935321986" />
                                       </gating:vertex>
                                       <gating:vertex>
                                         <gating:coordinate data-type:value="4028.0293075461" />
                                         <gating:coordinate data-type:value="-76.0570657159" />
                                       </gating:vertex>
                                       <gating:vertex>
                                         <gating:coordinate data-type:value="226.0006524833" />
                                         <gating:coordinate data-type:value="-67.0751715868" />
                                       </gating:vertex>
                                       <gating:vertex>
                                         <gating:coordinate data-type:value="133.2242739766" />
                                         <gating:coordinate data-type:value="315.2346210744" />
                                       </gating:vertex>
                                     </gating:PolygonGate>
                                   </Gate>
                                 </Population>
                                 <Population name="Q1: foxp3- , cd127+"  annotation=""  owningGroup="26-4-18 WB and CBMC"  expanded="1"  sortPriority="10"  count="336" >
                                   <Graph smoothing="1"  backColor="#ffffff"  foreColor="#000000"  type="Contour"  fast="1" >
                                     <Axis dimension="x"  name="Comp-PerCP-Cy5-5-A"  label=""  auto="auto" />
                                     <Axis dimension="y"  name="Comp-PE-A"  label=""  auto="auto" />
                                     <GraphSettings level="5%"  smoothingHighResolution="1"  contourHighResolution="1"  histogramSmoothingCount="0"  graphResolution="256"  showOutliers="1"  drawLargeDots="0"  dotsToDraw="8000"  tint="le.chartfill.tinted.40"  lineWeight="le.lineweight.normal"  lineStyle="le.linestyle.solid" />
                                     <GraphEnvironment showGrid="0"  showAxes="tnlTNL"  showGates="1"  showFreqOnPlots="1"  showGateNameOnPlots="1"  showMedians="0"  showUncomped="0"  addEventParam="0"  lastYAxisName="" >
                                       <TextTraits font="SansSerif"  size="11"  name="Labels"  style="plain"  color="#000000"  background="#00ffffff"  just="left" />
                                       <TextTraits font="SansSerif"  size="11"  name="LayoutGates"  style="plain"  color="#000000"  background="#00ffffff"  just="left" />
                                       <TextTraits font="SansSerif"  size="9"  name="Numbers"  style="plain"  color="#000000"  background="#00ffffff"  just="left" />
                                       <TextTraits font="SansSerif"  size="9"  name="Legend"  style="plain"  color="#000000"  background="#00ffffff"  just="left" />
                                       <WindowPosition x="666"  y="67"  width="390"  height="634"  displayed="1"  panelState="+--" />
                                     </GraphEnvironment>
                                   </Graph>
                                   <Gate gating:id="ID1725352541"  gating:parent_id="ID156062038" >
                                     <gating:PolygonGate eventsInside="1"  annoOffsetX="0"  annoOffsetY="0"  tint="#000000"  isTinted="0"  lineWeight="Normal"  userDefined="1"  quadId="2"  gateResolution="256" >
                                       <gating:dimension>
                                         <data-type:fcs-dimension data-type:name="Comp-PerCP-Cy5-5-A" />
                                       </gating:dimension>
                                       <gating:dimension>
                                         <data-type:fcs-dimension data-type:name="Comp-PE-A" />
                                       </gating:dimension>
                                       <gating:vertex>
                                         <gating:coordinate data-type:value="-173.393139873" />
                                         <gating:coordinate data-type:value="508.0332026824" />
                                       </gating:vertex>
                                       <gating:vertex>
                                         <gating:coordinate data-type:value="-173.393139873" />
                                         <gating:coordinate data-type:value="262144.0000000001" />
                                       </gating:vertex>
                                       <gating:vertex>
                                         <gating:coordinate data-type:value="1611.9727185343" />
                                         <gating:coordinate data-type:value="262144.0000000001" />
                                       </gating:vertex>
                                       <gating:vertex>
                                         <gating:coordinate data-type:value="445.3769141251" />
                                         <gating:coordinate data-type:value="508.0332026824" />
                                       </gating:vertex>
                                     </gating:PolygonGate>
                                   </Gate>
                                 </Population>
                                 <Population name="Q2: foxp3+ , cd127+"  annotation=""  owningGroup="26-4-18 WB and CBMC"  expanded="1"  sortPriority="10"  count="106" >
                                   <Graph smoothing="1"  backColor="#ffffff"  foreColor="#000000"  type="Contour"  fast="1" >
                                     <Axis dimension="x"  name="Comp-PerCP-Cy5-5-A"  label=""  auto="auto" />
                                     <Axis dimension="y"  name="Comp-PE-A"  label=""  auto="auto" />
                                     <GraphSettings level="5%"  smoothingHighResolution="1"  contourHighResolution="1"  histogramSmoothingCount="0"  graphResolution="256"  showOutliers="1"  drawLargeDots="0"  dotsToDraw="8000"  tint="le.chartfill.tinted.40"  lineWeight="le.lineweight.normal"  lineStyle="le.linestyle.solid" />
                                     <GraphEnvironment showGrid="0"  showAxes="tnlTNL"  showGates="1"  showFreqOnPlots="1"  showGateNameOnPlots="1"  showMedians="0"  showUncomped="0"  addEventParam="0"  lastYAxisName="" >
                                       <TextTraits font="SansSerif"  size="11"  name="Labels"  style="plain"  color="#000000"  background="#00ffffff"  just="left" />
                                       <TextTraits font="SansSerif"  size="11"  name="LayoutGates"  style="plain"  color="#000000"  background="#00ffffff"  just="left" />
                                       <TextTraits font="SansSerif"  size="9"  name="Numbers"  style="plain"  color="#000000"  background="#00ffffff"  just="left" />
                                       <TextTraits font="SansSerif"  size="9"  name="Legend"  style="plain"  color="#000000"  background="#00ffffff"  just="left" />
                                       <WindowPosition x="666"  y="67"  width="390"  height="634"  displayed="1"  panelState="+--" />
                                     </GraphEnvironment>
                                   </Graph>
                                   <Gate gating:id="ID570666137"  gating:parent_id="ID156062038" >
                                     <gating:PolygonGate eventsInside="1"  annoOffsetX="0"  annoOffsetY="0"  tint="#000000"  isTinted="0"  lineWeight="Normal"  userDefined="1"  quadId="3"  gateResolution="256" >
                                       <gating:dimension>
                                         <data-type:fcs-dimension data-type:name="Comp-PerCP-Cy5-5-A" />
                                       </gating:dimension>
                                       <gating:dimension>
                                         <data-type:fcs-dimension data-type:name="Comp-PE-A" />
                                       </gating:dimension>
                                       <gating:vertex>
                                         <gating:coordinate data-type:value="262144.0000291775" />
                                         <gating:coordinate data-type:value="525.3121503447" />
                                       </gating:vertex>
                                       <gating:vertex>
                                         <gating:coordinate data-type:value="262144.0000291775" />
                                         <gating:coordinate data-type:value="262144.0000000001" />
                                       </gating:vertex>
                                       <gating:vertex>
                                         <gating:coordinate data-type:value="1611.9727185343" />
                                         <gating:coordinate data-type:value="262144.0000000001" />
                                       </gating:vertex>
                                       <gating:vertex>
                                         <gating:coordinate data-type:value="445.3769141251" />
                                         <gating:coordinate data-type:value="508.0332026824" />
                                       </gating:vertex>
                                     </gating:PolygonGate>
                                   </Gate>
                                 </Population>
                                 <Population name="Q3: foxp3+ , cd127-"  annotation=""  owningGroup="26-4-18 WB and CBMC"  expanded="1"  sortPriority="10"  count="661" >
                                   <Graph smoothing="1"  backColor="#ffffff"  foreColor="#000000"  type="Contour"  fast="1" >
                                     <Axis dimension="x"  name="Comp-PerCP-Cy5-5-A"  label=""  auto="auto" />
                                     <Axis dimension="y"  name="Comp-PE-A"  label=""  auto="auto" />
                                     <GraphSettings level="5%"  smoothingHighResolution="1"  contourHighResolution="1"  histogramSmoothingCount="0"  graphResolution="256"  showOutliers="1"  drawLargeDots="0"  dotsToDraw="8000"  tint="le.chartfill.tinted.40"  lineWeight="le.lineweight.normal"  lineStyle="le.linestyle.solid" />
                                     <GraphEnvironment showGrid="0"  showAxes="tnlTNL"  showGates="1"  showFreqOnPlots="1"  showGateNameOnPlots="1"  showMedians="0"  showUncomped="0"  addEventParam="0"  lastYAxisName="" >
                                       <TextTraits font="SansSerif"  size="11"  name="Labels"  style="plain"  color="#000000"  background="#00ffffff"  just="left" />
                                       <TextTraits font="SansSerif"  size="11"  name="LayoutGates"  style="plain"  color="#000000"  background="#00ffffff"  just="left" />
                                       <TextTraits font="SansSerif"  size="9"  name="Numbers"  style="plain"  color="#000000"  background="#00ffffff"  just="left" />
                                       <TextTraits font="SansSerif"  size="9"  name="Legend"  style="plain"  color="#000000"  background="#00ffffff"  just="left" />
                                       <WindowPosition x="666"  y="67"  width="390"  height="634"  displayed="1"  panelState="+--" />
                                     </GraphEnvironment>
                                   </Graph>
                                   <Gate gating:id="ID1093115502"  gating:parent_id="ID156062038" >
                                     <gating:PolygonGate eventsInside="1"  annoOffsetX="0"  annoOffsetY="0"  tint="#000000"  isTinted="0"  lineWeight="Normal"  userDefined="1"  quadId="1"  gateResolution="256" >
                                       <gating:dimension>
                                         <data-type:fcs-dimension data-type:name="Comp-PerCP-Cy5-5-A" />
                                       </gating:dimension>
                                       <gating:dimension>
                                         <data-type:fcs-dimension data-type:name="Comp-PE-A" />
                                       </gating:dimension>
                                       <gating:vertex>
                                         <gating:coordinate data-type:value="262144.0000291775" />
                                         <gating:coordinate data-type:value="525.3121503447" />
                                       </gating:vertex>
                                       <gating:vertex>
                                         <gating:coordinate data-type:value="262144.0000291775" />
                                         <gating:coordinate data-type:value="-295.7123190796" />
                                       </gating:vertex>
                                       <gating:vertex>
                                         <gating:coordinate data-type:value="415.9144183704" />
                                         <gating:coordinate data-type:value="-295.7123190796" />
                                       </gating:vertex>
                                       <gating:vertex>
                                         <gating:coordinate data-type:value="445.3769141251" />
                                         <gating:coordinate data-type:value="508.0332026824" />
                                       </gating:vertex>
                                     </gating:PolygonGate>
                                   </Gate>
                                 </Population>
                                 <Population name="Q4: foxp3- , cd127-"  annotation=""  owningGroup="26-4-18 WB and CBMC"  expanded="1"  sortPriority="10"  count="101" >
                                   <Graph smoothing="1"  backColor="#ffffff"  foreColor="#000000"  type="Contour"  fast="1" >
                                     <Axis dimension="x"  name="Comp-PerCP-Cy5-5-A"  label=""  auto="auto" />
                                     <Axis dimension="y"  name="Comp-PE-A"  label=""  auto="auto" />
                                     <GraphSettings level="5%"  smoothingHighResolution="1"  contourHighResolution="1"  histogramSmoothingCount="0"  graphResolution="256"  showOutliers="1"  drawLargeDots="0"  dotsToDraw="8000"  tint="le.chartfill.tinted.40"  lineWeight="le.lineweight.normal"  lineStyle="le.linestyle.solid" />
                                     <GraphEnvironment showGrid="0"  showAxes="tnlTNL"  showGates="1"  showFreqOnPlots="1"  showGateNameOnPlots="1"  showMedians="0"  showUncomped="0"  addEventParam="0"  lastYAxisName="" >
                                       <TextTraits font="SansSerif"  size="11"  name="Labels"  style="plain"  color="#000000"  background="#00ffffff"  just="left" />
                                       <TextTraits font="SansSerif"  size="11"  name="LayoutGates"  style="plain"  color="#000000"  background="#00ffffff"  just="left" />
                                       <TextTraits font="SansSerif"  size="9"  name="Numbers"  style="plain"  color="#000000"  background="#00ffffff"  just="left" />
                                       <TextTraits font="SansSerif"  size="9"  name="Legend"  style="plain"  color="#000000"  background="#00ffffff"  just="left" />
                                       <WindowPosition x="666"  y="67"  width="390"  height="634"  displayed="1"  panelState="+--" />
                                     </GraphEnvironment>
                                   </Graph>
                                   <Gate gating:id="ID418495730"  gating:parent_id="ID156062038" >
                                     <gating:PolygonGate eventsInside="1"  annoOffsetX="0"  annoOffsetY="0"  tint="#000000"  isTinted="0"  lineWeight="Normal"  userDefined="1"  quadId="0"  gateResolution="256" >
                                       <gating:dimension>
                                         <data-type:fcs-dimension data-type:name="Comp-PerCP-Cy5-5-A" />
                                       </gating:dimension>
                                       <gating:dimension>
                                         <data-type:fcs-dimension data-type:name="Comp-PE-A" />
                                       </gating:dimension>
                                       <gating:vertex>
                                         <gating:coordinate data-type:value="-173.393139873" />
                                         <gating:coordinate data-type:value="508.0332026824" />
                                       </gating:vertex>
                                       <gating:vertex>
                                         <gating:coordinate data-type:value="-173.393139873" />
                                         <gating:coordinate data-type:value="-295.7123190796" />
                                       </gating:vertex>
                                       <gating:vertex>
                                         <gating:coordinate data-type:value="415.9144183704" />
                                         <gating:coordinate data-type:value="-295.7123190796" />
                                       </gating:vertex>
                                       <gating:vertex>
                                         <gating:coordinate data-type:value="445.3769141251" />
                                         <gating:coordinate data-type:value="508.0332026824" />
                                       </gating:vertex>
                                     </gating:PolygonGate>
                                   </Gate>
                                 </Population>
                               </Subpopulations>
                             </Population>
                             <Population name="Eff"  annotation=""  owningGroup="26-4-18 WB and CBMC"  expanded="1"  sortPriority="10"  count="253" >
                               <Graph smoothing="1"  backColor="#ffffff"  foreColor="#000000"  type="Histogram"  fast="1" >
                                 <Axis dimension="x"  name="Comp-PerCP-Cy5-5-A"  label=""  auto="auto" />
                                 <Axis dimension="y"  name=""  label=""  auto="auto" />
                                 <GraphSettings level="5%"  smoothingHighResolution="1"  contourHighResolution="1"  histogramSmoothingCount="0"  graphResolution="256"  showOutliers="1"  drawLargeDots="0"  dotsToDraw="8000"  tint="le.chartfill.tinted.40"  lineWeight="le.lineweight.normal"  lineStyle="le.linestyle.solid" />
                                 <GraphEnvironment showGrid="0"  showAxes="tnlTNL"  showGates="1"  showFreqOnPlots="1"  showGateNameOnPlots="1"  showMedians="0"  showUncomped="0"  addEventParam="0"  lastYAxisName="" >
                                   <TextTraits font="SansSerif"  size="11"  name="Labels"  style="plain"  color="#000000"  background="#00ffffff"  just="left" />
                                   <TextTraits font="SansSerif"  size="11"  name="LayoutGates"  style="plain"  color="#000000"  background="#00ffffff"  just="left" />
                                   <TextTraits font="SansSerif"  size="9"  name="Numbers"  style="plain"  color="#000000"  background="#00ffffff"  just="left" />
                                   <TextTraits font="SansSerif"  size="9"  name="Legend"  style="plain"  color="#000000"  background="#00ffffff"  just="left" />
                                   <WindowPosition x="375"  y="84"  width="390"  height="634"  displayed="1"  panelState="+--" />
                                 </GraphEnvironment>
                               </Graph>
                               <Gate gating:id="ID1210390931"  gating:parent_id="ID915293173" >
                                 <gating:PolygonGate eventsInside="1"  annoOffsetX="63"  annoOffsetY="-43"  tint="#000000"  isTinted="0"  lineWeight="Normal"  userDefined="1"  quadId="-1"  gateResolution="256" >
                                   <gating:dimension>
                                     <data-type:fcs-dimension data-type:name="Comp-APC-A" />
                                   </gating:dimension>
                                   <gating:dimension>
                                     <data-type:fcs-dimension data-type:name="Comp-PE-A" />
                                   </gating:dimension>
                                   <gating:vertex>
                                     <gating:coordinate data-type:value="278.1233974214" />
                                     <gating:coordinate data-type:value="8695.543846865" />
                                   </gating:vertex>
                                   <gating:vertex>
                                     <gating:coordinate data-type:value="310.422878836" />
                                     <gating:coordinate data-type:value="796.376939598" />
                                   </gating:vertex>
                                   <gating:vertex>
                                     <gating:coordinate data-type:value="396.8267000116" />
                                     <gating:coordinate data-type:value="508.6417780783" />
                                   </gating:vertex>
                                   <gating:vertex>
                                     <gating:coordinate data-type:value="8262.1789647534" />
                                     <gating:coordinate data-type:value="1308.0039957067" />
                                   </gating:vertex>
                                   <gating:vertex>
                                     <gating:coordinate data-type:value="6294.9240753163" />
                                     <gating:coordinate data-type:value="6928.0294927397" />
                                   </gating:vertex>
                                   <gating:vertex>
                                     <gating:coordinate data-type:value="1314.9591251658" />
                                     <gating:coordinate data-type:value="8695.543846865" />
                                   </gating:vertex>
                                 </gating:PolygonGate>
                               </Gate>
                             </Population>
                             <Population name="Treg"  annotation=""  owningGroup="26-4-18 WB and CBMC"  expanded="1"  sortPriority="10"  count="733" >
                               <Graph smoothing="1"  backColor="#ffffff"  foreColor="#000000"  type="Contour"  fast="1" >
                                 <Axis dimension="x"  name="FSC-A"  label=""  auto="auto" />
                                 <Axis dimension="y"  name="SSC-A"  label=""  auto="auto" />
                                 <GraphSettings level="5%"  smoothingHighResolution="1"  contourHighResolution="1"  histogramSmoothingCount="0"  graphResolution="256"  showOutliers="1"  drawLargeDots="0"  dotsToDraw="8000"  tint="le.chartfill.tinted.40"  lineWeight="le.lineweight.normal"  lineStyle="le.linestyle.solid" />
                                 <GraphEnvironment showGrid="0"  showAxes="tnlTNL"  showGates="1"  showFreqOnPlots="1"  showGateNameOnPlots="1"  showMedians="0"  showUncomped="0"  addEventParam="0"  lastYAxisName="" >
                                   <TextTraits font="SansSerif"  size="11"  name="Labels"  style="plain"  color="#000000"  background="#00ffffff"  just="left" />
                                   <TextTraits font="SansSerif"  size="11"  name="LayoutGates"  style="plain"  color="#000000"  background="#00ffffff"  just="left" />
                                   <TextTraits font="SansSerif"  size="9"  name="Numbers"  style="plain"  color="#000000"  background="#00ffffff"  just="left" />
                                   <TextTraits font="SansSerif"  size="9"  name="Legend"  style="plain"  color="#000000"  background="#00ffffff"  just="left" />
                                   <WindowPosition x="375"  y="84"  width="390"  height="634"  displayed="1"  panelState="+--" />
                                 </GraphEnvironment>
                               </Graph>
                               <Gate gating:id="ID2013074282"  gating:parent_id="ID915293173" >
                                 <gating:PolygonGate eventsInside="1"  annoOffsetX="64"  annoOffsetY="-41"  tint="#000000"  isTinted="0"  lineWeight="Normal"  userDefined="1"  quadId="-1"  gateResolution="256" >
                                   <gating:dimension>
                                     <data-type:fcs-dimension data-type:name="Comp-APC-A" />
                                   </gating:dimension>
                                   <gating:dimension>
                                     <data-type:fcs-dimension data-type:name="Comp-PE-A" />
                                   </gating:dimension>
                                   <gating:vertex>
                                     <gating:coordinate data-type:value="439.6346715781" />
                                     <gating:coordinate data-type:value="112.0614336095" />
                                   </gating:vertex>
                                   <gating:vertex>
                                     <gating:coordinate data-type:value="470.4709015251" />
                                     <gating:coordinate data-type:value="459.3118689421" />
                                   </gating:vertex>
                                   <gating:vertex>
                                     <gating:coordinate data-type:value="7946.3823652609" />
                                     <gating:coordinate data-type:value="1174.7032681376" />
                                   </gating:vertex>
                                   <gating:vertex>
                                     <gating:coordinate data-type:value="23924.7027021548" />
                                     <gating:coordinate data-type:value="316.6014665618" />
                                   </gating:vertex>
                                   <gating:vertex>
                                     <gating:coordinate data-type:value="21242.0268233298" />
                                     <gating:coordinate data-type:value="-23.6758745502" />
                                   </gating:vertex>
                                   <gating:vertex>
                                     <gating:coordinate data-type:value="2102.3598166709" />
                                     <gating:coordinate data-type:value="-60.7835907313" />
                                   </gating:vertex>
                                   <gating:vertex>
                                     <gating:coordinate data-type:value="705.2873473496" />
                                     <gating:coordinate data-type:value="-27.6921696677" />
                                   </gating:vertex>
                                 </gating:PolygonGate>
                               </Gate>
                             </Population>
                           </Subpopulations>
                         </Population>
                         <Population name="cd25, cd4 subset"  annotation=""  owningGroup="26-4-18 WB and CBMC"  expanded="1"  sortPriority="10"  count="1357" >
                           <Graph smoothing="1"  backColor="#ffffff"  foreColor="#000000"  type="Contour"  fast="1" >
                             <Axis dimension="x"  name="Comp-PerCP-Cy5-5-A"  label=""  auto="auto" />
                             <Axis dimension="y"  name="Comp-PE-A"  label=""  auto="auto" />
                             <GraphSettings level="5%"  smoothingHighResolution="1"  contourHighResolution="1"  histogramSmoothingCount="0"  graphResolution="256"  showOutliers="1"  drawLargeDots="0"  dotsToDraw="8000"  tint="le.chartfill.tinted.40"  lineWeight="le.lineweight.normal"  lineStyle="le.linestyle.solid" />
                             <GraphEnvironment showGrid="0"  showAxes="tnlTNL"  showGates="1"  showFreqOnPlots="1"  showGateNameOnPlots="1"  showMedians="0"  showUncomped="0"  addEventParam="0"  lastYAxisName="" >
                               <TextTraits font="SansSerif"  size="11"  name="Labels"  style="plain"  color="#000000"  background="#00ffffff"  just="left" />
                               <TextTraits font="SansSerif"  size="11"  name="LayoutGates"  style="plain"  color="#000000"  background="#00ffffff"  just="left" />
                               <TextTraits font="SansSerif"  size="9"  name="Numbers"  style="plain"  color="#000000"  background="#00ffffff"  just="left" />
                               <TextTraits font="SansSerif"  size="9"  name="Legend"  style="plain"  color="#000000"  background="#00ffffff"  just="left" />
                               <WindowPosition x="1028"  y="66"  width="390"  height="634"  displayed="0"  panelState="+--" />
                             </GraphEnvironment>
                           </Graph>
                           <Gate gating:id="ID173291285"  gating:parent_id="ID602486063" >
                             <gating:RectangleGate eventsInside="1"  annoOffsetX="-2"  annoOffsetY="-72"  tint="#000000"  isTinted="0"  lineWeight="Normal"  userDefined="1"  percentX="0"  percentY="0" >
                               <gating:dimension gating:min="152.95484194846327"  gating:max="47043.664341916" >
                                 <data-type:fcs-dimension data-type:name="Comp-APC-A" />
                               </gating:dimension>
                               <gating:dimension gating:min="494.7835218716217"  gating:max="7814.942278088013" >
                                 <data-type:fcs-dimension data-type:name="Comp-FITC-A" />
                               </gating:dimension>
                             </gating:RectangleGate>
                           </Gate>
                           <Subpopulations>
                             <Population name="FOXP3+Tregs"  annotation=""  owningGroup="26-4-18 WB and CBMC"  expanded="1"  sortPriority="10"  count="824" >
                               <Graph smoothing="1"  backColor="#ffffff"  foreColor="#000000"  type="Contour"  fast="1" >
                                 <Axis dimension="x"  name="FSC-A"  label=""  auto="auto" />
                                 <Axis dimension="y"  name="SSC-A"  label=""  auto="auto" />
                                 <GraphSettings level="5%"  smoothingHighResolution="1"  contourHighResolution="1"  histogramSmoothingCount="0"  graphResolution="256"  showOutliers="1"  drawLargeDots="0"  dotsToDraw="8000"  tint="le.chartfill.tinted.40"  lineWeight="le.lineweight.normal"  lineStyle="le.linestyle.solid" />
                                 <GraphEnvironment showGrid="0"  showAxes="tnlTNL"  showGates="1"  showFreqOnPlots="1"  showGateNameOnPlots="1"  showMedians="0"  showUncomped="0"  addEventParam="0"  lastYAxisName="" >
                                   <TextTraits font="SansSerif"  size="11"  name="Labels"  style="plain"  color="#000000"  background="#00ffffff"  just="left" />
                                   <TextTraits font="SansSerif"  size="11"  name="LayoutGates"  style="plain"  color="#000000"  background="#00ffffff"  just="left" />
                                   <TextTraits font="SansSerif"  size="9"  name="Numbers"  style="plain"  color="#000000"  background="#00ffffff"  just="left" />
                                   <TextTraits font="SansSerif"  size="9"  name="Legend"  style="plain"  color="#000000"  background="#00ffffff"  just="left" />
                                   <WindowPosition x="679"  y="28"  width="390"  height="634"  displayed="1"  panelState="+--" />
                                 </GraphEnvironment>
                               </Graph>
                               <Gate gating:id="ID534191233"  gating:parent_id="ID173291285" >
                                 <gating:PolygonGate eventsInside="1"  annoOffsetX="99"  annoOffsetY="-3"  tint="#000000"  isTinted="0"  lineWeight="Normal"  userDefined="1"  quadId="-1"  gateResolution="256" >
                                   <gating:dimension>
                                     <data-type:fcs-dimension data-type:name="Comp-PerCP-Cy5-5-A" />
                                   </gating:dimension>
                                   <gating:dimension>
                                     <data-type:fcs-dimension data-type:name="Comp-PE-A" />
                                   </gating:dimension>
                                   <gating:vertex>
                                     <gating:coordinate data-type:value="179.5730918436" />
                                     <gating:coordinate data-type:value="494.5429220986" />
                                   </gating:vertex>
                                   <gating:vertex>
                                     <gating:coordinate data-type:value="2263.1932816551" />
                                     <gating:coordinate data-type:value="1122.1004076108" />
                                   </gating:vertex>
                                   <gating:vertex>
                                     <gating:coordinate data-type:value="4187.5186160704" />
                                     <gating:coordinate data-type:value="191.935321986" />
                                   </gating:vertex>
                                   <gating:vertex>
                                     <gating:coordinate data-type:value="4028.0293075461" />
                                     <gating:coordinate data-type:value="-76.0570657159" />
                                   </gating:vertex>
                                   <gating:vertex>
                                     <gating:coordinate data-type:value="226.0006524833" />
                                     <gating:coordinate data-type:value="-67.0751715868" />
                                   </gating:vertex>
                                   <gating:vertex>
                                     <gating:coordinate data-type:value="133.2242739766" />
                                     <gating:coordinate data-type:value="315.2346210744" />
                                   </gating:vertex>
                                 </gating:PolygonGate>
                               </Gate>
                             </Population>
                             <Population name="Q1: foxp3- , cd127+"  annotation=""  owningGroup="26-4-18 WB and CBMC"  expanded="1"  sortPriority="10"  count="447" >
                               <Graph smoothing="1"  backColor="#ffffff"  foreColor="#000000"  type="Contour"  fast="1" >
                                 <Axis dimension="x"  name="Comp-PerCP-Cy5-5-A"  label=""  auto="auto" />
                                 <Axis dimension="y"  name="Comp-PE-A"  label=""  auto="auto" />
                                 <GraphSettings level="5%"  smoothingHighResolution="1"  contourHighResolution="1"  histogramSmoothingCount="0"  graphResolution="256"  showOutliers="1"  drawLargeDots="0"  dotsToDraw="8000"  tint="le.chartfill.tinted.40"  lineWeight="le.lineweight.normal"  lineStyle="le.linestyle.solid" />
                                 <GraphEnvironment showGrid="0"  showAxes="tnlTNL"  showGates="1"  showFreqOnPlots="1"  showGateNameOnPlots="1"  showMedians="0"  showUncomped="0"  addEventParam="0"  lastYAxisName="" >
                                   <TextTraits font="SansSerif"  size="11"  name="Labels"  style="plain"  color="#000000"  background="#00ffffff"  just="left" />
                                   <TextTraits font="SansSerif"  size="11"  name="LayoutGates"  style="plain"  color="#000000"  background="#00ffffff"  just="left" />
                                   <TextTraits font="SansSerif"  size="9"  name="Numbers"  style="plain"  color="#000000"  background="#00ffffff"  just="left" />
                                   <TextTraits font="SansSerif"  size="9"  name="Legend"  style="plain"  color="#000000"  background="#00ffffff"  just="left" />
                                   <WindowPosition x="666"  y="67"  width="390"  height="634"  displayed="1"  panelState="+--" />
                                 </GraphEnvironment>
                               </Graph>
                               <Gate gating:id="ID2136897385"  gating:parent_id="ID173291285" >
                                 <gating:PolygonGate eventsInside="1"  annoOffsetX="0"  annoOffsetY="0"  tint="#000000"  isTinted="0"  lineWeight="Normal"  userDefined="1"  quadId="2"  gateResolution="256" >
                                   <gating:dimension>
                                     <data-type:fcs-dimension data-type:name="Comp-PerCP-Cy5-5-A" />
                                   </gating:dimension>
                                   <gating:dimension>
                                     <data-type:fcs-dimension data-type:name="Comp-PE-A" />
                                   </gating:dimension>
                                   <gating:vertex>
                                     <gating:coordinate data-type:value="-173.393139873" />
                                     <gating:coordinate data-type:value="508.0332026824" />
                                   </gating:vertex>
                                   <gating:vertex>
                                     <gating:coordinate data-type:value="-173.393139873" />
                                     <gating:coordinate data-type:value="262144.0000000001" />
                                   </gating:vertex>
                                   <gating:vertex>
                                     <gating:coordinate data-type:value="1611.9727185343" />
                                     <gating:coordinate data-type:value="262144.0000000001" />
                                   </gating:vertex>
                                   <gating:vertex>
                                     <gating:coordinate data-type:value="445.3769141251" />
                                     <gating:coordinate data-type:value="508.0332026824" />
                                   </gating:vertex>
                                 </gating:PolygonGate>
                               </Gate>
                             </Population>
                             <Population name="Q2: foxp3+ , cd127+"  annotation=""  owningGroup="26-4-18 WB and CBMC"  expanded="1"  sortPriority="10"  count="132" >
                               <Graph smoothing="1"  backColor="#ffffff"  foreColor="#000000"  type="Contour"  fast="1" >
                                 <Axis dimension="x"  name="Comp-PerCP-Cy5-5-A"  label=""  auto="auto" />
                                 <Axis dimension="y"  name="Comp-PE-A"  label=""  auto="auto" />
                                 <GraphSettings level="5%"  smoothingHighResolution="1"  contourHighResolution="1"  histogramSmoothingCount="0"  graphResolution="256"  showOutliers="1"  drawLargeDots="0"  dotsToDraw="8000"  tint="le.chartfill.tinted.40"  lineWeight="le.lineweight.normal"  lineStyle="le.linestyle.solid" />
                                 <GraphEnvironment showGrid="0"  showAxes="tnlTNL"  showGates="1"  showFreqOnPlots="1"  showGateNameOnPlots="1"  showMedians="0"  showUncomped="0"  addEventParam="0"  lastYAxisName="" >
                                   <TextTraits font="SansSerif"  size="11"  name="Labels"  style="plain"  color="#000000"  background="#00ffffff"  just="left" />
                                   <TextTraits font="SansSerif"  size="11"  name="LayoutGates"  style="plain"  color="#000000"  background="#00ffffff"  just="left" />
                                   <TextTraits font="SansSerif"  size="9"  name="Numbers"  style="plain"  color="#000000"  background="#00ffffff"  just="left" />
                                   <TextTraits font="SansSerif"  size="9"  name="Legend"  style="plain"  color="#000000"  background="#00ffffff"  just="left" />
                                   <WindowPosition x="666"  y="67"  width="390"  height="634"  displayed="1"  panelState="+--" />
                                 </GraphEnvironment>
                               </Graph>
                               <Gate gating:id="ID1613192619"  gating:parent_id="ID173291285" >
                                 <gating:PolygonGate eventsInside="1"  annoOffsetX="0"  annoOffsetY="0"  tint="#000000"  isTinted="0"  lineWeight="Normal"  userDefined="1"  quadId="3"  gateResolution="256" >
                                   <gating:dimension>
                                     <data-type:fcs-dimension data-type:name="Comp-PerCP-Cy5-5-A" />
                                   </gating:dimension>
                                   <gating:dimension>
                                     <data-type:fcs-dimension data-type:name="Comp-PE-A" />
                                   </gating:dimension>
                                   <gating:vertex>
                                     <gating:coordinate data-type:value="262144.0000291775" />
                                     <gating:coordinate data-type:value="525.3121503447" />
                                   </gating:vertex>
                                   <gating:vertex>
                                     <gating:coordinate data-type:value="262144.0000291775" />
                                     <gating:coordinate data-type:value="262144.0000000001" />
                                   </gating:vertex>
                                   <gating:vertex>
                                     <gating:coordinate data-type:value="1611.9727185343" />
                                     <gating:coordinate data-type:value="262144.0000000001" />
                                   </gating:vertex>
                                   <gating:vertex>
                                     <gating:coordinate data-type:value="445.3769141251" />
                                     <gating:coordinate data-type:value="508.0332026824" />
                                   </gating:vertex>
                                 </gating:PolygonGate>
                               </Gate>
                             </Population>
                             <Population name="Q3: foxp3+ , cd127-"  annotation=""  owningGroup="26-4-18 WB and CBMC"  expanded="1"  sortPriority="10"  count="675" >
                               <Graph smoothing="1"  backColor="#ffffff"  foreColor="#000000"  type="Contour"  fast="1" >
                                 <Axis dimension="x"  name="Comp-PerCP-Cy5-5-A"  label=""  auto="auto" />
                                 <Axis dimension="y"  name="Comp-PE-A"  label=""  auto="auto" />
                                 <GraphSettings level="5%"  smoothingHighResolution="1"  contourHighResolution="1"  histogramSmoothingCount="0"  graphResolution="256"  showOutliers="1"  drawLargeDots="0"  dotsToDraw="8000"  tint="le.chartfill.tinted.40"  lineWeight="le.lineweight.normal"  lineStyle="le.linestyle.solid" />
                                 <GraphEnvironment showGrid="0"  showAxes="tnlTNL"  showGates="1"  showFreqOnPlots="1"  showGateNameOnPlots="1"  showMedians="0"  showUncomped="0"  addEventParam="0"  lastYAxisName="" >
                                   <TextTraits font="SansSerif"  size="11"  name="Labels"  style="plain"  color="#000000"  background="#00ffffff"  just="left" />
                                   <TextTraits font="SansSerif"  size="11"  name="LayoutGates"  style="plain"  color="#000000"  background="#00ffffff"  just="left" />
                                   <TextTraits font="SansSerif"  size="9"  name="Numbers"  style="plain"  color="#000000"  background="#00ffffff"  just="left" />
                                   <TextTraits font="SansSerif"  size="9"  name="Legend"  style="plain"  color="#000000"  background="#00ffffff"  just="left" />
                                   <WindowPosition x="666"  y="67"  width="390"  height="634"  displayed="1"  panelState="+--" />
                                 </GraphEnvironment>
                               </Graph>
                               <Gate gating:id="ID1272980005"  gating:parent_id="ID173291285" >
                                 <gating:PolygonGate eventsInside="1"  annoOffsetX="0"  annoOffsetY="0"  tint="#000000"  isTinted="0"  lineWeight="Normal"  userDefined="1"  quadId="1"  gateResolution="256" >
                                   <gating:dimension>
                                     <data-type:fcs-dimension data-type:name="Comp-PerCP-Cy5-5-A" />
                                   </gating:dimension>
                                   <gating:dimension>
                                     <data-type:fcs-dimension data-type:name="Comp-PE-A" />
                                   </gating:dimension>
                                   <gating:vertex>
                                     <gating:coordinate data-type:value="262144.0000291775" />
                                     <gating:coordinate data-type:value="525.3121503447" />
                                   </gating:vertex>
                                   <gating:vertex>
                                     <gating:coordinate data-type:value="262144.0000291775" />
                                     <gating:coordinate data-type:value="-295.7123190796" />
                                   </gating:vertex>
                                   <gating:vertex>
                                     <gating:coordinate data-type:value="415.9144183704" />
                                     <gating:coordinate data-type:value="-295.7123190796" />
                                   </gating:vertex>
                                   <gating:vertex>
                                     <gating:coordinate data-type:value="445.3769141251" />
                                     <gating:coordinate data-type:value="508.0332026824" />
                                   </gating:vertex>
                                 </gating:PolygonGate>
                               </Gate>
                             </Population>
                             <Population name="Q4: foxp3- , cd127-"  annotation=""  owningGroup="26-4-18 WB and CBMC"  expanded="1"  sortPriority="10"  count="103" >
                               <Graph smoothing="1"  backColor="#ffffff"  foreColor="#000000"  type="Contour"  fast="1" >
                                 <Axis dimension="x"  name="Comp-PerCP-Cy5-5-A"  label=""  auto="auto" />
                                 <Axis dimension="y"  name="Comp-PE-A"  label=""  auto="auto" />
                                 <GraphSettings level="5%"  smoothingHighResolution="1"  contourHighResolution="1"  histogramSmoothingCount="0"  graphResolution="256"  showOutliers="1"  drawLargeDots="0"  dotsToDraw="8000"  tint="le.chartfill.tinted.40"  lineWeight="le.lineweight.normal"  lineStyle="le.linestyle.solid" />
                                 <GraphEnvironment showGrid="0"  showAxes="tnlTNL"  showGates="1"  showFreqOnPlots="1"  showGateNameOnPlots="1"  showMedians="0"  showUncomped="0"  addEventParam="0"  lastYAxisName="" >
                                   <TextTraits font="SansSerif"  size="11"  name="Labels"  style="plain"  color="#000000"  background="#00ffffff"  just="left" />
                                   <TextTraits font="SansSerif"  size="11"  name="LayoutGates"  style="plain"  color="#000000"  background="#00ffffff"  just="left" />
                                   <TextTraits font="SansSerif"  size="9"  name="Numbers"  style="plain"  color="#000000"  background="#00ffffff"  just="left" />
                                   <TextTraits font="SansSerif"  size="9"  name="Legend"  style="plain"  color="#000000"  background="#00ffffff"  just="left" />
                                   <WindowPosition x="666"  y="67"  width="390"  height="634"  displayed="1"  panelState="+--" />
                                 </GraphEnvironment>
                               </Graph>
                               <Gate gating:id="ID1819544780"  gating:parent_id="ID173291285" >
                                 <gating:PolygonGate eventsInside="1"  annoOffsetX="0"  annoOffsetY="0"  tint="#000000"  isTinted="0"  lineWeight="Normal"  userDefined="1"  quadId="0"  gateResolution="256" >
                                   <gating:dimension>
                                     <data-type:fcs-dimension data-type:name="Comp-PerCP-Cy5-5-A" />
                                   </gating:dimension>
                                   <gating:dimension>
                                     <data-type:fcs-dimension data-type:name="Comp-PE-A" />
                                   </gating:dimension>
                                   <gating:vertex>
                                     <gating:coordinate data-type:value="-173.393139873" />
                                     <gating:coordinate data-type:value="508.0332026824" />
                                   </gating:vertex>
                                   <gating:vertex>
                                     <gating:coordinate data-type:value="-173.393139873" />
                                     <gating:coordinate data-type:value="-295.7123190796" />
                                   </gating:vertex>
                                   <gating:vertex>
                                     <gating:coordinate data-type:value="415.9144183704" />
                                     <gating:coordinate data-type:value="-295.7123190796" />
                                   </gating:vertex>
                                   <gating:vertex>
                                     <gating:coordinate data-type:value="445.3769141251" />
                                     <gating:coordinate data-type:value="508.0332026824" />
                                   </gating:vertex>
                                 </gating:PolygonGate>
                               </Gate>
                             </Population>
                           </Subpopulations>
                         </Population>
                       </Subpopulations>
                     </Population>
                   </Subpopulations>
                   <Dependents>
                     <Dependent name="debris-/CD45/dead" />
                   </Dependents>
                 </NotNode>
               </Subpopulations>
             </Population>
             <Population name="dead"  annotation=""  owningGroup="26-4-18 WB and CBMC"  expanded="1"  sortPriority="10"  count="237" >
               <Graph smoothing="1"  backColor="#ffffff"  foreColor="#000000"  type="Contour"  fast="1" >
                 <Axis dimension="x"  name="FSC-A"  label=""  auto="auto" />
                 <Axis dimension="y"  name="Comp-FITC-A"  label=""  auto="auto" />
                 <GraphSettings level="5%"  smoothingHighResolution="1"  contourHighResolution="1"  histogramSmoothingCount="0"  graphResolution="256"  showOutliers="1"  drawLargeDots="0"  dotsToDraw="8000"  tint="le.chartfill.tinted.40"  lineWeight="le.lineweight.normal"  lineStyle="le.linestyle.solid" />
                 <GraphEnvironment showGrid="0"  showAxes="tnlTNL"  showGates="1"  showFreqOnPlots="1"  showGateNameOnPlots="1"  showMedians="0"  showUncomped="0"  addEventParam="0"  lastYAxisName="" >
                   <TextTraits font="SansSerif"  size="11"  name="Labels"  style="plain"  color="#000000"  background="#00ffffff"  just="left" />
                   <TextTraits font="SansSerif"  size="11"  name="LayoutGates"  style="plain"  color="#000000"  background="#00ffffff"  just="left" />
                   <TextTraits font="SansSerif"  size="9"  name="Numbers"  style="plain"  color="#000000"  background="#00ffffff"  just="left" />
                   <TextTraits font="SansSerif"  size="9"  name="Legend"  style="plain"  color="#000000"  background="#00ffffff"  just="left" />
                   <WindowPosition x="698"  y="139"  width="390"  height="634"  displayed="1"  panelState="+--" />
                 </GraphEnvironment>
               </Graph>
               <Gate gating:id="ID1612565268"  gating:parent_id="ID1878376827" >
                 <gating:PolygonGate eventsInside="1"  annoOffsetX="0"  annoOffsetY="0"  tint="#000000"  isTinted="0"  lineWeight="Normal"  userDefined="1"  quadId="-1"  gateResolution="256" >
                   <gating:dimension>
                     <data-type:fcs-dimension data-type:name="Comp-AmCyan-A" />
                   </gating:dimension>
                   <gating:dimension>
                     <data-type:fcs-dimension data-type:name="SSC-A" />
                   </gating:dimension>
                   <gating:vertex>
                     <gating:coordinate data-type:value="267.7130156111" />
                     <gating:coordinate data-type:value="25719.7886792453" />
                   </gating:vertex>
                   <gating:vertex>
                     <gating:coordinate data-type:value="2986.2623030399" />
                     <gating:coordinate data-type:value="263133.2226415094" />
                   </gating:vertex>
                   <gating:vertex>
                     <gating:coordinate data-type:value="1141346.067923504" />
                     <gating:coordinate data-type:value="271047.0037735849" />
                   </gating:vertex>
                   <gating:vertex>
                     <gating:coordinate data-type:value="1086646.8180842584" />
                     <gating:coordinate data-type:value="0" />
                   </gating:vertex>
                   <gating:vertex>
                     <gating:coordinate data-type:value="178.205133744" />
                     <gating:coordinate data-type:value="-989.2226415094" />
                   </gating:vertex>
                 </gating:PolygonGate>
               </Gate>
             </Population>
           </Subpopulations>
           <Dependents>
             <Dependent name="debris" />
           </Dependents>
         </NotNode>
       </Subpopulations>
       <Group name="26-4-18 WB and CBMC"  live="1"  role="ws.group.dlog.undefined"  key=""  synchronized="0"  foreground="#009090"  fontStyle="plain" >
         <Criteria/>
         <BlacklistedSamples>
           <SampleRef sampleID="22" />
           <SampleRef sampleID="33" />
           <SampleRef sampleID="23" />
           <SampleRef sampleID="24" />
           <SampleRef sampleID="25" />
           <SampleRef sampleID="26" />
           <SampleRef sampleID="27" />
           <SampleRef sampleID="28" />
           <SampleRef sampleID="29" />
           <SampleRef sampleID="31" />
           <SampleRef sampleID="21" />
           <SampleRef sampleID="32" />
         </BlacklistedSamples>
         <SampleRefs>
           <SampleRef sampleID="30" />
         </SampleRefs>
         <Keywords/>
       </Group>
     </GroupNode>
     <GroupNode name="Compensation"  annotation=""  owningGroup="Compensation"  expanded="1"  sortPriority="10"  count="-1" >
       <Graph smoothing="0"  backColor="#ffffff"  foreColor="#000000"  type="Pseudocolor"  fast="1" >
         <Axis dimension="x"  name=""  label=""  auto="auto" />
         <Axis dimension="y"  name=""  label=""  auto="auto" />
         <GraphSettings level="5%"  smoothingHighResolution="1"  contourHighResolution="1"  histogramSmoothingCount="0"  graphResolution="256"  showOutliers="0"  drawLargeDots="0"  dotsToDraw="8000"  tint="le.chartfill.tinted.40"  lineWeight="le.lineweight.normal"  lineStyle="le.linestyle.solid" />
         <GraphEnvironment showGrid="0"  showAxes="tnlTNL"  showGates="1"  showFreqOnPlots="1"  showGateNameOnPlots="1"  showMedians="0"  showUncomped="0"  addEventParam="0"  lastYAxisName="" >
           <TextTraits font="SansSerif"  size="11"  name="Labels"  style="plain"  color="#000000"  background="#00ffffff"  just="left" />
           <TextTraits font="SansSerif"  size="11"  name="LayoutGates"  style="plain"  color="#000000"  background="#00ffffff"  just="left" />
           <TextTraits font="SansSerif"  size="9"  name="Numbers"  style="plain"  color="#000000"  background="#00ffffff"  just="left" />
           <TextTraits font="SansSerif"  size="9"  name="Legend"  style="plain"  color="#000000"  background="#00ffffff"  just="left" />
         </GraphEnvironment>
       </Graph>
       <Group name="Compensation"  live="1"  role="ws.group.dlog.compensation"  key=""  synchronized="0"  foreground="#bc1900"  fontStyle="bold" >
         <Criteria>
           <Criterion connector="And"  keyword="$FIL"  function="Contains"  value="unstained" />
           <Criterion connector="Or"  keyword="$FIL"  function="Contains"  value="comp" />
         </Criteria>
         <Keywords/>
       </Group>
     </GroupNode>
   </Groups>
   <SampleList>
     <Sample>
       <DataSet uri="file:/Users/richardduggleby/Google%20Drive/FACS/NEW%20PANEL%20live%20foxp3%2026-4-18/Specimen_001_wb%20438_002.fcs"  sampleID="30" />
       <transforms:spilloverMatrix prefix="Comp-"  name="Acquisition-defined-copy-1"  editable="1"  color="#ff9933"  version="FlowJo-10.5.2"  status="FINALIZED"  transforms:id="32431283-9456-47f1-a781-2ae3b13c258e"  suffix="" >
         <data-type:parameters>
           <data-type:parameter data-type:name="FITC-A" />
           <data-type:parameter data-type:name="PerCP-Cy5-5-A" />
           <data-type:parameter data-type:name="APC-A" />
           <data-type:parameter data-type:name="Alexa Fluor 700-A" />
           <data-type:parameter data-type:name="AmCyan-A" />
           <data-type:parameter data-type:name="PE-A" />
           <data-type:parameter data-type:name="PE-Cy7-A" />
         </data-type:parameters>
         <transforms:spillover data-type:parameter="FITC-A" >
           <transforms:coefficient data-type:parameter="FITC-A"  transforms:value="1" />
           <transforms:coefficient data-type:parameter="PerCP-Cy5-5-A"  transforms:value="0" />
           <transforms:coefficient data-type:parameter="APC-A"  transforms:value="0" />
           <transforms:coefficient data-type:parameter="Alexa Fluor 700-A"  transforms:value="0" />
           <transforms:coefficient data-type:parameter="AmCyan-A"  transforms:value="0" />
           <transforms:coefficient data-type:parameter="PE-A"  transforms:value="0" />
           <transforms:coefficient data-type:parameter="PE-Cy7-A"  transforms:value="0" />
         </transforms:spillover>
         <transforms:spillover data-type:parameter="PerCP-Cy5-5-A" >
           <transforms:coefficient data-type:parameter="FITC-A"  transforms:value="0" />
           <transforms:coefficient data-type:parameter="PerCP-Cy5-5-A"  transforms:value="1" />
           <transforms:coefficient data-type:parameter="APC-A"  transforms:value="0.1048811972" />
           <transforms:coefficient data-type:parameter="Alexa Fluor 700-A"  transforms:value="0.0754674748" />
           <transforms:coefficient data-type:parameter="AmCyan-A"  transforms:value="0" />
           <transforms:coefficient data-type:parameter="PE-A"  transforms:value="0" />
           <transforms:coefficient data-type:parameter="PE-Cy7-A"  transforms:value="0.0459453873" />
         </transforms:spillover>
         <transforms:spillover data-type:parameter="APC-A" >
           <transforms:coefficient data-type:parameter="FITC-A"  transforms:value="0" />
           <transforms:coefficient data-type:parameter="PerCP-Cy5-5-A"  transforms:value="0.0036761512" />
           <transforms:coefficient data-type:parameter="APC-A"  transforms:value="1" />
           <transforms:coefficient data-type:parameter="Alexa Fluor 700-A"  transforms:value="0.1494557261" />
           <transforms:coefficient data-type:parameter="AmCyan-A"  transforms:value="0" />
           <transforms:coefficient data-type:parameter="PE-A"  transforms:value="0" />
           <transforms:coefficient data-type:parameter="PE-Cy7-A"  transforms:value="0.0181944277" />
         </transforms:spillover>
         <transforms:spillover data-type:parameter="Alexa Fluor 700-A" >
           <transforms:coefficient data-type:parameter="FITC-A"  transforms:value="0" />
           <transforms:coefficient data-type:parameter="PerCP-Cy5-5-A"  transforms:value="0.0775534287" />
           <transforms:coefficient data-type:parameter="APC-A"  transforms:value="0.0380900577" />
           <transforms:coefficient data-type:parameter="Alexa Fluor 700-A"  transforms:value="1" />
           <transforms:coefficient data-type:parameter="AmCyan-A"  transforms:value="0" />
           <transforms:coefficient data-type:parameter="PE-A"  transforms:value="0" />
           <transforms:coefficient data-type:parameter="PE-Cy7-A"  transforms:value="0.0833705813" />
         </transforms:spillover>
         <transforms:spillover data-type:parameter="AmCyan-A" >
           <transforms:coefficient data-type:parameter="FITC-A"  transforms:value="0.042049" />
           <transforms:coefficient data-type:parameter="PerCP-Cy5-5-A"  transforms:value="0.071896" />
           <transforms:coefficient data-type:parameter="APC-A"  transforms:value="0.0125307636" />
           <transforms:coefficient data-type:parameter="Alexa Fluor 700-A"  transforms:value="0.0187961515" />
           <transforms:coefficient data-type:parameter="AmCyan-A"  transforms:value="1" />
           <transforms:coefficient data-type:parameter="PE-A"  transforms:value="0.09672" />
           <transforms:coefficient data-type:parameter="PE-Cy7-A"  transforms:value="0.0363616049" />
         </transforms:spillover>
         <transforms:spillover data-type:parameter="PE-A" >
           <transforms:coefficient data-type:parameter="FITC-A"  transforms:value="0" />
           <transforms:coefficient data-type:parameter="PerCP-Cy5-5-A"  transforms:value="0.074405" />
           <transforms:coefficient data-type:parameter="APC-A"  transforms:value="0" />
           <transforms:coefficient data-type:parameter="Alexa Fluor 700-A"  transforms:value="0" />
           <transforms:coefficient data-type:parameter="AmCyan-A"  transforms:value="0" />
           <transforms:coefficient data-type:parameter="PE-A"  transforms:value="1" />
           <transforms:coefficient data-type:parameter="PE-Cy7-A"  transforms:value="0.002347" />
         </transforms:spillover>
         <transforms:spillover data-type:parameter="PE-Cy7-A" >
           <transforms:coefficient data-type:parameter="FITC-A"  transforms:value="0" />
           <transforms:coefficient data-type:parameter="PerCP-Cy5-5-A"  transforms:value="0.0157654565" />
           <transforms:coefficient data-type:parameter="APC-A"  transforms:value="0" />
           <transforms:coefficient data-type:parameter="Alexa Fluor 700-A"  transforms:value="0.0013538905" />
           <transforms:coefficient data-type:parameter="AmCyan-A"  transforms:value="0.0011328472" />
           <transforms:coefficient data-type:parameter="PE-A"  transforms:value="0.0291397274" />
           <transforms:coefficient data-type:parameter="PE-Cy7-A"  transforms:value="1" />
         </transforms:spillover>
       </transforms:spilloverMatrix>
       <Transformations>
         <transforms:linear transforms:minRange="0.5127872619"  transforms:maxRange="375"  gain="0.0100349758" >
           <data-type:parameter data-type:name="Time" />
         </transforms:linear>
         <transforms:linear transforms:minRange="0"  transforms:maxRange="262144"  gain="1" >
           <data-type:parameter data-type:name="FSC-A" />
         </transforms:linear>
         <transforms:linear transforms:minRange="0"  transforms:maxRange="262144"  gain="1" >
           <data-type:parameter data-type:name="SSC-A" />
         </transforms:linear>
         <transforms:biex transforms:length="256"  transforms:maxRange="26214.4000029177"  transforms:neg="0"  transforms:width="-7.9432823472"  transforms:pos="3.418539922" >
           <data-type:parameter data-type:name="FITC-A" />
         </transforms:biex>
         <transforms:biex transforms:length="256"  transforms:maxRange="262144.0000291775"  transforms:neg="0"  transforms:width="-12.5892541179"  transforms:pos="4.418539922" >
           <data-type:parameter data-type:name="PerCP-Cy5-5-A" />
         </transforms:biex>
         <transforms:biex transforms:length="256"  transforms:maxRange="262144.0000291775"  transforms:neg="0"  transforms:width="-19.9526231497"  transforms:pos="4.418539922" >
           <data-type:parameter data-type:name="APC-A" />
         </transforms:biex>
         <transforms:biex transforms:length="256"  transforms:maxRange="262144.0000291775"  transforms:neg="0"  transforms:width="-6.3095734448"  transforms:pos="4.418539922" >
           <data-type:parameter data-type:name="Alexa Fluor 700-A" />
         </transforms:biex>
         <transforms:biex transforms:length="256"  transforms:maxRange="262144.0000291775"  transforms:neg="0"  transforms:width="-5.0118723363"  transforms:pos="4.418539922" >
           <data-type:parameter data-type:name="AmCyan-A" />
         </transforms:biex>
         <transforms:biex transforms:length="256"  transforms:maxRange="262144.0000291775"  transforms:neg="0.1"  transforms:width="-10"  transforms:pos="4.418539922" >
           <data-type:parameter data-type:name="PE-A" />
         </transforms:biex>
         <transforms:biex transforms:length="256"  transforms:maxRange="262144.0000291775"  transforms:neg="0"  transforms:width="-15.8489319246"  transforms:pos="4.418539922" >
           <data-type:parameter data-type:name="PE-Cy7-A" />
         </transforms:biex>
         <transforms:biex transforms:length="256"  transforms:maxRange="26214.4000029177"  transforms:neg="0"  transforms:width="-7.9432823472"  transforms:pos="3.418539922" >
           <data-type:parameter data-type:name="Comp-FITC-A" />
         </transforms:biex>
         <transforms:biex transforms:length="256"  transforms:maxRange="262144.0000291775"  transforms:neg="0"  transforms:width="-12.5892541179"  transforms:pos="4.418539922" >
           <data-type:parameter data-type:name="Comp-PerCP-Cy5-5-A" />
         </transforms:biex>
         <transforms:biex transforms:length="256"  transforms:maxRange="262144.0000291775"  transforms:neg="0"  transforms:width="-19.9526231497"  transforms:pos="4.418539922" >
           <data-type:parameter data-type:name="Comp-APC-A" />
         </transforms:biex>
         <transforms:biex transforms:length="256"  transforms:maxRange="262144.0000291775"  transforms:neg="0"  transforms:width="-6.3095734448"  transforms:pos="4.418539922" >
           <data-type:parameter data-type:name="Comp-Alexa Fluor 700-A" />
         </transforms:biex>
         <transforms:biex transforms:length="256"  transforms:maxRange="262144.0000291775"  transforms:neg="0"  transforms:width="-5.0118723363"  transforms:pos="4.418539922" >
           <data-type:parameter data-type:name="Comp-AmCyan-A" />
         </transforms:biex>
         <transforms:biex transforms:length="256"  transforms:maxRange="262144.0000291775"  transforms:neg="0.1"  transforms:width="-10"  transforms:pos="4.418539922" >
           <data-type:parameter data-type:name="Comp-PE-A" />
         </transforms:biex>
         <transforms:biex transforms:length="256"  transforms:maxRange="262144.0000291775"  transforms:neg="0"  transforms:width="-15.8489319246"  transforms:pos="4.418539922" >
           <data-type:parameter data-type:name="Comp-PE-Cy7-A" />
         </transforms:biex>
       </Transformations>
       <Keywords>
         <Keyword name="CST REGULATORY STATUS"  value="RUO Performance Check" />
         <Keyword name="CST PERFORMANCE EXPIRED"  value="2016-01-21T10:16:56+00:00" />
         <Keyword name="CST BEADS EXPIRED"  value="False" />
         <Keyword name="CST BASELINE DATE"  value="2015-09-08T13:12:06+00:00" />
         <Keyword name="CST SETUP DATE"  value="2016-01-20T10:16:56+00:00" />
         <Keyword name="CYTOMETER CONFIG CREATE DATE"  value="2013-04-11T17:48:14+00:00" />
         <Keyword name="CYTOMETER CONFIG NAME"  value="ANRI 2-Blue 3-Red 3-Violet 5-YellGrn" />
         <Keyword name="CST BEADS LOT ID"  value="71598" />
         <Keyword name="CST SETUP STATUS"  value="SUCCESS" />
         <Keyword name="P10MS"  value="0" />
         <Keyword name="P10BS"  value="-1" />
         <Keyword name="P10DISPLAY"  value="LOG" />
         <Keyword name="$P10G"  value="1.0" />
         <Keyword name="$P10V"  value="498" />
         <Keyword name="$P10E"  value="0,0" />
         <Keyword name="$P10B"  value="32" />
         <Keyword name="$P10R"  value="262144" />
         <Keyword name="$P10S"  value="cd3" />
         <Keyword name="$P10N"  value="PE-Cy7-A" />
         <Keyword name="P9MS"  value="0" />
         <Keyword name="P9BS"  value="-1" />
         <Keyword name="P9DISPLAY"  value="LOG" />
         <Keyword name="$P9G"  value="1.0" />
         <Keyword name="$P9V"  value="549" />
         <Keyword name="$P9E"  value="0,0" />
         <Keyword name="$P9B"  value="32" />
         <Keyword name="$P9R"  value="262144" />
         <Keyword name="$P9S"  value="cd127" />
         <Keyword name="$P9N"  value="PE-A" />
         <Keyword name="P8MS"  value="0" />
         <Keyword name="P8BS"  value="-1" />
         <Keyword name="P8DISPLAY"  value="LOG" />
         <Keyword name="$P8G"  value="1.0" />
         <Keyword name="$P8V"  value="342" />
         <Keyword name="$P8E"  value="0,0" />
         <Keyword name="$P8B"  value="32" />
         <Keyword name="$P8R"  value="262144" />
         <Keyword name="$P8S"  value="dead" />
         <Keyword name="$P8N"  value="AmCyan-A" />
         <Keyword name="P7MS"  value="0" />
         <Keyword name="P7BS"  value="-1" />
         <Keyword name="P7DISPLAY"  value="LOG" />
         <Keyword name="$P7G"  value="1.0" />
         <Keyword name="$P7V"  value="541" />
         <Keyword name="$P7E"  value="0,0" />
         <Keyword name="$P7B"  value="32" />
         <Keyword name="$P7R"  value="262144" />
         <Keyword name="$P7S"  value="cd45" />
         <Keyword name="$P7N"  value="Alexa Fluor 700-A" />
         <Keyword name="P6MS"  value="0" />
         <Keyword name="P6BS"  value="-1" />
         <Keyword name="P6DISPLAY"  value="LOG" />
         <Keyword name="$P6G"  value="1.0" />
         <Keyword name="$P6V"  value="516" />
         <Keyword name="$P6E"  value="0,0" />
         <Keyword name="$P6B"  value="32" />
         <Keyword name="$P6R"  value="262144" />
         <Keyword name="$P6S"  value="cd25" />
         <Keyword name="$P6N"  value="APC-A" />
         <Keyword name="P5MS"  value="0" />
         <Keyword name="P5BS"  value="-1" />
         <Keyword name="P5DISPLAY"  value="LOG" />
         <Keyword name="$P5G"  value="1.0" />
         <Keyword name="$P5V"  value="487" />
         <Keyword name="$P5E"  value="0,0" />
         <Keyword name="$P5B"  value="32" />
         <Keyword name="$P5R"  value="262144" />
         <Keyword name="$P5S"  value="foxp3" />
         <Keyword name="$P5N"  value="PerCP-Cy5-5-A" />
         <Keyword name="P4MS"  value="0" />
         <Keyword name="P4BS"  value="-1" />
         <Keyword name="P4DISPLAY"  value="LOG" />
         <Keyword name="$P4G"  value="1.0" />
         <Keyword name="$P4V"  value="376" />
         <Keyword name="$P4E"  value="0,0" />
         <Keyword name="$P4B"  value="32" />
         <Keyword name="$P4R"  value="262144" />
         <Keyword name="$P4S"  value="cd4" />
         <Keyword name="$P4N"  value="FITC-A" />
         <Keyword name="P3MS"  value="0" />
         <Keyword name="P3BS"  value="-1" />
         <Keyword name="P3DISPLAY"  value="LIN" />
         <Keyword name="$P3G"  value="1.0" />
         <Keyword name="$P3V"  value="311" />
         <Keyword name="$P3E"  value="0,0" />
         <Keyword name="$P3B"  value="32" />
         <Keyword name="$P3R"  value="262144" />
         <Keyword name="$P3N"  value="SSC-A" />
         <Keyword name="P2MS"  value="0" />
         <Keyword name="P2BS"  value="-1" />
         <Keyword name="P2DISPLAY"  value="LIN" />
         <Keyword name="$P2G"  value="1.0" />
         <Keyword name="$P2V"  value="371" />
         <Keyword name="$P2E"  value="0,0" />
         <Keyword name="$P2B"  value="32" />
         <Keyword name="$P2R"  value="262144" />
         <Keyword name="$P2N"  value="FSC-A" />
         <Keyword name="P1MS"  value="0" />
         <Keyword name="P1BS"  value="0" />
         <Keyword name="$P1G"  value="0.01" />
         <Keyword name="$P1E"  value="0,0" />
         <Keyword name="$P1B"  value="32" />
         <Keyword name="$P1R"  value="262144" />
         <Keyword name="$P1N"  value="Time" />
         <Keyword name="THRESHOLD"  value="FSC,12000" />
         <Keyword name="APPLY COMPENSATION"  value="TRUE" />
         <Keyword name="SPILL"  value="7,FITC-A,PerCP-Cy5-5-A,APC-A,Alexa Fluor 700-A,AmCyan-A,PE-A,PE-Cy7-A,1,0,0,0,0.0017643268589508782,0,0,0,1,0.10488176402517593,0.07546833267247482,0,0,0.04594703226454117,0,0.0036792692106857707,1,0.14945585358267344,0,0,0.018194681511646237,0,0.07755506850824233,0.038090101537438,1,0,0,0.08337071895959225,0.29204843588305085,0.4419045595583275,0.012530833456375874,0.018791776757728505,1,0.13672259351470661,0.03637088143263529,0,0.04440590898276759,0,0,0,1,0.0023466921963785415,0,0.015765772004111535,0,0.0013539004054502024,0.0011335680714284332,0.029139824267409405,1" />
         <Keyword name="$TIMESTEP"  value="0.01" />
         <Keyword name="$INST"  value=" " />
         <Keyword name="AUTOBS"  value="TRUE" />
         <Keyword name="FSC ASF"  value="0.71" />
         <Keyword name="EXPORT TIME"  value="26-APR-2018-10:07:32" />
         <Keyword name="EXPORT USER NAME"  value="Richard" />
         <Keyword name="WINDOW EXTENSION"  value="0.00" />
         <Keyword name="SETTINGS"  value="Cytometer" />
         <Keyword name="$ETIM"  value="10:13:47" />
         <Keyword name="$BTIM"  value="10:07:32" />
         <Keyword name="$DATE"  value="26-APR-2018" />
         <Keyword name="GUID"  value="cca3cbeb-ffa9-4a92-8980-ac1967f3afdb" />
         <Keyword name="EXPERIMENT NAME"  value="NEW PANEL live foxp3 18-4-18_001" />
         <Keyword name="$SRC"  value="Specimen_001" />
         <Keyword name="TUBE NAME"  value="wb 438" />
         <Keyword name="CREATOR"  value="BD FACSDiva Software Version 8.0.1" />
         <Keyword name="$NEXTDATA"  value="0" />
         <Keyword name="$DATATYPE"  value="F" />
         <Keyword name="$BYTEORD"  value="4,3,2,1" />
         <Keyword name="$MODE"  value="L" />
         <Keyword name="$PAR"  value="10" />
         <Keyword name="$TOT"  value="78528              " />
         <Keyword name="$SYS"  value="Windows 7 6.1" />
         <Keyword name="$FIL"  value="11459.fcs" />
         <Keyword name="$ENDDATA"  value="3143907            " />
         <Keyword name="$BEGINDATA"  value="2788" />
         <Keyword name="$ENDSTEXT"  value="0" />
         <Keyword name="$BEGINSTEXT"  value="0" />
         <Keyword name="$ENDANALYSIS"  value="0" />
         <Keyword name="$BEGINANALYSIS"  value="0" />
         <Keyword name="FJ_FCS_VERSION"  value="3" />
         <Keyword name="$P1S"  value="" />
         <Keyword name="$P2S"  value="" />
         <Keyword name="$P3S"  value="" />
         <Keyword name="$P11N"  value="Comp-FITC-A" />
         <Keyword name="$P11S"  value="cd4" />
         <Keyword name="$P11R"  value="26214" />
         <Keyword name="$P12N"  value="Comp-PerCP-Cy5-5-A" />
         <Keyword name="$P12S"  value="foxp3" />
         <Keyword name="$P12R"  value="262144" />
         <Keyword name="$P13N"  value="Comp-APC-A" />
         <Keyword name="$P13S"  value="cd25" />
         <Keyword name="$P13R"  value="262144" />
         <Keyword name="$P14N"  value="Comp-Alexa Fluor 700-A" />
         <Keyword name="$P14S"  value="cd45" />
         <Keyword name="$P14R"  value="262144" />
         <Keyword name="$P15N"  value="Comp-AmCyan-A" />
         <Keyword name="$P15S"  value="dead" />
         <Keyword name="$P15R"  value="262144" />
         <Keyword name="$P16N"  value="Comp-PE-A" />
         <Keyword name="$P16S"  value="cd127" />
         <Keyword name="$P16R"  value="262144" />
         <Keyword name="$P17N"  value="Comp-PE-Cy7-A" />
         <Keyword name="$P17S"  value="cd3" />
         <Keyword name="$P17R"  value="262144" />
       </Keywords>
       <SampleNode name="Specimen_001_wb 438_002.fcs"  annotation=""  owningGroup=""  expanded="0"  sortPriority="10"  count="78528"  sampleID="30" >
         <Graph smoothing="0"  backColor="#ffffff"  foreColor="#000000"  type="Pseudocolor"  fast="1" >
           <Axis dimension="x"  name="FSC-A"  label=""  auto="auto" />
           <Axis dimension="y"  name="SSC-A"  label=""  auto="auto" />
           <GraphSettings level="5%"  smoothingHighResolution="1"  contourHighResolution="1"  histogramSmoothingCount="0"  graphResolution="256"  showOutliers="0"  drawLargeDots="0"  dotsToDraw="8000"  tint="le.chartfill.tinted.40"  lineWeight="le.lineweight.normal"  lineStyle="le.linestyle.solid" />
           <GraphEnvironment showGrid="0"  showAxes="tnlTNL"  showGates="1"  showFreqOnPlots="1"  showGateNameOnPlots="1"  showMedians="0"  showUncomped="0"  addEventParam="0"  lastYAxisName="" >
             <TextTraits font="SansSerif"  size="11"  name="Labels"  style="plain"  color="#000000"  background="#00ffffff"  just="left" />
             <TextTraits font="SansSerif"  size="11"  name="LayoutGates"  style="plain"  color="#000000"  background="#00ffffff"  just="left" />
             <TextTraits font="SansSerif"  size="9"  name="Numbers"  style="plain"  color="#000000"  background="#00ffffff"  just="left" />
             <TextTraits font="SansSerif"  size="9"  name="Legend"  style="plain"  color="#000000"  background="#00ffffff"  just="left" />
             <WindowPosition x="0"  y="0"  width="430"  height="870"  displayed="0"  panelState="" />
           </GraphEnvironment>
         </Graph>
         <Subpopulations>
           <Population name="debris"  annotation=""  owningGroup="26-4-18 WB and CBMC"  expanded="0"  sortPriority="10"  count="33778" >
             <Graph smoothing="0"  backColor="#ffffff"  foreColor="#000000"  type="Pseudocolor"  fast="1" >
               <Axis dimension="x"  name="Comp-FITC-A"  label=""  auto="auto" />
               <Axis dimension="y"  name="Comp-PerCP-Cy5-5-A"  label=""  auto="auto" />
               <GraphSettings level="5%"  smoothingHighResolution="1"  contourHighResolution="1"  histogramSmoothingCount="0"  graphResolution="256"  showOutliers="0"  drawLargeDots="0"  dotsToDraw="8000"  tint="le.chartfill.tinted.40"  lineWeight="le.lineweight.normal"  lineStyle="le.linestyle.solid" />
               <GraphEnvironment showGrid="0"  showAxes="tnlTNL"  showGates="1"  showFreqOnPlots="1"  showGateNameOnPlots="1"  showMedians="0"  showUncomped="0"  addEventParam="0"  lastYAxisName="" >
                 <TextTraits font="SansSerif"  size="11"  name="Labels"  style="plain"  color="#000000"  background="#00ffffff"  just="left" />
                 <TextTraits font="SansSerif"  size="11"  name="LayoutGates"  style="plain"  color="#000000"  background="#00ffffff"  just="left" />
                 <TextTraits font="SansSerif"  size="9"  name="Numbers"  style="plain"  color="#000000"  background="#00ffffff"  just="left" />
                 <TextTraits font="SansSerif"  size="9"  name="Legend"  style="plain"  color="#000000"  background="#00ffffff"  just="left" />
                 <WindowPosition x="0"  y="0"  width="430"  height="870"  displayed="1"  panelState="---" />
               </GraphEnvironment>
             </Graph>
             <Gate gating:id="ID982321337" >
               <gating:RectangleGate eventsInside="1"  annoOffsetX="0"  annoOffsetY="-71"  tint="#000000"  isTinted="0"  lineWeight="Normal"  userDefined="1"  percentX="0"  percentY="0" >
                 <gating:dimension gating:min="-9288.566929133858"  gating:max="29929.826771653545" >
                   <data-type:fcs-dimension data-type:name="FSC-A" />
                 </gating:dimension>
                 <gating:dimension gating:min="0.0"  gating:max="50260.691729323305" >
                   <data-type:fcs-dimension data-type:name="SSC-A" />
                 </gating:dimension>
               </gating:RectangleGate>
             </Gate>
           </Population>
           <Population name="Lymphocytes"  annotation=""  owningGroup="26-4-18 WB and CBMC"  expanded="0"  sortPriority="10"  count="18052" >
             <Graph smoothing="0"  backColor="#ffffff"  foreColor="#000000"  type="Pseudocolor"  fast="1" >
               <Axis dimension="x"  name="Comp-FITC-A"  label=""  auto="auto" />
               <Axis dimension="y"  name="Comp-PerCP-Cy5-5-A"  label=""  auto="auto" />
               <GraphSettings level="5%"  smoothingHighResolution="1"  contourHighResolution="1"  histogramSmoothingCount="0"  graphResolution="256"  showOutliers="0"  drawLargeDots="0"  dotsToDraw="8000"  tint="le.chartfill.tinted.40"  lineWeight="le.lineweight.normal"  lineStyle="le.linestyle.solid" />
               <GraphEnvironment showGrid="0"  showAxes="tnlTNL"  showGates="1"  showFreqOnPlots="1"  showGateNameOnPlots="1"  showMedians="0"  showUncomped="0"  addEventParam="0"  lastYAxisName="" >
                 <TextTraits font="SansSerif"  size="11"  name="Labels"  style="plain"  color="#000000"  background="#00ffffff"  just="left" />
                 <TextTraits font="SansSerif"  size="11"  name="LayoutGates"  style="plain"  color="#000000"  background="#00ffffff"  just="left" />
                 <TextTraits font="SansSerif"  size="9"  name="Numbers"  style="plain"  color="#000000"  background="#00ffffff"  just="left" />
                 <TextTraits font="SansSerif"  size="9"  name="Legend"  style="plain"  color="#000000"  background="#00ffffff"  just="left" />
                 <WindowPosition x="0"  y="0"  width="430"  height="870"  displayed="1"  panelState="---" />
               </GraphEnvironment>
             </Graph>
             <Gate gating:id="ID1882649799" >
               <gating:PolygonGate eventsInside="1"  annoOffsetX="114"  annoOffsetY="25"  tint="#000000"  isTinted="0"  lineWeight="Normal"  userDefined="1"  quadId="-1"  gateResolution="256" >
                 <gating:dimension>
                   <data-type:fcs-dimension data-type:name="FSC-A" />
                 </gating:dimension>
                 <gating:dimension>
                   <data-type:fcs-dimension data-type:name="SSC-A" />
                 </gating:dimension>
                 <gating:vertex>
                   <gating:coordinate data-type:value="180611.0236220472" />
                   <gating:coordinate data-type:value="31536.1203007519" />
                 </gating:vertex>
                 <gating:vertex>
                   <gating:coordinate data-type:value="92885.6692913386" />
                   <gating:coordinate data-type:value="15768.0601503759" />
                 </gating:vertex>
                 <gating:vertex>
                   <gating:coordinate data-type:value="31993.9527559055" />
                   <gating:coordinate data-type:value="14782.5563909774" />
                 </gating:vertex>
                 <gating:vertex>
                   <gating:coordinate data-type:value="33026.0157480315" />
                   <gating:coordinate data-type:value="34492.6315789474" />
                 </gating:vertex>
                 <gating:vertex>
                   <gating:coordinate data-type:value="58827.5905511811" />
                   <gating:coordinate data-type:value="42376.6616541353" />
                 </gating:vertex>
                 <gating:vertex>
                   <gating:coordinate data-type:value="152745.3228346457" />
                   <gating:coordinate data-type:value="48289.6842105263" />
                 </gating:vertex>
                 <gating:vertex>
                   <gating:coordinate data-type:value="180611.0236220472" />
                   <gating:coordinate data-type:value="43362.1654135338" />
                 </gating:vertex>
               </gating:PolygonGate>
             </Gate>
           </Population>
           <Population name="R5"  annotation=""  owningGroup="26-4-18 WB and CBMC"  expanded="0"  sortPriority="10"  count="15407" >
             <Graph smoothing="0"  backColor="#ffffff"  foreColor="#000000"  type="Pseudocolor"  fast="1" >
               <Axis dimension="x"  name="FSC-A"  label=""  auto="auto" />
               <Axis dimension="y"  name="SSC-A"  label=""  auto="auto" />
               <GraphSettings level="5%"  smoothingHighResolution="1"  contourHighResolution="1"  histogramSmoothingCount="0"  graphResolution="256"  showOutliers="0"  drawLargeDots="0"  dotsToDraw="8000"  tint="le.chartfill.tinted.40"  lineWeight="le.lineweight.normal"  lineStyle="le.linestyle.solid" />
               <GraphEnvironment showGrid="0"  showAxes="tnlTNL"  showGates="1"  showFreqOnPlots="1"  showGateNameOnPlots="1"  showMedians="0"  showUncomped="0"  addEventParam="0"  lastYAxisName="" >
                 <TextTraits font="SansSerif"  size="11"  name="Labels"  style="plain"  color="#000000"  background="#00ffffff"  just="left" />
                 <TextTraits font="SansSerif"  size="11"  name="LayoutGates"  style="plain"  color="#000000"  background="#00ffffff"  just="left" />
                 <TextTraits font="SansSerif"  size="9"  name="Numbers"  style="plain"  color="#000000"  background="#00ffffff"  just="left" />
                 <TextTraits font="SansSerif"  size="9"  name="Legend"  style="plain"  color="#000000"  background="#00ffffff"  just="left" />
                 <WindowPosition x="0"  y="0"  width="430"  height="870"  displayed="0"  panelState="---" />
               </GraphEnvironment>
             </Graph>
             <Gate gating:id="ID1013482593" >
               <gating:PolygonGate eventsInside="1"  annoOffsetX="58"  annoOffsetY="14"  tint="#000000"  isTinted="0"  lineWeight="Normal"  userDefined="1"  quadId="-1"  gateResolution="256" >
                 <gating:dimension>
                   <data-type:fcs-dimension data-type:name="Comp-Alexa Fluor 700-A" />
                 </gating:dimension>
                 <gating:dimension>
                   <data-type:fcs-dimension data-type:name="SSC-A" />
                 </gating:dimension>
                 <gating:vertex>
                   <gating:coordinate data-type:value="8227.3015341688" />
                   <gating:coordinate data-type:value="26608.6015037594" />
                 </gating:vertex>
                 <gating:vertex>
                   <gating:coordinate data-type:value="2791.0614168323" />
                   <gating:coordinate data-type:value="9855.037593985" />
                 </gating:vertex>
                 <gating:vertex>
                   <gating:coordinate data-type:value="1222.0268005805" />
                   <gating:coordinate data-type:value="21681.0827067669" />
                 </gating:vertex>
                 <gating:vertex>
                   <gating:coordinate data-type:value="1449.7302020697" />
                   <gating:coordinate data-type:value="37449.1428571429" />
                 </gating:vertex>
                 <gating:vertex>
                   <gating:coordinate data-type:value="2917.6619969431" />
                   <gating:coordinate data-type:value="49275.1879699248" />
                 </gating:vertex>
                 <gating:vertex>
                   <gating:coordinate data-type:value="6857.6888206932" />
                   <gating:coordinate data-type:value="54202.7067669173" />
                 </gating:vertex>
               </gating:PolygonGate>
             </Gate>
             <Subpopulations>
               <Population name="debris"  annotation=""  owningGroup="26-4-18 WB and CBMC"  expanded="0"  sortPriority="10"  count="36" >
                 <Graph smoothing="0"  backColor="#ffffff"  foreColor="#000000"  type="Pseudocolor"  fast="1" >
                   <Axis dimension="x"  name="Comp-FITC-A"  label=""  auto="auto" />
                   <Axis dimension="y"  name="Comp-PerCP-Cy5-5-A"  label=""  auto="auto" />
                   <GraphSettings level="5%"  smoothingHighResolution="1"  contourHighResolution="1"  histogramSmoothingCount="0"  graphResolution="256"  showOutliers="0"  drawLargeDots="0"  dotsToDraw="8000"  tint="le.chartfill.tinted.40"  lineWeight="le.lineweight.normal"  lineStyle="le.linestyle.solid" />
                   <GraphEnvironment showGrid="0"  showAxes="tnlTNL"  showGates="1"  showFreqOnPlots="1"  showGateNameOnPlots="1"  showMedians="0"  showUncomped="0"  addEventParam="0"  lastYAxisName="" >
                     <TextTraits font="SansSerif"  size="11"  name="Labels"  style="plain"  color="#000000"  background="#00ffffff"  just="left" />
                     <TextTraits font="SansSerif"  size="11"  name="LayoutGates"  style="plain"  color="#000000"  background="#00ffffff"  just="left" />
                     <TextTraits font="SansSerif"  size="9"  name="Numbers"  style="plain"  color="#000000"  background="#00ffffff"  just="left" />
                     <TextTraits font="SansSerif"  size="9"  name="Legend"  style="plain"  color="#000000"  background="#00ffffff"  just="left" />
                     <WindowPosition x="0"  y="0"  width="430"  height="870"  displayed="1"  panelState="---" />
                   </GraphEnvironment>
                 </Graph>
                 <Gate gating:id="ID849587603"  gating:parent_id="ID1013482593" >
                   <gating:RectangleGate eventsInside="1"  annoOffsetX="0"  annoOffsetY="-71"  tint="#000000"  isTinted="0"  lineWeight="Normal"  userDefined="1"  percentX="0"  percentY="0" >
                     <gating:dimension gating:min="-9288.566929133858"  gating:max="29929.826771653545" >
                       <data-type:fcs-dimension data-type:name="FSC-A" />
                     </gating:dimension>
                     <gating:dimension gating:min="0.0"  gating:max="50260.691729323305" >
                       <data-type:fcs-dimension data-type:name="SSC-A" />
                     </gating:dimension>
                   </gating:RectangleGate>
                 </Gate>
               </Population>
             </Subpopulations>
           </Population>
           <NotNode name="debris-"  annotation=""  owningGroup="26-4-18 WB and CBMC"  expanded="0"  sortPriority="13"  count="44750" >
             <Graph smoothing="1"  backColor="#ffffff"  foreColor="#000000"  type="Contour"  fast="1" >
               <Axis dimension="x"  name="Comp-Alexa Fluor 700-A"  label=""  auto="auto" />
               <Axis dimension="y"  name="SSC-A"  label=""  auto="auto" />
               <GraphSettings level="5%"  smoothingHighResolution="1"  contourHighResolution="1"  histogramSmoothingCount="0"  graphResolution="256"  showOutliers="1"  drawLargeDots="0"  dotsToDraw="8000"  tint="le.chartfill.tinted.40"  lineWeight="le.lineweight.normal"  lineStyle="le.linestyle.solid" />
               <GraphEnvironment showGrid="0"  showAxes="tnlTNL"  showGates="1"  showFreqOnPlots="1"  showGateNameOnPlots="1"  showMedians="0"  showUncomped="0"  addEventParam="0"  lastYAxisName="" >
                 <TextTraits font="SansSerif"  size="11"  name="Labels"  style="plain"  color="#000000"  background="#00ffffff"  just="left" />
                 <TextTraits font="SansSerif"  size="11"  name="LayoutGates"  style="plain"  color="#000000"  background="#00ffffff"  just="left" />
                 <TextTraits font="SansSerif"  size="9"  name="Numbers"  style="plain"  color="#000000"  background="#00ffffff"  just="left" />
                 <TextTraits font="SansSerif"  size="9"  name="Legend"  style="plain"  color="#000000"  background="#00ffffff"  just="left" />
                 <WindowPosition x="0"  y="0"  width="430"  height="870"  displayed="0"  panelState="+--" />
               </GraphEnvironment>
             </Graph>
             <Gate gating:id="ID1614394302" >
               <gating:RectangleGate eventsInside="1"  annoOffsetX="0"  annoOffsetY="-71"  tint="#000000"  isTinted="0"  lineWeight="Normal"  userDefined="1"  percentX="0"  percentY="0" >
                 <gating:dimension gating:min="-9288.566929133858"  gating:max="20641.259842519685" >
                   <data-type:fcs-dimension data-type:name="FSC-A" />
                 </gating:dimension>
                 <gating:dimension gating:min="0.0"  gating:max="51246.1954887218" >
                   <data-type:fcs-dimension data-type:name="SSC-A" />
                 </gating:dimension>
               </gating:RectangleGate>
             </Gate>
             <Subpopulations>
               <Population name="CD45"  annotation=""  owningGroup="26-4-18 WB and CBMC"  expanded="0"  sortPriority="10"  count="34953" >
                 <Graph smoothing="1"  backColor="#ffffff"  foreColor="#000000"  heatMapStatParameter="Comp-FITC-A"  type="Contour"  fast="1" >
                   <Axis dimension="x"  name="Comp-PE-Cy7-A"  label=""  auto="auto" />
                   <Axis dimension="y"  name="SSC-A"  label=""  auto="auto" />
                   <GraphSettings level="5%"  smoothingHighResolution="1"  contourHighResolution="1"  histogramSmoothingCount="0"  graphResolution="256"  showOutliers="1"  drawLargeDots="0"  dotsToDraw="8000"  tint="le.chartfill.tinted.40"  lineWeight="le.lineweight.normal"  lineStyle="le.linestyle.solid" />
                   <GraphEnvironment showGrid="0"  showAxes="tnlTNL"  showGates="1"  showFreqOnPlots="1"  showGateNameOnPlots="1"  showMedians="0"  showUncomped="0"  addEventParam="0"  lastYAxisName="" >
                     <TextTraits font="SansSerif"  size="11"  name="Labels"  style="plain"  color="#000000"  background="#00ffffff"  just="left" />
                     <TextTraits font="SansSerif"  size="11"  name="LayoutGates"  style="plain"  color="#000000"  background="#00ffffff"  just="left" />
                     <TextTraits font="SansSerif"  size="9"  name="Numbers"  style="plain"  color="#000000"  background="#00ffffff"  just="left" />
                     <TextTraits font="SansSerif"  size="9"  name="Legend"  style="plain"  color="#000000"  background="#00ffffff"  just="left" />
                     <WindowPosition x="698"  y="139"  width="390"  height="873"  displayed="0"  panelState="---" />
                   </GraphEnvironment>
                 </Graph>
                 <Gate gating:id="ID661582770"  gating:parent_id="ID1614394302" >
                   <gating:RectangleGate eventsInside="1"  annoOffsetX="56"  annoOffsetY="40"  tint="#000000"  isTinted="0"  lineWeight="Normal"  userDefined="1"  percentX="0"  percentY="0" >
                     <gating:dimension gating:min="251.59756995209847"  gating:max="68291.05256567635" >
                       <data-type:fcs-dimension data-type:name="Comp-Alexa Fluor 700-A" />
                     </gating:dimension>
                     <gating:dimension gating:min="1978.445283018868"  gating:max="260165.55471698113" >
                       <data-type:fcs-dimension data-type:name="SSC-A" />
                     </gating:dimension>
                   </gating:RectangleGate>
                 </Gate>
                 <Subpopulations>
                   <Population name="CD3+"  annotation=""  owningGroup="26-4-18 WB and CBMC"  expanded="0"  sortPriority="10"  count="12635" >
                     <Graph smoothing="1"  backColor="#ffffff"  foreColor="#000000"  heatMapStatParameter="Comp-FITC-A"  type="Contour"  fast="1" >
                       <Axis dimension="x"  name="Comp-AmCyan-A"  label=""  auto="auto" />
                       <Axis dimension="y"  name="SSC-A"  label=""  auto="auto" />
                       <GraphSettings level="5%"  smoothingHighResolution="1"  contourHighResolution="1"  histogramSmoothingCount="0"  graphResolution="256"  showOutliers="1"  drawLargeDots="0"  dotsToDraw="8000"  tint="le.chartfill.tinted.40"  lineWeight="le.lineweight.normal"  lineStyle="le.linestyle.solid" />
                       <GraphEnvironment showGrid="0"  showAxes="tnlTNL"  showGates="1"  showFreqOnPlots="1"  showGateNameOnPlots="1"  showMedians="0"  showUncomped="0"  addEventParam="0"  lastYAxisName="" >
                         <TextTraits font="SansSerif"  size="11"  name="Labels"  style="plain"  color="#000000"  background="#00ffffff"  just="left" />
                         <TextTraits font="SansSerif"  size="11"  name="LayoutGates"  style="plain"  color="#000000"  background="#00ffffff"  just="left" />
                         <TextTraits font="SansSerif"  size="9"  name="Numbers"  style="plain"  color="#000000"  background="#00ffffff"  just="left" />
                         <TextTraits font="SansSerif"  size="9"  name="Legend"  style="plain"  color="#000000"  background="#00ffffff"  just="left" />
                         <WindowPosition x="619"  y="23"  width="390"  height="873"  displayed="0"  panelState="---" />
                       </GraphEnvironment>
                     </Graph>
                     <Gate gating:id="ID1599942834"  gating:parent_id="ID661582770" >
                       <gating:PolygonGate eventsInside="1"  annoOffsetX="46"  annoOffsetY="-51"  tint="#000000"  isTinted="0"  lineWeight="Normal"  userDefined="1"  quadId="-1"  gateResolution="256" >
                         <gating:dimension>
                           <data-type:fcs-dimension data-type:name="Comp-PE-Cy7-A" />
                         </gating:dimension>
                         <gating:dimension>
                           <data-type:fcs-dimension data-type:name="SSC-A" />
                         </gating:dimension>
                         <gating:vertex>
                           <gating:coordinate data-type:value="122673.2591016068" />
                           <gating:coordinate data-type:value="47482.6867924528" />
                         </gating:vertex>
                         <gating:vertex>
                           <gating:coordinate data-type:value="104541.4479805933" />
                           <gating:coordinate data-type:value="10881.4490566038" />
                         </gating:vertex>
                         <gating:vertex>
                           <gating:coordinate data-type:value="7608.6751879942" />
                           <gating:coordinate data-type:value="-989.2226415094" />
                         </gating:vertex>
                         <gating:vertex>
                           <gating:coordinate data-type:value="1430.8178606163" />
                           <gating:coordinate data-type:value="7913.7811320755" />
                         </gating:vertex>
                         <gating:vertex>
                           <gating:coordinate data-type:value="1330.6279164043" />
                           <gating:coordinate data-type:value="29676.679245283" />
                         </gating:vertex>
                         <gating:vertex>
                           <gating:coordinate data-type:value="1539.1122374712" />
                           <gating:coordinate data-type:value="48471.9094339623" />
                         </gating:vertex>
                         <gating:vertex>
                           <gating:coordinate data-type:value="4249.9403277243" />
                           <gating:coordinate data-type:value="59353.358490566" />
                         </gating:vertex>
                         <gating:vertex>
                           <gating:coordinate data-type:value="20392.0666597263" />
                           <gating:coordinate data-type:value="66277.9169811321" />
                         </gating:vertex>
                       </gating:PolygonGate>
                     </Gate>
                     <Subpopulations>
                       <Population name="dead"  annotation=""  owningGroup="26-4-18 WB and CBMC"  expanded="0"  sortPriority="10"  count="173" >
                         <Graph smoothing="1"  backColor="#ffffff"  foreColor="#000000"  type="Contour"  fast="1" >
                           <Axis dimension="x"  name="FSC-A"  label=""  auto="auto" />
                           <Axis dimension="y"  name="Comp-FITC-A"  label=""  auto="auto" />
                           <GraphSettings level="5%"  smoothingHighResolution="1"  contourHighResolution="1"  histogramSmoothingCount="0"  graphResolution="256"  showOutliers="1"  drawLargeDots="0"  dotsToDraw="8000"  tint="le.chartfill.tinted.40"  lineWeight="le.lineweight.normal"  lineStyle="le.linestyle.solid" />
                           <GraphEnvironment showGrid="0"  showAxes="tnlTNL"  showGates="1"  showFreqOnPlots="1"  showGateNameOnPlots="1"  showMedians="0"  showUncomped="0"  addEventParam="0"  lastYAxisName="" >
                             <TextTraits font="SansSerif"  size="11"  name="Labels"  style="plain"  color="#000000"  background="#00ffffff"  just="left" />
                             <TextTraits font="SansSerif"  size="11"  name="LayoutGates"  style="plain"  color="#000000"  background="#00ffffff"  just="left" />
                             <TextTraits font="SansSerif"  size="9"  name="Numbers"  style="plain"  color="#000000"  background="#00ffffff"  just="left" />
                             <TextTraits font="SansSerif"  size="9"  name="Legend"  style="plain"  color="#000000"  background="#00ffffff"  just="left" />
                             <WindowPosition x="0"  y="0"  width="430"  height="870"  displayed="1"  panelState="+--" />
                           </GraphEnvironment>
                         </Graph>
                         <Gate gating:id="ID1883095551"  gating:parent_id="ID1599942834" >
                           <gating:PolygonGate eventsInside="1"  annoOffsetX="0"  annoOffsetY="0"  tint="#000000"  isTinted="0"  lineWeight="Normal"  userDefined="1"  quadId="-1"  gateResolution="256" >
                             <gating:dimension>
                               <data-type:fcs-dimension data-type:name="Comp-AmCyan-A" />
                             </gating:dimension>
                             <gating:dimension>
                               <data-type:fcs-dimension data-type:name="SSC-A" />
                             </gating:dimension>
                             <gating:vertex>
                               <gating:coordinate data-type:value="267.7130156111" />
                               <gating:coordinate data-type:value="25719.7886792453" />
                             </gating:vertex>
                             <gating:vertex>
                               <gating:coordinate data-type:value="1862.6194109105" />
                               <gating:coordinate data-type:value="263133.2226415094" />
                             </gating:vertex>
                             <gating:vertex>
                               <gating:coordinate data-type:value="1141346.067923504" />
                               <gating:coordinate data-type:value="271047.0037735849" />
                             </gating:vertex>
                             <gating:vertex>
                               <gating:coordinate data-type:value="1086646.8180842584" />
                               <gating:coordinate data-type:value="0" />
                             </gating:vertex>
                             <gating:vertex>
                               <gating:coordinate data-type:value="178.205133744" />
                               <gating:coordinate data-type:value="-989.2226415094" />
                             </gating:vertex>
                           </gating:PolygonGate>
                         </Gate>
                       </Population>
                     </Subpopulations>
                   </Population>
                   <Population name="dead"  annotation=""  owningGroup="26-4-18 WB and CBMC"  expanded="0"  sortPriority="10"  count="882" >
                     <Graph smoothing="1"  backColor="#ffffff"  foreColor="#000000"  type="Contour"  fast="1" >
                       <Axis dimension="x"  name="FSC-A"  label=""  auto="auto" />
                       <Axis dimension="y"  name="Comp-FITC-A"  label=""  auto="auto" />
                       <GraphSettings level="5%"  smoothingHighResolution="1"  contourHighResolution="1"  histogramSmoothingCount="0"  graphResolution="256"  showOutliers="1"  drawLargeDots="0"  dotsToDraw="8000"  tint="le.chartfill.tinted.40"  lineWeight="le.lineweight.normal"  lineStyle="le.linestyle.solid" />
                       <GraphEnvironment showGrid="0"  showAxes="tnlTNL"  showGates="1"  showFreqOnPlots="1"  showGateNameOnPlots="1"  showMedians="0"  showUncomped="0"  addEventParam="0"  lastYAxisName="" >
                         <TextTraits font="SansSerif"  size="11"  name="Labels"  style="plain"  color="#000000"  background="#00ffffff"  just="left" />
                         <TextTraits font="SansSerif"  size="11"  name="LayoutGates"  style="plain"  color="#000000"  background="#00ffffff"  just="left" />
                         <TextTraits font="SansSerif"  size="9"  name="Numbers"  style="plain"  color="#000000"  background="#00ffffff"  just="left" />
                         <TextTraits font="SansSerif"  size="9"  name="Legend"  style="plain"  color="#000000"  background="#00ffffff"  just="left" />
                         <WindowPosition x="0"  y="0"  width="430"  height="870"  displayed="1"  panelState="+--" />
                       </GraphEnvironment>
                     </Graph>
                     <Gate gating:id="ID1572091909"  gating:parent_id="ID661582770" >
                       <gating:PolygonGate eventsInside="1"  annoOffsetX="0"  annoOffsetY="0"  tint="#000000"  isTinted="0"  lineWeight="Normal"  userDefined="1"  quadId="-1"  gateResolution="256" >
                         <gating:dimension>
                           <data-type:fcs-dimension data-type:name="Comp-AmCyan-A" />
                         </gating:dimension>
                         <gating:dimension>
                           <data-type:fcs-dimension data-type:name="SSC-A" />
                         </gating:dimension>
                         <gating:vertex>
                           <gating:coordinate data-type:value="267.7130156111" />
                           <gating:coordinate data-type:value="25719.7886792453" />
                         </gating:vertex>
                         <gating:vertex>
                           <gating:coordinate data-type:value="1862.6194109105" />
                           <gating:coordinate data-type:value="263133.2226415094" />
                         </gating:vertex>
                         <gating:vertex>
                           <gating:coordinate data-type:value="1141346.067923504" />
                           <gating:coordinate data-type:value="271047.0037735849" />
                         </gating:vertex>
                         <gating:vertex>
                           <gating:coordinate data-type:value="1086646.8180842584" />
                           <gating:coordinate data-type:value="0" />
                         </gating:vertex>
                         <gating:vertex>
                           <gating:coordinate data-type:value="178.205133744" />
                           <gating:coordinate data-type:value="-989.2226415094" />
                         </gating:vertex>
                       </gating:PolygonGate>
                     </Gate>
                   </Population>
                   <NotNode name="dead-"  annotation=""  owningGroup="26-4-18 WB and CBMC"  expanded="0"  sortPriority="13"  count="34071" >
                     <Graph smoothing="1"  backColor="#ffffff"  foreColor="#000000"  type="Contour"  fast="1" >
                       <Axis dimension="x"  name="Comp-Alexa Fluor 700-A"  label=""  auto="auto" />
                       <Axis dimension="y"  name="SSC-A"  label=""  auto="auto" />
                       <GraphSettings level="5%"  smoothingHighResolution="1"  contourHighResolution="1"  histogramSmoothingCount="0"  graphResolution="256"  showOutliers="1"  drawLargeDots="0"  dotsToDraw="8000"  tint="le.chartfill.tinted.40"  lineWeight="le.lineweight.normal"  lineStyle="le.linestyle.solid" />
                       <GraphEnvironment showGrid="0"  showAxes="tnlTNL"  showGates="1"  showFreqOnPlots="1"  showGateNameOnPlots="1"  showMedians="0"  showUncomped="0"  addEventParam="0"  lastYAxisName="" >
                         <TextTraits font="SansSerif"  size="11"  name="Labels"  style="plain"  color="#000000"  background="#00ffffff"  just="left" />
                         <TextTraits font="SansSerif"  size="11"  name="LayoutGates"  style="plain"  color="#000000"  background="#00ffffff"  just="left" />
                         <TextTraits font="SansSerif"  size="9"  name="Numbers"  style="plain"  color="#000000"  background="#00ffffff"  just="left" />
                         <TextTraits font="SansSerif"  size="9"  name="Legend"  style="plain"  color="#000000"  background="#00ffffff"  just="left" />
                         <WindowPosition x="0"  y="0"  width="430"  height="870"  displayed="0"  panelState="+--" />
                       </GraphEnvironment>
                     </Graph>
                     <Gate gating:id="ID219657058"  gating:parent_id="ID661582770" >
                       <gating:PolygonGate eventsInside="1"  annoOffsetX="0"  annoOffsetY="0"  tint="#000000"  isTinted="0"  lineWeight="Normal"  userDefined="1"  quadId="-1"  gateResolution="256" >
                         <gating:dimension>
                           <data-type:fcs-dimension data-type:name="Comp-AmCyan-A" />
                         </gating:dimension>
                         <gating:dimension>
                           <data-type:fcs-dimension data-type:name="SSC-A" />
                         </gating:dimension>
                         <gating:vertex>
                           <gating:coordinate data-type:value="191.9694310991" />
                           <gating:coordinate data-type:value="26709.0113207547" />
                         </gating:vertex>
                         <gating:vertex>
                           <gating:coordinate data-type:value="2095.1516640677" />
                           <gating:coordinate data-type:value="264122.4452830189" />
                         </gating:vertex>
                         <gating:vertex>
                           <gating:coordinate data-type:value="733595.9719409032" />
                           <gating:coordinate data-type:value="272036.2264150943" />
                         </gating:vertex>
                         <gating:vertex>
                           <gating:coordinate data-type:value="698438.231026342" />
                           <gating:coordinate data-type:value="989.2226415094" />
                         </gating:vertex>
                         <gating:vertex>
                           <gating:coordinate data-type:value="126.6073762203" />
                           <gating:coordinate data-type:value="0" />
                         </gating:vertex>
                       </gating:PolygonGate>
                     </Gate>
                     <Subpopulations>
                       <Population name="CD3+"  annotation=""  owningGroup="26-4-18 WB and CBMC"  expanded="0"  sortPriority="10"  count="12462" >
                         <Graph smoothing="1"  backColor="#ffffff"  foreColor="#000000"  type="Contour"  fast="1" >
                           <Axis dimension="x"  name="FSC-A"  label=""  auto="auto" />
                           <Axis dimension="y"  name="Comp-FITC-A"  label=""  auto="auto" />
                           <GraphSettings level="5%"  smoothingHighResolution="1"  contourHighResolution="1"  histogramSmoothingCount="0"  graphResolution="256"  showOutliers="1"  drawLargeDots="0"  dotsToDraw="8000"  tint="le.chartfill.tinted.40"  lineWeight="le.lineweight.normal"  lineStyle="le.linestyle.solid" />
                           <GraphEnvironment showGrid="0"  showAxes="tnlTNL"  showGates="1"  showFreqOnPlots="1"  showGateNameOnPlots="1"  showMedians="0"  showUncomped="0"  addEventParam="0"  lastYAxisName="" >
                             <TextTraits font="SansSerif"  size="11"  name="Labels"  style="plain"  color="#000000"  background="#00ffffff"  just="left" />
                             <TextTraits font="SansSerif"  size="11"  name="LayoutGates"  style="plain"  color="#000000"  background="#00ffffff"  just="left" />
                             <TextTraits font="SansSerif"  size="9"  name="Numbers"  style="plain"  color="#000000"  background="#00ffffff"  just="left" />
                             <TextTraits font="SansSerif"  size="9"  name="Legend"  style="plain"  color="#000000"  background="#00ffffff"  just="left" />
                             <WindowPosition x="0"  y="0"  width="430"  height="870"  displayed="1"  panelState="+--" />
                           </GraphEnvironment>
                         </Graph>
                         <Gate gating:id="ID997841618"  gating:parent_id="ID219657058" >
                           <gating:PolygonGate eventsInside="1"  annoOffsetX="46"  annoOffsetY="-51"  tint="#000000"  isTinted="0"  lineWeight="Normal"  userDefined="1"  quadId="-1"  gateResolution="256" >
                             <gating:dimension>
                               <data-type:fcs-dimension data-type:name="Comp-PE-Cy7-A" />
                             </gating:dimension>
                             <gating:dimension>
                               <data-type:fcs-dimension data-type:name="SSC-A" />
                             </gating:dimension>
                             <gating:vertex>
                               <gating:coordinate data-type:value="122673.2591016068" />
                               <gating:coordinate data-type:value="47482.6867924528" />
                             </gating:vertex>
                             <gating:vertex>
                               <gating:coordinate data-type:value="104541.4479805933" />
                               <gating:coordinate data-type:value="10881.4490566038" />
                             </gating:vertex>
                             <gating:vertex>
                               <gating:coordinate data-type:value="7608.6751879942" />
                               <gating:coordinate data-type:value="-989.2226415094" />
                             </gating:vertex>
                             <gating:vertex>
                               <gating:coordinate data-type:value="1430.8178606163" />
                               <gating:coordinate data-type:value="7913.7811320755" />
                             </gating:vertex>
                             <gating:vertex>
                               <gating:coordinate data-type:value="1330.6279164043" />
                               <gating:coordinate data-type:value="29676.679245283" />
                             </gating:vertex>
                             <gating:vertex>
                               <gating:coordinate data-type:value="1539.1122374712" />
                               <gating:coordinate data-type:value="48471.9094339623" />
                             </gating:vertex>
                             <gating:vertex>
                               <gating:coordinate data-type:value="4249.9403277243" />
                               <gating:coordinate data-type:value="59353.358490566" />
                             </gating:vertex>
                             <gating:vertex>
                               <gating:coordinate data-type:value="20392.0666597263" />
                               <gating:coordinate data-type:value="66277.9169811321" />
                             </gating:vertex>
                           </gating:PolygonGate>
                         </Gate>
                       </Population>
                       <Population name="R5"  annotation=""  owningGroup="26-4-18 WB and CBMC"  expanded="0"  sortPriority="10"  count="16789" >
                         <Graph smoothing="1"  backColor="#ffffff"  foreColor="#000000"  type="Contour"  fast="1" >
                           <Axis dimension="x"  name="Comp-FITC-A"  label=""  auto="auto" />
                           <Axis dimension="y"  name="Comp-PE-Cy7-A"  label=""  auto="auto" />
                           <GraphSettings level="5%"  smoothingHighResolution="1"  contourHighResolution="1"  histogramSmoothingCount="0"  graphResolution="256"  showOutliers="1"  drawLargeDots="0"  dotsToDraw="8000"  tint="le.chartfill.tinted.40"  lineWeight="le.lineweight.normal"  lineStyle="le.linestyle.solid" />
                           <GraphEnvironment showGrid="0"  showAxes="tnlTNL"  showGates="1"  showFreqOnPlots="1"  showGateNameOnPlots="1"  showMedians="0"  showUncomped="0"  addEventParam="0"  lastYAxisName="" >
                             <TextTraits font="SansSerif"  size="11"  name="Labels"  style="plain"  color="#000000"  background="#00ffffff"  just="left" />
                             <TextTraits font="SansSerif"  size="11"  name="LayoutGates"  style="plain"  color="#000000"  background="#00ffffff"  just="left" />
                             <TextTraits font="SansSerif"  size="9"  name="Numbers"  style="plain"  color="#000000"  background="#00ffffff"  just="left" />
                             <TextTraits font="SansSerif"  size="9"  name="Legend"  style="plain"  color="#000000"  background="#00ffffff"  just="left" />
                             <WindowPosition x="0"  y="0"  width="430"  height="870"  displayed="0"  panelState="+--" />
                           </GraphEnvironment>
                         </Graph>
                         <Gate gating:id="ID626382459"  gating:parent_id="ID219657058" >
                           <gating:PolygonGate eventsInside="1"  annoOffsetX="58"  annoOffsetY="14"  tint="#000000"  isTinted="0"  lineWeight="Normal"  userDefined="1"  quadId="-1"  gateResolution="256" >
                             <gating:dimension>
                               <data-type:fcs-dimension data-type:name="Comp-Alexa Fluor 700-A" />
                             </gating:dimension>
                             <gating:dimension>
                               <data-type:fcs-dimension data-type:name="SSC-A" />
                             </gating:dimension>
                             <gating:vertex>
                               <gating:coordinate data-type:value="6342.5218433773" />
                               <gating:coordinate data-type:value="20773.6754716981" />
                             </gating:vertex>
                             <gating:vertex>
                               <gating:coordinate data-type:value="2659.2568309332" />
                               <gating:coordinate data-type:value="11870.6716981132" />
                             </gating:vertex>
                             <gating:vertex>
                               <gating:coordinate data-type:value="1176.2989994388" />
                               <gating:coordinate data-type:value="23741.3433962264" />
                             </gating:vertex>
                             <gating:vertex>
                               <gating:coordinate data-type:value="1425.9609765437" />
                               <gating:coordinate data-type:value="39568.9056603774" />
                             </gating:vertex>
                             <gating:vertex>
                               <gating:coordinate data-type:value="2364.2819157372" />
                               <gating:coordinate data-type:value="61331.8037735849" />
                             </gating:vertex>
                             <gating:vertex>
                               <gating:coordinate data-type:value="7737.501007778" />
                               <gating:coordinate data-type:value="68256.3622641509" />
                             </gating:vertex>
                           </gating:PolygonGate>
                         </Gate>
                         <Subpopulations>
                           <Population name="CD3+CD4-"  annotation=""  owningGroup="26-4-18 WB and CBMC"  expanded="0"  sortPriority="10"  count="2326" >
                             <Graph smoothing="1"  backColor="#ffffff"  foreColor="#000000"  type="Contour"  fast="1" >
                               <Axis dimension="x"  name="FSC-A"  label=""  auto="auto" />
                               <Axis dimension="y"  name="Comp-PerCP-Cy5-5-A"  label=""  auto="auto" />
                               <GraphSettings level="5%"  smoothingHighResolution="1"  contourHighResolution="1"  histogramSmoothingCount="0"  graphResolution="256"  showOutliers="1"  drawLargeDots="0"  dotsToDraw="8000"  tint="le.chartfill.tinted.40"  lineWeight="le.lineweight.normal"  lineStyle="le.linestyle.solid" />
                               <GraphEnvironment showGrid="0"  showAxes="tnlTNL"  showGates="1"  showFreqOnPlots="1"  showGateNameOnPlots="1"  showMedians="0"  showUncomped="0"  addEventParam="0"  lastYAxisName="" >
                                 <TextTraits font="SansSerif"  size="11"  name="Labels"  style="plain"  color="#000000"  background="#00ffffff"  just="left" />
                                 <TextTraits font="SansSerif"  size="11"  name="LayoutGates"  style="plain"  color="#000000"  background="#00ffffff"  just="left" />
                                 <TextTraits font="SansSerif"  size="9"  name="Numbers"  style="plain"  color="#000000"  background="#00ffffff"  just="left" />
                                 <TextTraits font="SansSerif"  size="9"  name="Legend"  style="plain"  color="#000000"  background="#00ffffff"  just="left" />
                                 <WindowPosition x="0"  y="0"  width="430"  height="870"  displayed="1"  panelState="+--" />
                               </GraphEnvironment>
                             </Graph>
                             <Gate gating:id="ID1499313860"  gating:parent_id="ID626382459" >
                               <gating:RectangleGate eventsInside="1"  annoOffsetX="-2"  annoOffsetY="73"  tint="#000000"  isTinted="0"  lineWeight="Normal"  userDefined="1"  percentX="0"  percentY="0" >
                                 <gating:dimension gating:min="-23.209313532967837"  gating:max="595.9170901395357" >
                                   <data-type:fcs-dimension data-type:name="Comp-FITC-A" />
                                 </gating:dimension>
                                 <gating:dimension gating:min="2595.599232873897"  gating:max="100596.26014827106" >
                                   <data-type:fcs-dimension data-type:name="Comp-PE-Cy7-A" />
                                 </gating:dimension>
                               </gating:RectangleGate>
                             </Gate>
                           </Population>
                           <Population name="cd4, cd3 subset"  annotation=""  owningGroup="26-4-18 WB and CBMC"  expanded="0"  sortPriority="10"  count="9813" >
                             <Graph smoothing="1"  backColor="#ffffff"  foreColor="#000000"  heatMapStatParameter="Comp-FITC-A"  type="Contour"  fast="1" >
                               <Axis dimension="x"  name="Comp-APC-A"  label=""  auto="auto" />
                               <Axis dimension="y"  name="Comp-PE-A"  label=""  auto="auto" />
                               <GraphSettings level="5%"  smoothingHighResolution="1"  contourHighResolution="1"  histogramSmoothingCount="0"  graphResolution="256"  showOutliers="1"  drawLargeDots="0"  dotsToDraw="8000"  tint="le.chartfill.tinted.40"  lineWeight="le.lineweight.normal"  lineStyle="le.linestyle.solid" />
                               <GraphEnvironment showGrid="0"  showAxes="tnlTNL"  showGates="1"  showFreqOnPlots="1"  showGateNameOnPlots="1"  showMedians="0"  showUncomped="0"  addEventParam="0"  lastYAxisName="" >
                                 <TextTraits font="SansSerif"  size="11"  name="Labels"  style="plain"  color="#000000"  background="#00ffffff"  just="left" />
                                 <TextTraits font="SansSerif"  size="11"  name="LayoutGates"  style="plain"  color="#000000"  background="#00ffffff"  just="left" />
                                 <TextTraits font="SansSerif"  size="9"  name="Numbers"  style="plain"  color="#000000"  background="#00ffffff"  just="left" />
                                 <TextTraits font="SansSerif"  size="9"  name="Legend"  style="plain"  color="#000000"  background="#00ffffff"  just="left" />
                                 <WindowPosition x="619"  y="23"  width="430"  height="870"  displayed="0"  panelState="+--" />
                               </GraphEnvironment>
                             </Graph>
                             <Gate gating:id="ID1776390702"  gating:parent_id="ID626382459" >
                               <gating:RectangleGate eventsInside="1"  annoOffsetX="29"  annoOffsetY="85"  tint="#000000"  isTinted="0"  lineWeight="Normal"  userDefined="1"  percentX="0"  percentY="0" >
                                 <gating:dimension gating:min="613.0065372435193"  gating:max="8952.10940289946" >
                                   <data-type:fcs-dimension data-type:name="Comp-FITC-A" />
                                 </gating:dimension>
                                 <gating:dimension gating:min="2503.553446048932"  gating:max="100596.26014824615" >
                                   <data-type:fcs-dimension data-type:name="Comp-PE-Cy7-A" />
                                 </gating:dimension>
                               </gating:RectangleGate>
                             </Gate>
                             <Subpopulations>
                               <Population name="CD25+"  annotation=""  owningGroup="26-4-18 WB and CBMC"  expanded="0"  sortPriority="10"  count="1099" >
                                 <Graph smoothing="1"  backColor="#ffffff"  foreColor="#000000"  heatMapStatParameter="Comp-FITC-A"  type="Contour"  fast="1" >
                                   <Axis dimension="x"  name="Comp-PerCP-Cy5-5-A"  label=""  auto="auto" />
                                   <Axis dimension="y"  name="Comp-PE-A"  label=""  auto="auto" />
                                   <GraphSettings level="5%"  smoothingHighResolution="1"  contourHighResolution="1"  histogramSmoothingCount="0"  graphResolution="256"  showOutliers="1"  drawLargeDots="0"  dotsToDraw="8000"  tint="le.chartfill.tinted.40"  lineWeight="le.lineweight.normal"  lineStyle="le.linestyle.solid" />
                                   <GraphEnvironment showGrid="0"  showAxes="tnlTNL"  showGates="1"  showFreqOnPlots="1"  showGateNameOnPlots="1"  showMedians="0"  showUncomped="0"  addEventParam="0"  lastYAxisName="" >
                                     <TextTraits font="SansSerif"  size="11"  name="Labels"  style="plain"  color="#000000"  background="#00ffffff"  just="left" />
                                     <TextTraits font="SansSerif"  size="11"  name="LayoutGates"  style="plain"  color="#000000"  background="#00ffffff"  just="left" />
                                     <TextTraits font="SansSerif"  size="9"  name="Numbers"  style="plain"  color="#000000"  background="#00ffffff"  just="left" />
                                     <TextTraits font="SansSerif"  size="9"  name="Legend"  style="plain"  color="#000000"  background="#00ffffff"  just="left" />
                                     <WindowPosition x="619"  y="23"  width="430"  height="870"  displayed="0"  panelState="+--" />
                                   </GraphEnvironment>
                                 </Graph>
                                 <Gate gating:id="ID482048650"  gating:parent_id="ID1776390702" >
                                   <gating:RectangleGate eventsInside="1"  annoOffsetX="-36"  annoOffsetY="-123"  tint="#000000"  isTinted="0"  lineWeight="Normal"  userDefined="1"  percentX="0"  percentY="0" >
                                     <gating:dimension gating:min="177.02667125255707"  gating:max="82256.06607667307" >
                                       <data-type:fcs-dimension data-type:name="Comp-APC-A" />
                                     </gating:dimension>
                                     <gating:dimension gating:min="-256.3391294730814"  gating:max="38509.70718695054" >
                                       <data-type:fcs-dimension data-type:name="Comp-PE-A" />
                                     </gating:dimension>
                                   </gating:RectangleGate>
                                 </Gate>
                                 <Subpopulations>
                                   <Population name="FOXP3+Tregs"  annotation=""  owningGroup="26-4-18 WB and CBMC"  expanded="0"  sortPriority="10"  count="699" >
                                     <Graph smoothing="1"  backColor="#ffffff"  foreColor="#000000"  type="Contour"  fast="1" >
                                       <Axis dimension="x"  name="FSC-A"  label=""  auto="auto" />
                                       <Axis dimension="y"  name="SSC-A"  label=""  auto="auto" />
                                       <GraphSettings level="5%"  smoothingHighResolution="1"  contourHighResolution="1"  histogramSmoothingCount="0"  graphResolution="256"  showOutliers="1"  drawLargeDots="0"  dotsToDraw="8000"  tint="le.chartfill.tinted.40"  lineWeight="le.lineweight.normal"  lineStyle="le.linestyle.solid" />
                                       <GraphEnvironment showGrid="0"  showAxes="tnlTNL"  showGates="1"  showFreqOnPlots="1"  showGateNameOnPlots="1"  showMedians="0"  showUncomped="0"  addEventParam="0"  lastYAxisName="" >
                                         <TextTraits font="SansSerif"  size="11"  name="Labels"  style="plain"  color="#000000"  background="#00ffffff"  just="left" />
                                         <TextTraits font="SansSerif"  size="11"  name="LayoutGates"  style="plain"  color="#000000"  background="#00ffffff"  just="left" />
                                         <TextTraits font="SansSerif"  size="9"  name="Numbers"  style="plain"  color="#000000"  background="#00ffffff"  just="left" />
                                         <TextTraits font="SansSerif"  size="9"  name="Legend"  style="plain"  color="#000000"  background="#00ffffff"  just="left" />
                                         <WindowPosition x="0"  y="0"  width="430"  height="870"  displayed="1"  panelState="+--" />
                                       </GraphEnvironment>
                                     </Graph>
                                     <Gate gating:id="ID399933800"  gating:parent_id="ID482048650" >
                                       <gating:PolygonGate eventsInside="1"  annoOffsetX="99"  annoOffsetY="-3"  tint="#000000"  isTinted="0"  lineWeight="Normal"  userDefined="1"  quadId="-1"  gateResolution="256" >
                                         <gating:dimension>
                                           <data-type:fcs-dimension data-type:name="Comp-PerCP-Cy5-5-A" />
                                         </gating:dimension>
                                         <gating:dimension>
                                           <data-type:fcs-dimension data-type:name="Comp-PE-A" />
                                         </gating:dimension>
                                         <gating:vertex>
                                           <gating:coordinate data-type:value="179.5730918436" />
                                           <gating:coordinate data-type:value="494.5429220986" />
                                         </gating:vertex>
                                         <gating:vertex>
                                           <gating:coordinate data-type:value="2263.1932816551" />
                                           <gating:coordinate data-type:value="1122.1004076108" />
                                         </gating:vertex>
                                         <gating:vertex>
                                           <gating:coordinate data-type:value="4187.5186160704" />
                                           <gating:coordinate data-type:value="191.935321986" />
                                         </gating:vertex>
                                         <gating:vertex>
                                           <gating:coordinate data-type:value="4028.0293075461" />
                                           <gating:coordinate data-type:value="-76.0570657159" />
                                         </gating:vertex>
                                         <gating:vertex>
                                           <gating:coordinate data-type:value="226.0006524833" />
                                           <gating:coordinate data-type:value="-67.0751715868" />
                                         </gating:vertex>
                                         <gating:vertex>
                                           <gating:coordinate data-type:value="133.2242739766" />
                                           <gating:coordinate data-type:value="315.2346210744" />
                                         </gating:vertex>
                                       </gating:PolygonGate>
                                     </Gate>
                                   </Population>
                                   <Population name="Q1: foxp3- , cd127+"  annotation=""  owningGroup="26-4-18 WB and CBMC"  expanded="0"  sortPriority="10"  count="341" >
                                     <Graph smoothing="1"  backColor="#ffffff"  foreColor="#000000"  type="Contour"  fast="1" >
                                       <Axis dimension="x"  name="Comp-PerCP-Cy5-5-A"  label=""  auto="auto" />
                                       <Axis dimension="y"  name="Comp-PE-A"  label=""  auto="auto" />
                                       <GraphSettings level="5%"  smoothingHighResolution="1"  contourHighResolution="1"  histogramSmoothingCount="0"  graphResolution="256"  showOutliers="1"  drawLargeDots="0"  dotsToDraw="8000"  tint="le.chartfill.tinted.40"  lineWeight="le.lineweight.normal"  lineStyle="le.linestyle.solid" />
                                       <GraphEnvironment showGrid="0"  showAxes="tnlTNL"  showGates="1"  showFreqOnPlots="1"  showGateNameOnPlots="1"  showMedians="0"  showUncomped="0"  addEventParam="0"  lastYAxisName="" >
                                         <TextTraits font="SansSerif"  size="11"  name="Labels"  style="plain"  color="#000000"  background="#00ffffff"  just="left" />
                                         <TextTraits font="SansSerif"  size="11"  name="LayoutGates"  style="plain"  color="#000000"  background="#00ffffff"  just="left" />
                                         <TextTraits font="SansSerif"  size="9"  name="Numbers"  style="plain"  color="#000000"  background="#00ffffff"  just="left" />
                                         <TextTraits font="SansSerif"  size="9"  name="Legend"  style="plain"  color="#000000"  background="#00ffffff"  just="left" />
                                         <WindowPosition x="0"  y="0"  width="430"  height="870"  displayed="1"  panelState="+--" />
                                       </GraphEnvironment>
                                     </Graph>
                                     <Gate gating:id="ID596246208"  gating:parent_id="ID482048650" >
                                       <gating:PolygonGate eventsInside="1"  annoOffsetX="0"  annoOffsetY="0"  tint="#000000"  isTinted="0"  lineWeight="Normal"  userDefined="1"  quadId="2"  gateResolution="256" >
                                         <gating:dimension>
                                           <data-type:fcs-dimension data-type:name="Comp-PerCP-Cy5-5-A" />
                                         </gating:dimension>
                                         <gating:dimension>
                                           <data-type:fcs-dimension data-type:name="Comp-PE-A" />
                                         </gating:dimension>
                                         <gating:vertex>
                                           <gating:coordinate data-type:value="-173.393139873" />
                                           <gating:coordinate data-type:value="508.0332026824" />
                                         </gating:vertex>
                                         <gating:vertex>
                                           <gating:coordinate data-type:value="-173.393139873" />
                                           <gating:coordinate data-type:value="262144.0000291775" />
                                         </gating:vertex>
                                         <gating:vertex>
                                           <gating:coordinate data-type:value="1611.9727185343" />
                                           <gating:coordinate data-type:value="262144.0000291775" />
                                         </gating:vertex>
                                         <gating:vertex>
                                           <gating:coordinate data-type:value="445.3769141251" />
                                           <gating:coordinate data-type:value="508.0332026824" />
                                         </gating:vertex>
                                       </gating:PolygonGate>
                                     </Gate>
                                   </Population>
                                   <Population name="Q2: foxp3+ , cd127+"  annotation=""  owningGroup="26-4-18 WB and CBMC"  expanded="0"  sortPriority="10"  count="65" >
                                     <Graph smoothing="1"  backColor="#ffffff"  foreColor="#000000"  type="Contour"  fast="1" >
                                       <Axis dimension="x"  name="Comp-PerCP-Cy5-5-A"  label=""  auto="auto" />
                                       <Axis dimension="y"  name="Comp-PE-A"  label=""  auto="auto" />
                                       <GraphSettings level="5%"  smoothingHighResolution="1"  contourHighResolution="1"  histogramSmoothingCount="0"  graphResolution="256"  showOutliers="1"  drawLargeDots="0"  dotsToDraw="8000"  tint="le.chartfill.tinted.40"  lineWeight="le.lineweight.normal"  lineStyle="le.linestyle.solid" />
                                       <GraphEnvironment showGrid="0"  showAxes="tnlTNL"  showGates="1"  showFreqOnPlots="1"  showGateNameOnPlots="1"  showMedians="0"  showUncomped="0"  addEventParam="0"  lastYAxisName="" >
                                         <TextTraits font="SansSerif"  size="11"  name="Labels"  style="plain"  color="#000000"  background="#00ffffff"  just="left" />
                                         <TextTraits font="SansSerif"  size="11"  name="LayoutGates"  style="plain"  color="#000000"  background="#00ffffff"  just="left" />
                                         <TextTraits font="SansSerif"  size="9"  name="Numbers"  style="plain"  color="#000000"  background="#00ffffff"  just="left" />
                                         <TextTraits font="SansSerif"  size="9"  name="Legend"  style="plain"  color="#000000"  background="#00ffffff"  just="left" />
                                         <WindowPosition x="0"  y="0"  width="430"  height="870"  displayed="1"  panelState="+--" />
                                       </GraphEnvironment>
                                     </Graph>
                                     <Gate gating:id="ID1184659581"  gating:parent_id="ID482048650" >
                                       <gating:PolygonGate eventsInside="1"  annoOffsetX="0"  annoOffsetY="0"  tint="#000000"  isTinted="0"  lineWeight="Normal"  userDefined="1"  quadId="3"  gateResolution="256" >
                                         <gating:dimension>
                                           <data-type:fcs-dimension data-type:name="Comp-PerCP-Cy5-5-A" />
                                         </gating:dimension>
                                         <gating:dimension>
                                           <data-type:fcs-dimension data-type:name="Comp-PE-A" />
                                         </gating:dimension>
                                         <gating:vertex>
                                           <gating:coordinate data-type:value="262144.0000291775" />
                                           <gating:coordinate data-type:value="525.3121503447" />
                                         </gating:vertex>
                                         <gating:vertex>
                                           <gating:coordinate data-type:value="262144.0000291775" />
                                           <gating:coordinate data-type:value="262144.0000291775" />
                                         </gating:vertex>
                                         <gating:vertex>
                                           <gating:coordinate data-type:value="1611.9727185343" />
                                           <gating:coordinate data-type:value="262144.0000291775" />
                                         </gating:vertex>
                                         <gating:vertex>
                                           <gating:coordinate data-type:value="445.3769141251" />
                                           <gating:coordinate data-type:value="508.0332026824" />
                                         </gating:vertex>
                                       </gating:PolygonGate>
                                     </Gate>
                                   </Population>
                                   <Population name="Q3: foxp3+ , cd127-"  annotation=""  owningGroup="26-4-18 WB and CBMC"  expanded="0"  sortPriority="10"  count="613" >
                                     <Graph smoothing="1"  backColor="#ffffff"  foreColor="#000000"  type="Contour"  fast="1" >
                                       <Axis dimension="x"  name="Comp-PerCP-Cy5-5-A"  label=""  auto="auto" />
                                       <Axis dimension="y"  name="Comp-PE-A"  label=""  auto="auto" />
                                       <GraphSettings level="5%"  smoothingHighResolution="1"  contourHighResolution="1"  histogramSmoothingCount="0"  graphResolution="256"  showOutliers="1"  drawLargeDots="0"  dotsToDraw="8000"  tint="le.chartfill.tinted.40"  lineWeight="le.lineweight.normal"  lineStyle="le.linestyle.solid" />
                                       <GraphEnvironment showGrid="0"  showAxes="tnlTNL"  showGates="1"  showFreqOnPlots="1"  showGateNameOnPlots="1"  showMedians="0"  showUncomped="0"  addEventParam="0"  lastYAxisName="" >
                                         <TextTraits font="SansSerif"  size="11"  name="Labels"  style="plain"  color="#000000"  background="#00ffffff"  just="left" />
                                         <TextTraits font="SansSerif"  size="11"  name="LayoutGates"  style="plain"  color="#000000"  background="#00ffffff"  just="left" />
                                         <TextTraits font="SansSerif"  size="9"  name="Numbers"  style="plain"  color="#000000"  background="#00ffffff"  just="left" />
                                         <TextTraits font="SansSerif"  size="9"  name="Legend"  style="plain"  color="#000000"  background="#00ffffff"  just="left" />
                                         <WindowPosition x="0"  y="0"  width="430"  height="870"  displayed="1"  panelState="+--" />
                                       </GraphEnvironment>
                                     </Graph>
                                     <Gate gating:id="ID28583182"  gating:parent_id="ID482048650" >
                                       <gating:PolygonGate eventsInside="1"  annoOffsetX="0"  annoOffsetY="0"  tint="#000000"  isTinted="0"  lineWeight="Normal"  userDefined="1"  quadId="1"  gateResolution="256" >
                                         <gating:dimension>
                                           <data-type:fcs-dimension data-type:name="Comp-PerCP-Cy5-5-A" />
                                         </gating:dimension>
                                         <gating:dimension>
                                           <data-type:fcs-dimension data-type:name="Comp-PE-A" />
                                         </gating:dimension>
                                         <gating:vertex>
                                           <gating:coordinate data-type:value="262144.0000291775" />
                                           <gating:coordinate data-type:value="525.3121503447" />
                                         </gating:vertex>
                                         <gating:vertex>
                                           <gating:coordinate data-type:value="262144.0000291775" />
                                           <gating:coordinate data-type:value="-166.7528186084" />
                                         </gating:vertex>
                                         <gating:vertex>
                                           <gating:coordinate data-type:value="415.9144183704" />
                                           <gating:coordinate data-type:value="-166.7528186084" />
                                         </gating:vertex>
                                         <gating:vertex>
                                           <gating:coordinate data-type:value="445.3769141251" />
                                           <gating:coordinate data-type:value="508.0332026824" />
                                         </gating:vertex>
                                       </gating:PolygonGate>
                                     </Gate>
                                   </Population>
                                   <Population name="Q4: foxp3- , cd127-"  annotation=""  owningGroup="26-4-18 WB and CBMC"  expanded="0"  sortPriority="10"  count="81" >
                                     <Graph smoothing="1"  backColor="#ffffff"  foreColor="#000000"  type="Contour"  fast="1" >
                                       <Axis dimension="x"  name="Comp-PerCP-Cy5-5-A"  label=""  auto="auto" />
                                       <Axis dimension="y"  name="Comp-PE-A"  label=""  auto="auto" />
                                       <GraphSettings level="5%"  smoothingHighResolution="1"  contourHighResolution="1"  histogramSmoothingCount="0"  graphResolution="256"  showOutliers="1"  drawLargeDots="0"  dotsToDraw="8000"  tint="le.chartfill.tinted.40"  lineWeight="le.lineweight.normal"  lineStyle="le.linestyle.solid" />
                                       <GraphEnvironment showGrid="0"  showAxes="tnlTNL"  showGates="1"  showFreqOnPlots="1"  showGateNameOnPlots="1"  showMedians="0"  showUncomped="0"  addEventParam="0"  lastYAxisName="" >
                                         <TextTraits font="SansSerif"  size="11"  name="Labels"  style="plain"  color="#000000"  background="#00ffffff"  just="left" />
                                         <TextTraits font="SansSerif"  size="11"  name="LayoutGates"  style="plain"  color="#000000"  background="#00ffffff"  just="left" />
                                         <TextTraits font="SansSerif"  size="9"  name="Numbers"  style="plain"  color="#000000"  background="#00ffffff"  just="left" />
                                         <TextTraits font="SansSerif"  size="9"  name="Legend"  style="plain"  color="#000000"  background="#00ffffff"  just="left" />
                                         <WindowPosition x="0"  y="0"  width="430"  height="870"  displayed="1"  panelState="+--" />
                                       </GraphEnvironment>
                                     </Graph>
                                     <Gate gating:id="ID583674257"  gating:parent_id="ID482048650" >
                                       <gating:PolygonGate eventsInside="1"  annoOffsetX="0"  annoOffsetY="0"  tint="#000000"  isTinted="0"  lineWeight="Normal"  userDefined="1"  quadId="0"  gateResolution="256" >
                                         <gating:dimension>
                                           <data-type:fcs-dimension data-type:name="Comp-PerCP-Cy5-5-A" />
                                         </gating:dimension>
                                         <gating:dimension>
                                           <data-type:fcs-dimension data-type:name="Comp-PE-A" />
                                         </gating:dimension>
                                         <gating:vertex>
                                           <gating:coordinate data-type:value="-173.393139873" />
                                           <gating:coordinate data-type:value="508.0332026824" />
                                         </gating:vertex>
                                         <gating:vertex>
                                           <gating:coordinate data-type:value="-173.393139873" />
                                           <gating:coordinate data-type:value="-166.7528186084" />
                                         </gating:vertex>
                                         <gating:vertex>
                                           <gating:coordinate data-type:value="415.9144183704" />
                                           <gating:coordinate data-type:value="-166.7528186084" />
                                         </gating:vertex>
                                         <gating:vertex>
                                           <gating:coordinate data-type:value="445.3769141251" />
                                           <gating:coordinate data-type:value="508.0332026824" />
                                         </gating:vertex>
                                       </gating:PolygonGate>
                                     </Gate>
                                   </Population>
                                 </Subpopulations>
                               </Population>
                               <Population name="Eff"  annotation=""  owningGroup="26-4-18 WB and CBMC"  expanded="0"  sortPriority="10"  count="270" >
                                 <Graph smoothing="1"  backColor="#ffffff"  foreColor="#000000"  type="Histogram"  fast="1" >
                                   <Axis dimension="x"  name="Comp-PerCP-Cy5-5-A"  label=""  auto="auto" />
                                   <Axis dimension="y"  name=""  label=""  auto="auto" />
                                   <GraphSettings level="5%"  smoothingHighResolution="1"  contourHighResolution="1"  histogramSmoothingCount="0"  graphResolution="256"  showOutliers="1"  drawLargeDots="0"  dotsToDraw="8000"  tint="le.chartfill.tinted.40"  lineWeight="le.lineweight.normal"  lineStyle="le.linestyle.solid" />
                                   <GraphEnvironment showGrid="0"  showAxes="tnlTNL"  showGates="1"  showFreqOnPlots="1"  showGateNameOnPlots="1"  showMedians="0"  showUncomped="0"  addEventParam="0"  lastYAxisName="" >
                                     <TextTraits font="SansSerif"  size="11"  name="Labels"  style="plain"  color="#000000"  background="#00ffffff"  just="left" />
                                     <TextTraits font="SansSerif"  size="11"  name="LayoutGates"  style="plain"  color="#000000"  background="#00ffffff"  just="left" />
                                     <TextTraits font="SansSerif"  size="9"  name="Numbers"  style="plain"  color="#000000"  background="#00ffffff"  just="left" />
                                     <TextTraits font="SansSerif"  size="9"  name="Legend"  style="plain"  color="#000000"  background="#00ffffff"  just="left" />
                                     <WindowPosition x="0"  y="0"  width="430"  height="870"  displayed="1"  panelState="+--" />
                                   </GraphEnvironment>
                                 </Graph>
                                 <Gate gating:id="ID1314499830"  gating:parent_id="ID1776390702" >
                                   <gating:PolygonGate eventsInside="1"  annoOffsetX="63"  annoOffsetY="-43"  tint="#000000"  isTinted="0"  lineWeight="Normal"  userDefined="1"  quadId="-1"  gateResolution="256" >
                                     <gating:dimension>
                                       <data-type:fcs-dimension data-type:name="Comp-APC-A" />
                                     </gating:dimension>
                                     <gating:dimension>
                                       <data-type:fcs-dimension data-type:name="Comp-PE-A" />
                                     </gating:dimension>
                                     <gating:vertex>
                                       <gating:coordinate data-type:value="278.1233974214" />
                                       <gating:coordinate data-type:value="8695.543846865" />
                                     </gating:vertex>
                                     <gating:vertex>
                                       <gating:coordinate data-type:value="310.422878836" />
                                       <gating:coordinate data-type:value="796.376939598" />
                                     </gating:vertex>
                                     <gating:vertex>
                                       <gating:coordinate data-type:value="396.8267000116" />
                                       <gating:coordinate data-type:value="508.6417780783" />
                                     </gating:vertex>
                                     <gating:vertex>
                                       <gating:coordinate data-type:value="8262.1789647534" />
                                       <gating:coordinate data-type:value="1308.0039957067" />
                                     </gating:vertex>
                                     <gating:vertex>
                                       <gating:coordinate data-type:value="6294.9240753163" />
                                       <gating:coordinate data-type:value="6928.0294927397" />
                                     </gating:vertex>
                                     <gating:vertex>
                                       <gating:coordinate data-type:value="1314.9591251658" />
                                       <gating:coordinate data-type:value="8695.543846865" />
                                     </gating:vertex>
                                   </gating:PolygonGate>
                                 </Gate>
                               </Population>
                               <Population name="Treg"  annotation=""  owningGroup="26-4-18 WB and CBMC"  expanded="0"  sortPriority="10"  count="647" >
                                 <Graph smoothing="1"  backColor="#ffffff"  foreColor="#000000"  type="Contour"  fast="1" >
                                   <Axis dimension="x"  name="FSC-A"  label=""  auto="auto" />
                                   <Axis dimension="y"  name="SSC-A"  label=""  auto="auto" />
                                   <GraphSettings level="5%"  smoothingHighResolution="1"  contourHighResolution="1"  histogramSmoothingCount="0"  graphResolution="256"  showOutliers="1"  drawLargeDots="0"  dotsToDraw="8000"  tint="le.chartfill.tinted.40"  lineWeight="le.lineweight.normal"  lineStyle="le.linestyle.solid" />
                                   <GraphEnvironment showGrid="0"  showAxes="tnlTNL"  showGates="1"  showFreqOnPlots="1"  showGateNameOnPlots="1"  showMedians="0"  showUncomped="0"  addEventParam="0"  lastYAxisName="" >
                                     <TextTraits font="SansSerif"  size="11"  name="Labels"  style="plain"  color="#000000"  background="#00ffffff"  just="left" />
                                     <TextTraits font="SansSerif"  size="11"  name="LayoutGates"  style="plain"  color="#000000"  background="#00ffffff"  just="left" />
                                     <TextTraits font="SansSerif"  size="9"  name="Numbers"  style="plain"  color="#000000"  background="#00ffffff"  just="left" />
                                     <TextTraits font="SansSerif"  size="9"  name="Legend"  style="plain"  color="#000000"  background="#00ffffff"  just="left" />
                                     <WindowPosition x="0"  y="0"  width="430"  height="870"  displayed="1"  panelState="+--" />
                                   </GraphEnvironment>
                                 </Graph>
                                 <Gate gating:id="ID1797487312"  gating:parent_id="ID1776390702" >
                                   <gating:PolygonGate eventsInside="1"  annoOffsetX="64"  annoOffsetY="-41"  tint="#000000"  isTinted="0"  lineWeight="Normal"  userDefined="1"  quadId="-1"  gateResolution="256" >
                                     <gating:dimension>
                                       <data-type:fcs-dimension data-type:name="Comp-APC-A" />
                                     </gating:dimension>
                                     <gating:dimension>
                                       <data-type:fcs-dimension data-type:name="Comp-PE-A" />
                                     </gating:dimension>
                                     <gating:vertex>
                                       <gating:coordinate data-type:value="439.6346715781" />
                                       <gating:coordinate data-type:value="112.0614336095" />
                                     </gating:vertex>
                                     <gating:vertex>
                                       <gating:coordinate data-type:value="470.4709015251" />
                                       <gating:coordinate data-type:value="459.3118689421" />
                                     </gating:vertex>
                                     <gating:vertex>
                                       <gating:coordinate data-type:value="7946.3823652609" />
                                       <gating:coordinate data-type:value="1174.7032681376" />
                                     </gating:vertex>
                                     <gating:vertex>
                                       <gating:coordinate data-type:value="23924.7027021548" />
                                       <gating:coordinate data-type:value="316.6014665618" />
                                     </gating:vertex>
                                     <gating:vertex>
                                       <gating:coordinate data-type:value="21242.0268233298" />
                                       <gating:coordinate data-type:value="-23.6758745502" />
                                     </gating:vertex>
                                     <gating:vertex>
                                       <gating:coordinate data-type:value="2102.3598166709" />
                                       <gating:coordinate data-type:value="-60.7835907313" />
                                     </gating:vertex>
                                     <gating:vertex>
                                       <gating:coordinate data-type:value="705.2873473496" />
                                       <gating:coordinate data-type:value="-27.6921696677" />
                                     </gating:vertex>
                                   </gating:PolygonGate>
                                 </Gate>
                               </Population>
                             </Subpopulations>
                           </Population>
                           <Population name="cd25, cd4 subset"  annotation=""  owningGroup="26-4-18 WB and CBMC"  expanded="0"  sortPriority="10"  count="1251" >
                             <Graph smoothing="1"  backColor="#ffffff"  foreColor="#000000"  heatMapStatParameter="Comp-FITC-A"  type="Contour"  fast="1" >
                               <Axis dimension="x"  name="Comp-PerCP-Cy5-5-A"  label=""  auto="auto" />
                               <Axis dimension="y"  name="Comp-PE-A"  label=""  auto="auto" />
                               <GraphSettings level="5%"  smoothingHighResolution="1"  contourHighResolution="1"  histogramSmoothingCount="0"  graphResolution="256"  showOutliers="1"  drawLargeDots="0"  dotsToDraw="8000"  tint="le.chartfill.tinted.40"  lineWeight="le.lineweight.normal"  lineStyle="le.linestyle.solid" />
                               <GraphEnvironment showGrid="0"  showAxes="tnlTNL"  showGates="1"  showFreqOnPlots="1"  showGateNameOnPlots="1"  showMedians="0"  showUncomped="0"  addEventParam="0"  lastYAxisName="" >
                                 <TextTraits font="SansSerif"  size="11"  name="Labels"  style="plain"  color="#000000"  background="#00ffffff"  just="left" />
                                 <TextTraits font="SansSerif"  size="11"  name="LayoutGates"  style="plain"  color="#000000"  background="#00ffffff"  just="left" />
                                 <TextTraits font="SansSerif"  size="9"  name="Numbers"  style="plain"  color="#000000"  background="#00ffffff"  just="left" />
                                 <TextTraits font="SansSerif"  size="9"  name="Legend"  style="plain"  color="#000000"  background="#00ffffff"  just="left" />
                                 <WindowPosition x="619"  y="23"  width="430"  height="870"  displayed="0"  panelState="+--" />
                               </GraphEnvironment>
                             </Graph>
                             <Gate gating:id="ID1268756207"  gating:parent_id="ID626382459" >
                               <gating:RectangleGate eventsInside="1"  annoOffsetX="-2"  annoOffsetY="-72"  tint="#000000"  isTinted="0"  lineWeight="Normal"  userDefined="1"  percentX="0"  percentY="0" >
                                 <gating:dimension gating:min="152.95484194846327"  gating:max="47043.664341916" >
                                   <data-type:fcs-dimension data-type:name="Comp-APC-A" />
                                 </gating:dimension>
                                 <gating:dimension gating:min="494.7835218716217"  gating:max="7814.942278088013" >
                                   <data-type:fcs-dimension data-type:name="Comp-FITC-A" />
                                 </gating:dimension>
                               </gating:RectangleGate>
                             </Gate>
                             <Subpopulations>
                               <Population name="FOXP3+Tregs"  annotation=""  owningGroup="26-4-18 WB and CBMC"  expanded="0"  sortPriority="10"  count="712" >
                                 <Graph smoothing="1"  backColor="#ffffff"  foreColor="#000000"  type="Contour"  fast="1" >
                                   <Axis dimension="x"  name="FSC-A"  label=""  auto="auto" />
                                   <Axis dimension="y"  name="SSC-A"  label=""  auto="auto" />
                                   <GraphSettings level="5%"  smoothingHighResolution="1"  contourHighResolution="1"  histogramSmoothingCount="0"  graphResolution="256"  showOutliers="1"  drawLargeDots="0"  dotsToDraw="8000"  tint="le.chartfill.tinted.40"  lineWeight="le.lineweight.normal"  lineStyle="le.linestyle.solid" />
                                   <GraphEnvironment showGrid="0"  showAxes="tnlTNL"  showGates="1"  showFreqOnPlots="1"  showGateNameOnPlots="1"  showMedians="0"  showUncomped="0"  addEventParam="0"  lastYAxisName="" >
                                     <TextTraits font="SansSerif"  size="11"  name="Labels"  style="plain"  color="#000000"  background="#00ffffff"  just="left" />
                                     <TextTraits font="SansSerif"  size="11"  name="LayoutGates"  style="plain"  color="#000000"  background="#00ffffff"  just="left" />
                                     <TextTraits font="SansSerif"  size="9"  name="Numbers"  style="plain"  color="#000000"  background="#00ffffff"  just="left" />
                                     <TextTraits font="SansSerif"  size="9"  name="Legend"  style="plain"  color="#000000"  background="#00ffffff"  just="left" />
                                     <WindowPosition x="0"  y="0"  width="430"  height="870"  displayed="1"  panelState="+--" />
                                   </GraphEnvironment>
                                 </Graph>
                                 <Gate gating:id="ID946507948"  gating:parent_id="ID1268756207" >
                                   <gating:PolygonGate eventsInside="1"  annoOffsetX="99"  annoOffsetY="-3"  tint="#000000"  isTinted="0"  lineWeight="Normal"  userDefined="1"  quadId="-1"  gateResolution="256" >
                                     <gating:dimension>
                                       <data-type:fcs-dimension data-type:name="Comp-PerCP-Cy5-5-A" />
                                     </gating:dimension>
                                     <gating:dimension>
                                       <data-type:fcs-dimension data-type:name="Comp-PE-A" />
                                     </gating:dimension>
                                     <gating:vertex>
                                       <gating:coordinate data-type:value="179.5730918436" />
                                       <gating:coordinate data-type:value="494.5429220986" />
                                     </gating:vertex>
                                     <gating:vertex>
                                       <gating:coordinate data-type:value="2263.1932816551" />
                                       <gating:coordinate data-type:value="1122.1004076108" />
                                     </gating:vertex>
                                     <gating:vertex>
                                       <gating:coordinate data-type:value="4187.5186160704" />
                                       <gating:coordinate data-type:value="191.935321986" />
                                     </gating:vertex>
                                     <gating:vertex>
                                       <gating:coordinate data-type:value="4028.0293075461" />
                                       <gating:coordinate data-type:value="-76.0570657159" />
                                     </gating:vertex>
                                     <gating:vertex>
                                       <gating:coordinate data-type:value="226.0006524833" />
                                       <gating:coordinate data-type:value="-67.0751715868" />
                                     </gating:vertex>
                                     <gating:vertex>
                                       <gating:coordinate data-type:value="133.2242739766" />
                                       <gating:coordinate data-type:value="315.2346210744" />
                                     </gating:vertex>
                                   </gating:PolygonGate>
                                 </Gate>
                               </Population>
                               <Population name="Q1: foxp3- , cd127+"  annotation=""  owningGroup="26-4-18 WB and CBMC"  expanded="0"  sortPriority="10"  count="454" >
                                 <Graph smoothing="1"  backColor="#ffffff"  foreColor="#000000"  type="Contour"  fast="1" >
                                   <Axis dimension="x"  name="Comp-PerCP-Cy5-5-A"  label=""  auto="auto" />
                                   <Axis dimension="y"  name="Comp-PE-A"  label=""  auto="auto" />
                                   <GraphSettings level="5%"  smoothingHighResolution="1"  contourHighResolution="1"  histogramSmoothingCount="0"  graphResolution="256"  showOutliers="1"  drawLargeDots="0"  dotsToDraw="8000"  tint="le.chartfill.tinted.40"  lineWeight="le.lineweight.normal"  lineStyle="le.linestyle.solid" />
                                   <GraphEnvironment showGrid="0"  showAxes="tnlTNL"  showGates="1"  showFreqOnPlots="1"  showGateNameOnPlots="1"  showMedians="0"  showUncomped="0"  addEventParam="0"  lastYAxisName="" >
                                     <TextTraits font="SansSerif"  size="11"  name="Labels"  style="plain"  color="#000000"  background="#00ffffff"  just="left" />
                                     <TextTraits font="SansSerif"  size="11"  name="LayoutGates"  style="plain"  color="#000000"  background="#00ffffff"  just="left" />
                                     <TextTraits font="SansSerif"  size="9"  name="Numbers"  style="plain"  color="#000000"  background="#00ffffff"  just="left" />
                                     <TextTraits font="SansSerif"  size="9"  name="Legend"  style="plain"  color="#000000"  background="#00ffffff"  just="left" />
                                     <WindowPosition x="0"  y="0"  width="430"  height="870"  displayed="1"  panelState="+--" />
                                   </GraphEnvironment>
                                 </Graph>
                                 <Gate gating:id="ID995599691"  gating:parent_id="ID1268756207" >
                                   <gating:PolygonGate eventsInside="1"  annoOffsetX="0"  annoOffsetY="0"  tint="#000000"  isTinted="0"  lineWeight="Normal"  userDefined="1"  quadId="2"  gateResolution="256" >
                                     <gating:dimension>
                                       <data-type:fcs-dimension data-type:name="Comp-PerCP-Cy5-5-A" />
                                     </gating:dimension>
                                     <gating:dimension>
                                       <data-type:fcs-dimension data-type:name="Comp-PE-A" />
                                     </gating:dimension>
                                     <gating:vertex>
                                       <gating:coordinate data-type:value="-173.393139873" />
                                       <gating:coordinate data-type:value="508.0332026824" />
                                     </gating:vertex>
                                     <gating:vertex>
                                       <gating:coordinate data-type:value="-173.393139873" />
                                       <gating:coordinate data-type:value="262144.0000291775" />
                                     </gating:vertex>
                                     <gating:vertex>
                                       <gating:coordinate data-type:value="1611.9727185343" />
                                       <gating:coordinate data-type:value="262144.0000291775" />
                                     </gating:vertex>
                                     <gating:vertex>
                                       <gating:coordinate data-type:value="445.3769141251" />
                                       <gating:coordinate data-type:value="508.0332026824" />
                                     </gating:vertex>
                                   </gating:PolygonGate>
                                 </Gate>
                               </Population>
                               <Population name="Q2: foxp3+ , cd127+"  annotation=""  owningGroup="26-4-18 WB and CBMC"  expanded="0"  sortPriority="10"  count="93" >
                                 <Graph smoothing="1"  backColor="#ffffff"  foreColor="#000000"  type="Contour"  fast="1" >
                                   <Axis dimension="x"  name="Comp-PerCP-Cy5-5-A"  label=""  auto="auto" />
                                   <Axis dimension="y"  name="Comp-PE-A"  label=""  auto="auto" />
                                   <GraphSettings level="5%"  smoothingHighResolution="1"  contourHighResolution="1"  histogramSmoothingCount="0"  graphResolution="256"  showOutliers="1"  drawLargeDots="0"  dotsToDraw="8000"  tint="le.chartfill.tinted.40"  lineWeight="le.lineweight.normal"  lineStyle="le.linestyle.solid" />
                                   <GraphEnvironment showGrid="0"  showAxes="tnlTNL"  showGates="1"  showFreqOnPlots="1"  showGateNameOnPlots="1"  showMedians="0"  showUncomped="0"  addEventParam="0"  lastYAxisName="" >
                                     <TextTraits font="SansSerif"  size="11"  name="Labels"  style="plain"  color="#000000"  background="#00ffffff"  just="left" />
                                     <TextTraits font="SansSerif"  size="11"  name="LayoutGates"  style="plain"  color="#000000"  background="#00ffffff"  just="left" />
                                     <TextTraits font="SansSerif"  size="9"  name="Numbers"  style="plain"  color="#000000"  background="#00ffffff"  just="left" />
                                     <TextTraits font="SansSerif"  size="9"  name="Legend"  style="plain"  color="#000000"  background="#00ffffff"  just="left" />
                                     <WindowPosition x="0"  y="0"  width="430"  height="870"  displayed="1"  panelState="+--" />
                                   </GraphEnvironment>
                                 </Graph>
                                 <Gate gating:id="ID1263713547"  gating:parent_id="ID1268756207" >
                                   <gating:PolygonGate eventsInside="1"  annoOffsetX="0"  annoOffsetY="0"  tint="#000000"  isTinted="0"  lineWeight="Normal"  userDefined="1"  quadId="3"  gateResolution="256" >
                                     <gating:dimension>
                                       <data-type:fcs-dimension data-type:name="Comp-PerCP-Cy5-5-A" />
                                     </gating:dimension>
                                     <gating:dimension>
                                       <data-type:fcs-dimension data-type:name="Comp-PE-A" />
                                     </gating:dimension>
                                     <gating:vertex>
                                       <gating:coordinate data-type:value="262144.0000291775" />
                                       <gating:coordinate data-type:value="525.3121503447" />
                                     </gating:vertex>
                                     <gating:vertex>
                                       <gating:coordinate data-type:value="262144.0000291775" />
                                       <gating:coordinate data-type:value="262144.0000291775" />
                                     </gating:vertex>
                                     <gating:vertex>
                                       <gating:coordinate data-type:value="1611.9727185343" />
                                       <gating:coordinate data-type:value="262144.0000291775" />
                                     </gating:vertex>
                                     <gating:vertex>
                                       <gating:coordinate data-type:value="445.3769141251" />
                                       <gating:coordinate data-type:value="508.0332026824" />
                                     </gating:vertex>
                                   </gating:PolygonGate>
                                 </Gate>
                               </Population>
                               <Population name="Q3: foxp3+ , cd127-"  annotation=""  owningGroup="26-4-18 WB and CBMC"  expanded="0"  sortPriority="10"  count="617" >
                                 <Graph smoothing="1"  backColor="#ffffff"  foreColor="#000000"  type="Contour"  fast="1" >
                                   <Axis dimension="x"  name="Comp-PerCP-Cy5-5-A"  label=""  auto="auto" />
                                   <Axis dimension="y"  name="Comp-PE-A"  label=""  auto="auto" />
                                   <GraphSettings level="5%"  smoothingHighResolution="1"  contourHighResolution="1"  histogramSmoothingCount="0"  graphResolution="256"  showOutliers="1"  drawLargeDots="0"  dotsToDraw="8000"  tint="le.chartfill.tinted.40"  lineWeight="le.lineweight.normal"  lineStyle="le.linestyle.solid" />
                                   <GraphEnvironment showGrid="0"  showAxes="tnlTNL"  showGates="1"  showFreqOnPlots="1"  showGateNameOnPlots="1"  showMedians="0"  showUncomped="0"  addEventParam="0"  lastYAxisName="" >
                                     <TextTraits font="SansSerif"  size="11"  name="Labels"  style="plain"  color="#000000"  background="#00ffffff"  just="left" />
                                     <TextTraits font="SansSerif"  size="11"  name="LayoutGates"  style="plain"  color="#000000"  background="#00ffffff"  just="left" />
                                     <TextTraits font="SansSerif"  size="9"  name="Numbers"  style="plain"  color="#000000"  background="#00ffffff"  just="left" />
                                     <TextTraits font="SansSerif"  size="9"  name="Legend"  style="plain"  color="#000000"  background="#00ffffff"  just="left" />
                                     <WindowPosition x="0"  y="0"  width="430"  height="870"  displayed="1"  panelState="+--" />
                                   </GraphEnvironment>
                                 </Graph>
                                 <Gate gating:id="ID2106362456"  gating:parent_id="ID1268756207" >
                                   <gating:PolygonGate eventsInside="1"  annoOffsetX="0"  annoOffsetY="0"  tint="#000000"  isTinted="0"  lineWeight="Normal"  userDefined="1"  quadId="1"  gateResolution="256" >
                                     <gating:dimension>
                                       <data-type:fcs-dimension data-type:name="Comp-PerCP-Cy5-5-A" />
                                     </gating:dimension>
                                     <gating:dimension>
                                       <data-type:fcs-dimension data-type:name="Comp-PE-A" />
                                     </gating:dimension>
                                     <gating:vertex>
                                       <gating:coordinate data-type:value="262144.0000291775" />
                                       <gating:coordinate data-type:value="525.3121503447" />
                                     </gating:vertex>
                                     <gating:vertex>
                                       <gating:coordinate data-type:value="262144.0000291775" />
                                       <gating:coordinate data-type:value="-166.7528186084" />
                                     </gating:vertex>
                                     <gating:vertex>
                                       <gating:coordinate data-type:value="415.9144183704" />
                                       <gating:coordinate data-type:value="-166.7528186084" />
                                     </gating:vertex>
                                     <gating:vertex>
                                       <gating:coordinate data-type:value="445.3769141251" />
                                       <gating:coordinate data-type:value="508.0332026824" />
                                     </gating:vertex>
                                   </gating:PolygonGate>
                                 </Gate>
                               </Population>
                               <Population name="Q4: foxp3- , cd127-"  annotation=""  owningGroup="26-4-18 WB and CBMC"  expanded="0"  sortPriority="10"  count="88" >
                                 <Graph smoothing="1"  backColor="#ffffff"  foreColor="#000000"  type="Contour"  fast="1" >
                                   <Axis dimension="x"  name="Comp-PerCP-Cy5-5-A"  label=""  auto="auto" />
                                   <Axis dimension="y"  name="Comp-PE-A"  label=""  auto="auto" />
                                   <GraphSettings level="5%"  smoothingHighResolution="1"  contourHighResolution="1"  histogramSmoothingCount="0"  graphResolution="256"  showOutliers="1"  drawLargeDots="0"  dotsToDraw="8000"  tint="le.chartfill.tinted.40"  lineWeight="le.lineweight.normal"  lineStyle="le.linestyle.solid" />
                                   <GraphEnvironment showGrid="0"  showAxes="tnlTNL"  showGates="1"  showFreqOnPlots="1"  showGateNameOnPlots="1"  showMedians="0"  showUncomped="0"  addEventParam="0"  lastYAxisName="" >
                                     <TextTraits font="SansSerif"  size="11"  name="Labels"  style="plain"  color="#000000"  background="#00ffffff"  just="left" />
                                     <TextTraits font="SansSerif"  size="11"  name="LayoutGates"  style="plain"  color="#000000"  background="#00ffffff"  just="left" />
                                     <TextTraits font="SansSerif"  size="9"  name="Numbers"  style="plain"  color="#000000"  background="#00ffffff"  just="left" />
                                     <TextTraits font="SansSerif"  size="9"  name="Legend"  style="plain"  color="#000000"  background="#00ffffff"  just="left" />
                                     <WindowPosition x="0"  y="0"  width="430"  height="870"  displayed="1"  panelState="+--" />
                                   </GraphEnvironment>
                                 </Graph>
                                 <Gate gating:id="ID294623925"  gating:parent_id="ID1268756207" >
                                   <gating:PolygonGate eventsInside="1"  annoOffsetX="0"  annoOffsetY="0"  tint="#000000"  isTinted="0"  lineWeight="Normal"  userDefined="1"  quadId="0"  gateResolution="256" >
                                     <gating:dimension>
                                       <data-type:fcs-dimension data-type:name="Comp-PerCP-Cy5-5-A" />
                                     </gating:dimension>
                                     <gating:dimension>
                                       <data-type:fcs-dimension data-type:name="Comp-PE-A" />
                                     </gating:dimension>
                                     <gating:vertex>
                                       <gating:coordinate data-type:value="-173.393139873" />
                                       <gating:coordinate data-type:value="508.0332026824" />
                                     </gating:vertex>
                                     <gating:vertex>
                                       <gating:coordinate data-type:value="-173.393139873" />
                                       <gating:coordinate data-type:value="-166.7528186084" />
                                     </gating:vertex>
                                     <gating:vertex>
                                       <gating:coordinate data-type:value="415.9144183704" />
                                       <gating:coordinate data-type:value="-166.7528186084" />
                                     </gating:vertex>
                                     <gating:vertex>
                                       <gating:coordinate data-type:value="445.3769141251" />
                                       <gating:coordinate data-type:value="508.0332026824" />
                                     </gating:vertex>
                                   </gating:PolygonGate>
                                 </Gate>
                               </Population>
                             </Subpopulations>
                           </Population>
                         </Subpopulations>
                       </Population>
                     </Subpopulations>
                     <Dependents>
                       <Dependent name="debris-/CD45/dead" />
                     </Dependents>
                   </NotNode>
                 </Subpopulations>
               </Population>
               <Population name="dead"  annotation=""  owningGroup="26-4-18 WB and CBMC"  expanded="0"  sortPriority="10"  count="3265" >
                 <Graph smoothing="1"  backColor="#ffffff"  foreColor="#000000"  type="Contour"  fast="1" >
                   <Axis dimension="x"  name="FSC-A"  label=""  auto="auto" />
                   <Axis dimension="y"  name="Comp-FITC-A"  label=""  auto="auto" />
                   <GraphSettings level="5%"  smoothingHighResolution="1"  contourHighResolution="1"  histogramSmoothingCount="0"  graphResolution="256"  showOutliers="1"  drawLargeDots="0"  dotsToDraw="8000"  tint="le.chartfill.tinted.40"  lineWeight="le.lineweight.normal"  lineStyle="le.linestyle.solid" />
                   <GraphEnvironment showGrid="0"  showAxes="tnlTNL"  showGates="1"  showFreqOnPlots="1"  showGateNameOnPlots="1"  showMedians="0"  showUncomped="0"  addEventParam="0"  lastYAxisName="" >
                     <TextTraits font="SansSerif"  size="11"  name="Labels"  style="plain"  color="#000000"  background="#00ffffff"  just="left" />
                     <TextTraits font="SansSerif"  size="11"  name="LayoutGates"  style="plain"  color="#000000"  background="#00ffffff"  just="left" />
                     <TextTraits font="SansSerif"  size="9"  name="Numbers"  style="plain"  color="#000000"  background="#00ffffff"  just="left" />
                     <TextTraits font="SansSerif"  size="9"  name="Legend"  style="plain"  color="#000000"  background="#00ffffff"  just="left" />
                     <WindowPosition x="0"  y="0"  width="430"  height="870"  displayed="1"  panelState="+--" />
                   </GraphEnvironment>
                 </Graph>
                 <Gate gating:id="ID401868850"  gating:parent_id="ID1614394302" >
                   <gating:PolygonGate eventsInside="1"  annoOffsetX="0"  annoOffsetY="0"  tint="#000000"  isTinted="0"  lineWeight="Normal"  userDefined="1"  quadId="-1"  gateResolution="256" >
                     <gating:dimension>
                       <data-type:fcs-dimension data-type:name="Comp-AmCyan-A" />
                     </gating:dimension>
                     <gating:dimension>
                       <data-type:fcs-dimension data-type:name="SSC-A" />
                     </gating:dimension>
                     <gating:vertex>
                       <gating:coordinate data-type:value="267.7130156111" />
                       <gating:coordinate data-type:value="25719.7886792453" />
                     </gating:vertex>
                     <gating:vertex>
                       <gating:coordinate data-type:value="2986.2623030399" />
                       <gating:coordinate data-type:value="263133.2226415094" />
                     </gating:vertex>
                     <gating:vertex>
                       <gating:coordinate data-type:value="1141346.067923504" />
                       <gating:coordinate data-type:value="271047.0037735849" />
                     </gating:vertex>
                     <gating:vertex>
                       <gating:coordinate data-type:value="1086646.8180842584" />
                       <gating:coordinate data-type:value="0" />
                     </gating:vertex>
                     <gating:vertex>
                       <gating:coordinate data-type:value="178.205133744" />
                       <gating:coordinate data-type:value="-989.2226415094" />
                     </gating:vertex>
                   </gating:PolygonGate>
                 </Gate>
               </Population>
             </Subpopulations>
             <Dependents>
               <Dependent name="debris" />
             </Dependents>
           </NotNode>
         </Subpopulations>
       </SampleNode>
     </Sample>
   </SampleList>
   <TableEditor title="FlowJo Tables: Fig 1A.wsp"  current="Table" >
     <Table name="Table"  outputFile="file:/Users/richardduggleby/Table"  color="#00ffffff"  isBatch="0"  quickclose="0"  destination="toClipboard"  outputFormat="fj.document.type.excel" >
       <PrintLayout flipPattern0="0"  rows="1"  columns="1"  padding="36"  header=""  footer=""  headerActive="0"  footerActive="0"  scalingMode="fj.print.scale.none"  scaling="1"  orientation="1"  width="595.2744"  height="841.8888"  imageableX="72"  imageableY="72"  imageableWidth="451.2744"  imageableHeight="697.8888" />
       <PageSection sectionName="header" >&lt;table width=&quot;100%&quot;&gt;&lt;tr&gt;&lt;td align=&quot;left&quot; valign=&quot;top&quot;&gt;&amp;NBSP&amp;NBSP&amp;NBSP&amp;NBSP&lt;IMG SRC=&quot;file:/Applications/FlowJo.app/Contents/Resources/Java/images/test/fj_icon.png&quot;&gt;&lt;/IMG&gt;&lt;br/&gt;FlowJo, LLC&lt;/td&gt;&lt;td align=&quot;right&quot; valign=&quot;top&quot;&gt;Page &lt;PageNumber/&gt;&lt;/td&gt;&lt;/tr&gt;&lt;/table&gt;</PageSection>
       <PageSection sectionName="footer" >&lt;table width=&quot;100%&quot;&gt;&lt;tr&gt;&lt;td align=&quot;left&quot;  valign=&quot;bottom&quot;&gt;&lt;LongDate/&gt;&lt;/td&gt;&lt;td align=&quot;right&quot; valign=&quot;bottom&quot;&gt;&lt;Version/&gt;&lt;/td&gt;&lt;/tr&gt;&lt;/table&gt;</PageSection>
       <Iteration iterationType="SAMPLE"  iterationValue="30"  iterationKeyword=""  discriminator=""  panelSize="1"  groupName="26-4-18 WB and CBMC" />
       <TColumn analysisPath="debris-/CD45"  name="Count"  identifier="Count"  statistic="Count"  parameterName=""  rename=""  formula=""  iscontrolvalue="0"  ishiddencolumn="0"  shownumbers="1"  valueType="statistic"  discriminator=""  originalSample="23"  keyword=""  percentile="0"  ancestor="" />
       <TColumn analysisPath="debris-/CD45/dead"  name="dead"  identifier="dead"  statistic="fj.stat.freqofparent"  parameterName=""  rename=""  formula=""  iscontrolvalue="0"  ishiddencolumn="0"  shownumbers="1"  valueType="statistic"  discriminator=""  originalSample="23" />
       <TColumn analysisPath="debris-/CD45/dead-"  name="Count"  identifier="Count"  statistic="Count"  parameterName=""  rename=""  formula=""  iscontrolvalue="0"  ishiddencolumn="0"  shownumbers="1"  valueType="statistic"  discriminator=""  originalSample="23"  keyword=""  percentile="0"  ancestor="" />
       <TColumn analysisPath="debris-/CD45/dead-/CD3+"  name="CD3+"  identifier="CD3+"  statistic="fj.stat.freqofparent"  parameterName=""  rename=""  formula=""  iscontrolvalue="0"  ishiddencolumn="0"  shownumbers="1"  valueType="statistic"  discriminator=""  originalSample="23" />
       <TColumn analysisPath="debris-/CD45/dead-/CD3+"  name="Count"  identifier="Count"  statistic="Count"  parameterName=""  rename=""  formula=""  iscontrolvalue="0"  ishiddencolumn="0"  shownumbers="1"  valueType="statistic"  discriminator=""  originalSample="23"  keyword=""  percentile="0"  ancestor="" />
       <TColumn analysisPath="debris-/CD45/dead-/R5"  name="Count"  identifier="Count"  statistic="Count"  parameterName=""  rename=""  formula=""  iscontrolvalue="0"  ishiddencolumn="0"  shownumbers="1"  valueType="statistic"  discriminator=""  originalSample="23"  keyword=""  percentile="0"  ancestor="" />
       <TColumn analysisPath="debris-/CD45/dead-/R5/cd4, cd3 subset"  name="cd4, cd3 subset"  identifier="cd4, cd3 subset"  statistic="fj.stat.freqofparent"  parameterName=""  rename=""  formula=""  iscontrolvalue="0"  ishiddencolumn="0"  shownumbers="1"  valueType="statistic"  discriminator=""  originalSample="23" />
       <TColumn analysisPath="debris-/CD45/dead-/R5/cd4, cd3 subset"  name="Count"  identifier="Count"  statistic="Count"  parameterName=""  rename=""  formula=""  iscontrolvalue="0"  ishiddencolumn="0"  shownumbers="1"  valueType="statistic"  discriminator=""  originalSample="23"  keyword=""  percentile="0"  ancestor="" />
       <TColumn analysisPath="debris-/CD45/dead-/R5/CD3+CD4-"  name="CD3+CD4-"  identifier="CD3+CD4-"  statistic="fj.stat.freqofparent"  parameterName=""  rename=""  formula=""  iscontrolvalue="0"  ishiddencolumn="0"  shownumbers="1"  valueType="statistic"  discriminator=""  originalSample="23" />
       <TColumn analysisPath="debris-/CD45/dead-/R5/CD3+CD4-"  name="Count"  identifier="Count"  statistic="Count"  parameterName=""  rename=""  formula=""  iscontrolvalue="0"  ishiddencolumn="0"  shownumbers="1"  valueType="statistic"  discriminator=""  originalSample="23"  keyword=""  percentile="0"  ancestor="" />
       <TColumn analysisPath="debris-/CD45/dead-/R5/cd4, cd3 subset/CD25+"  name="CD25+"  identifier="CD25+"  statistic="fj.stat.freqofparent"  parameterName=""  rename=""  formula=""  iscontrolvalue="0"  ishiddencolumn="0"  shownumbers="1"  valueType="statistic"  discriminator=""  originalSample="23" />
       <TColumn analysisPath="debris-/CD45/dead-/R5/cd4, cd3 subset/CD25+"  name="Count"  identifier="Count"  statistic="Count"  parameterName=""  rename=""  formula=""  iscontrolvalue="0"  ishiddencolumn="0"  shownumbers="1"  valueType="statistic"  discriminator=""  originalSample="23"  keyword=""  percentile="0"  ancestor="" />
       <TColumn analysisPath="debris-/CD45/dead-/R5/cd4, cd3 subset/CD25+/FOXP3+Tregs"  name="FOXP3+Tregs"  identifier="FOXP3+Tregs"  statistic="fj.stat.freqofparent"  parameterName=""  rename=""  formula=""  iscontrolvalue="0"  ishiddencolumn="0"  shownumbers="1"  valueType="statistic"  discriminator=""  originalSample="23" />
       <TColumn analysisPath="debris-/CD45/dead-/R5/cd4, cd3 subset/CD25+/FOXP3+Tregs"  name="Count"  identifier="Count"  statistic="Count"  parameterName=""  rename=""  formula=""  iscontrolvalue="0"  ishiddencolumn="0"  shownumbers="1"  valueType="statistic"  discriminator=""  originalSample="23"  keyword=""  percentile="0"  ancestor="" />
       <TColumn analysisPath="debris-/CD45/CD3+/dead"  name="dead"  identifier="dead"  statistic="fj.stat.freqofparent"  parameterName=""  rename=""  formula=""  iscontrolvalue="0"  ishiddencolumn="0"  shownumbers="1"  valueType="statistic"  discriminator=""  originalSample="27" />
     </Table>
   </TableEditor>
   <LayoutEditor title="FlowJo Layouts: Fig 1A.wsp"  current="Treg Foxp3"  showGrid="0"  showPageBreaks="0"  showGuides="0"  showDebugOutput="0" >
     <Layout name="Treg Foxp3"  outputFile="file:/Users/richardduggleby/Treg%20Foxp3"  color="#00ffffff"  isBatch="0"  showGrid="0"  showRulers="1"  showDebugOutput="0"  showGuides="0"  showPageBreaks="1"  scale="0.66"  usePlaceholders="0" >
       <PrintLayout flipPattern0="0"  rows="1"  columns="1"  padding="36"  header=""  footer=""  headerActive="0"  footerActive="1"  scalingMode="fj.print.scale.none"  scaling="1"  orientation="1"  width="595.2744"  height="841.8888"  imageableX="72"  imageableY="72"  imageableWidth="451.2744"  imageableHeight="697.8888" />
       <PageSection sectionName="header" >&lt;table width=&quot;100%&quot;&gt;&lt;tr&gt;&lt;td align=&quot;left&quot; valign=&quot;top&quot;&gt;&amp;NBSP&amp;NBSP&amp;NBSP&amp;NBSP&lt;IMG SRC=&quot;file:/Applications/FlowJo.app/Contents/Resources/Java/images/test/fj_icon.png&quot;&gt;&lt;/IMG&gt;&lt;br/&gt;FlowJo, LLC&lt;/td&gt;&lt;td align=&quot;right&quot; valign=&quot;top&quot;&gt;Page &lt;PageNumber/&gt;&lt;/td&gt;&lt;/tr&gt;&lt;/table&gt;</PageSection>
       <PageSection sectionName="footer" >&lt;table width=&quot;100%&quot;&gt;&lt;tr&gt;&lt;td align=&quot;left&quot;  valign=&quot;bottom&quot;&gt;&lt;LongDate/&gt;&lt;/td&gt;&lt;td align=&quot;right&quot; valign=&quot;bottom&quot;&gt;&lt;Version/&gt;&lt;/td&gt;&lt;/tr&gt;&lt;/table&gt;&#xA;&lt;DocumentName/&gt;</PageSection>
       <Iteration iterationType="SAMPLE"  iterationValue="30"  iterationKeyword=""  discriminator=""  panelSize="1"  groupName="26-4-18 WB and CBMC" />
       <BatchSettings useCurrentGroup="1"  length="3"  name=""  order="ACROSS"  direction="COLUMNS"  append="0"  destination="toLayout"  separatePages="0"  launchApp="1"  header="0"  footer="0"  commandLineBatch="0" />
       <FigList>
         <ChartData x="90"  y="41"  width="256"  height="256"  lineWeight="Hairline"  fill="#ffffff"  stroke="#000000"  lineStyle="Solid"  gradientColor="#808080"  gradientStyle="le.gradientstyle.none"  enabled="1"  xScale="0.01"  yScale="0.01"  aspectRatioLock="0"  alpha="1"  figID="com.treestar.flowjo.charting.FigChartBox@6b223cc6#1524212248820"  rotation="0"  lock="0"  sizeLock="0"  contentLock="0"  wantsDrops="0"  dependents="1"  showSampleName="1"  showFullPath="1"  showFreq="0"  showCount="1"  showPopulationName="1"  showGraphTitle="0"  showMedians="0"  useShortName="1"  showKeyword="0"  keyword=""  showStatistic="0"  statistic=""  offsetHistograms="0"  offsetX="0"  offsetY="0"  flipH="0"  flipV="0"  showAdjunctHistograms="0"  scaleH="1"  scaleV="1"  panelIndex="-1"  z="0" >
           <Graph smoothing="0"  backColor="#ffffff"  foreColor="#000000"  type="Pseudocolor"  fast="1" >
             <Axis dimension="x"  name="Comp-Alexa Fluor 700-A"  label=""  auto="auto" />
             <Axis dimension="y"  name="SSC-A"  label=""  auto="auto" />
             <GraphSettings level="5%"  smoothingHighResolution="1"  contourHighResolution="1"  histogramSmoothingCount="0"  graphResolution="256"  showOutliers="0"  drawLargeDots="0"  dotsToDraw="8000"  tint="le.chartfill.tinted.40"  lineWeight="le.lineweight.normal"  lineStyle="le.linestyle.solid" />
             <GraphEnvironment showGrid="0"  showAxes="tnlTNL"  showGates="1"  showFreqOnPlots="1"  showGateNameOnPlots="1"  showMedians="0"  showUncomped="0"  addEventParam="0"  lastYAxisName="" >
               <TextTraits font="SansSerif"  size="11"  name="Labels"  style="plain"  color="#000000"  background="#00ffffff"  just="left" />
               <TextTraits font="SansSerif"  size="11"  name="LayoutGates"  style="plain"  color="#000000"  background="#00ffffff"  just="left" />
               <TextTraits font="SansSerif"  size="9"  name="Numbers"  style="plain"  color="#000000"  background="#00ffffff"  just="left" />
               <TextTraits font="SansSerif"  size="9"  name="Legend"  style="plain"  color="#000000"  background="#00ffffff"  just="left" />
               <WindowPosition x="620"  y="23"  width="390"  height="520"  displayed="1"  panelState="---" />
             </GraphEnvironment>
           </Graph>
           <Annotation lineWeight="NoLine"  fill="#00ffffff"  stroke="#808080"  lineStyle="Solid"  gradientColor="#808080"  gradientStyle="le.gradientstyle.none"  enabled="1"  xScale="1"  yScale="1"  aspectRatioLock="0"  alpha="1"  figID="com.treestar.flowjo.charting.FigChartAnnotation@42648d9e#1524212248868"  rotation="0"  lock="0"  sizeLock="0"  contentLock="0"  wantsDrops="0"  autoFitContents="0"  autoMinimumSize="1"  padding="5,5,5,5" >
             <Content>&amp;#xA;&amp;#xA;    &amp;lt;p style=&amp;quot;margin-top:0; text-align:left;&amp;quot;&amp;gt;&amp;#xA;      &amp;lt;font color=&amp;quot;#000000&amp;quot; face=&amp;quot;SansSerif&amp;quot; style=&amp;quot;font-size:11pt;&amp;quot;&amp;gt;&amp;lt;input value=&amp;quot;%3CAnno+name%3D%22fj.anno.samplename%22+%2F%3E&amp;quot; type=&amp;quot;fjml&amp;quot; style=&amp;quot;font-weight:normal; color:#000000; font-family:SansSerif;&amp;quot;&amp;gt;&amp;#xA;      &amp;lt;/font&amp;gt;&amp;#xA;    &amp;lt;/p&amp;gt;&amp;#xA;    &amp;lt;p style=&amp;quot;margin-top:0; text-align:left;&amp;quot;&amp;gt;&amp;#xA;      &amp;lt;font color=&amp;quot;#000000&amp;quot; face=&amp;quot;SansSerif&amp;quot; style=&amp;quot;font-size:11pt;&amp;quot;&amp;gt;&amp;lt;input value=&amp;quot;%3CAnno+name%3D%22fj.anno.popname%22+%2F%3E&amp;quot; type=&amp;quot;fjml&amp;quot; style=&amp;quot;font-weight:normal; color:#000000; font-family:SansSerif;&amp;quot;&amp;gt;&amp;#xA;      &amp;lt;/font&amp;gt;&amp;#xA;    &amp;lt;/p&amp;gt;&amp;#xA;    &amp;lt;p style=&amp;quot;margin-top:0; text-align:left;&amp;quot;&amp;gt;&amp;#xA;      &amp;lt;font color=&amp;quot;#000000&amp;quot; face=&amp;quot;SansSerif&amp;quot; style=&amp;quot;font-size:11pt;&amp;quot;&amp;gt;&amp;lt;input value=&amp;quot;%3CStatistic+name%3D%22Count%22++id%3D%22%22++ancestor%3D%22%22+%2F%3E&amp;quot; type=&amp;quot;fjml&amp;quot; style=&amp;quot;font-weight:normal; color:#000000; font-family:SansSerif;&amp;quot;&amp;gt;&amp;#xA;      &amp;lt;/font&amp;gt;&amp;#xA;    &amp;lt;/p&amp;gt;&amp;#xA;    &amp;lt;p style=&amp;quot;margin-top:0; text-align:left;&amp;quot;&amp;gt;&amp;#xA;      &amp;lt;font color=&amp;quot;#000000&amp;quot; face=&amp;quot;SansSerif&amp;quot; style=&amp;quot;font-size:11pt;&amp;quot;&amp;gt;&amp;lt;input value=&amp;quot;%3CAnno+name%3D%22fj.anno.popnamewithpath%22+%2F%3E&amp;quot; type=&amp;quot;fjml&amp;quot; style=&amp;quot;font-weight:normal; color:#000000; font-family:SansSerif;&amp;quot;&amp;gt;&amp;#xA;&amp;lt;/font&amp;gt;    &amp;lt;/p&amp;gt;&amp;#xA;</Content>
             <WindowPosition x="0"  y="340"  width="213"  height="66"  displayed="1"  panelState="" />
           </Annotation>
           <Legend lineWeight="Hairline"  fill="#ffffff"  stroke="#000000"  lineStyle="Solid"  gradientColor="#808080"  gradientStyle="le.gradientstyle.none"  enabled="1"  xScale="1"  yScale="1"  aspectRatioLock="0"  alpha="1"  figID="com.treestar.flowjo.charting.legend.FigLegend@138ece21#1524212248868"  rotation="0"  lock="0"  sizeLock="0"  contentLock="0"  wantsDrops="0"  rows="3"  columns="4"  drawGrid="1"  autoFitContents="0"  showHeader="1" >
             <RowSizes>
               <Size index="0"  value="15" />
               <Size index="1"  value="15" />
               <Size index="2"  value="15" />
             </RowSizes>
             <ColSizes>
               <Size index="0"  value="15" />
               <Size index="1"  value="182" />
               <Size index="2"  value="82" />
               <Size index="3"  value="43" />
             </ColSizes>
             <WindowPosition x="280"  y="0"  width="322"  height="45"  displayed="0"  panelState="" />
             <Columns>
               <Anno name="fj.anno.samplename" />
               <Statistic name="Count"  ancestor=""  correlate="" />
               <Anno name="fj.anno.fullpath" />
               <Key name="TUBE NAME" />
             </Columns>
           </Legend>
           <Ancestry lineWeight="Hairline"  fill="#ffffff"  stroke="#000000"  lineStyle="Solid"  gradientColor="#808080"  gradientStyle="le.gradientstyle.none"  enabled="1"  xScale="1"  yScale="1"  aspectRatioLock="0"  alpha="1"  figID="com.treestar.flowjo.charting.FigChartRow@67f36902#1524212248857"  rotation="0"  lock="0"  sizeLock="0"  contentLock="0"  wantsDrops="0"  backgating="0"  horizontal="0"  backgatingLargeDots="0"  backgatingContours="0" >
             <WindowPosition x="0"  y="0"  width="0"  height="1"  displayed="0"  panelState="" />
           </Ancestry>
           <Multigraph lineWeight="NoLine"  fill="#00ffffff"  stroke="#000000"  lineStyle="Solid"  gradientColor="#808080"  gradientStyle="le.gradientstyle.none"  enabled="1"  xScale="1"  yScale="1"  aspectRatioLock="1"  alpha="1"  figID="com.treestar.flowjo.charting.FigChartGrid@1d73379f#1524212248865"  rotation="0"  lock="0"  sizeLock="0"  contentLock="0"  wantsDrops="0"  annoOffsetX="0"  annoOffsetY="0"  type="NONE"  rows="0"  columns="0" >
             <WindowPosition x="0"  y="0"  width="0"  height="1"  displayed="0"  panelState="" />
             <Parameters/>
           </Multigraph>
           <PopModelList>
             <DataLayer path=""  panelValue="1"  discriminatorValue=""  sampleGMID="-1"  sampleID="19" >
               <LegendSpec color="#000000"  text=""  chartFill="le.chartfill.tinted.40"  lineWeight="Normal"  lineStyle="Solid"  control="0" />
             </DataLayer>
           </PopModelList>
           <WindowPosition x="90"  y="41"  width="256"  height="256"  displayed="1"  panelState="" />
         </ChartData>
         <FigColorLegend x="30"  y="329"  width="70"  height="12"  lineWeight="Hairline"  fill="#ffffff"  stroke="#000000"  lineStyle="Solid"  gradientColor="#808080"  gradientStyle="le.gradientstyle.none"  enabled="1"  xScale="1"  yScale="1"  aspectRatioLock="0"  alpha="1"  figID="com.treestar.layout.presentation.FigHeatmapStatAxis@60bea1e6#1576676732057"  rotation="0"  lock="0"  sizeLock="0"  contentLock="0"  wantsDrops="0"  colorMapName="Default (blue,green,yellow,red)"  z="5" />
         <ChartData x="424"  y="46"  width="256"  height="256"  lineWeight="Hairline"  fill="#ffffff"  stroke="#000000"  lineStyle="Solid"  gradientColor="#808080"  gradientStyle="le.gradientstyle.none"  enabled="1"  xScale="0.01"  yScale="0.01"  aspectRatioLock="0"  alpha="1"  figID="com.treestar.flowjo.charting.FigChartBox@1100b934#1524212294359"  rotation="0"  lock="0"  sizeLock="0"  contentLock="0"  wantsDrops="0"  dependents="1"  showSampleName="1"  showFullPath="1"  showFreq="0"  showCount="1"  showPopulationName="1"  showGraphTitle="0"  showMedians="0"  useShortName="1"  showKeyword="0"  keyword=""  showStatistic="0"  statistic=""  offsetHistograms="0"  offsetX="0"  offsetY="0"  flipH="0"  flipV="0"  showAdjunctHistograms="0"  scaleH="1"  scaleV="1"  panelIndex="-1"  z="10" >
           <Graph smoothing="0"  backColor="#ffffff"  foreColor="#000000"  type="Pseudocolor"  fast="1" >
             <Axis dimension="x"  name="FSC-A"  label=""  auto="auto" />
             <Axis dimension="y"  name="SSC-A"  label=""  auto="auto" />
             <GraphSettings level="5%"  smoothingHighResolution="1"  contourHighResolution="1"  histogramSmoothingCount="0"  graphResolution="256"  showOutliers="0"  drawLargeDots="0"  dotsToDraw="8000"  tint="le.chartfill.tinted.40"  lineWeight="le.lineweight.normal"  lineStyle="le.linestyle.solid" />
             <GraphEnvironment showGrid="0"  showAxes="tnlTNL"  showGates="1"  showFreqOnPlots="1"  showGateNameOnPlots="1"  showMedians="0"  showUncomped="0"  addEventParam="0"  lastYAxisName="" >
               <TextTraits font="SansSerif"  size="11"  name="Labels"  style="plain"  color="#000000"  background="#00ffffff"  just="left" />
               <TextTraits font="SansSerif"  size="11"  name="LayoutGates"  style="plain"  color="#000000"  background="#00ffffff"  just="left" />
               <TextTraits font="SansSerif"  size="9"  name="Numbers"  style="plain"  color="#000000"  background="#00ffffff"  just="left" />
               <TextTraits font="SansSerif"  size="9"  name="Legend"  style="plain"  color="#000000"  background="#00ffffff"  just="left" />
               <WindowPosition x="698"  y="139"  width="390"  height="520"  displayed="1"  panelState="---" />
             </GraphEnvironment>
           </Graph>
           <Annotation lineWeight="NoLine"  fill="#00ffffff"  stroke="#808080"  lineStyle="Solid"  gradientColor="#808080"  gradientStyle="le.gradientstyle.none"  enabled="1"  xScale="1"  yScale="1"  aspectRatioLock="0"  alpha="1"  figID="com.treestar.flowjo.charting.FigChartAnnotation@14497ea6#1524212294390"  rotation="0"  lock="0"  sizeLock="0"  contentLock="0"  wantsDrops="0"  autoFitContents="0"  autoMinimumSize="1"  padding="5,5,5,5" >
             <Content>&amp;#xA;&amp;#xA;    &amp;lt;p style=&amp;quot;margin-top:0; text-align:left;&amp;quot;&amp;gt;&amp;#xA;      &amp;lt;font color=&amp;quot;#000000&amp;quot; face=&amp;quot;SansSerif&amp;quot; style=&amp;quot;font-size:11pt;&amp;quot;&amp;gt;&amp;lt;input value=&amp;quot;%3CAnno+name%3D%22fj.anno.samplename%22+%2F%3E&amp;quot; type=&amp;quot;fjml&amp;quot; style=&amp;quot;font-weight:normal; color:#000000; font-family:SansSerif;&amp;quot;&amp;gt;&amp;#xA;      &amp;lt;/font&amp;gt;&amp;#xA;    &amp;lt;/p&amp;gt;&amp;#xA;    &amp;lt;p style=&amp;quot;margin-top:0; text-align:left;&amp;quot;&amp;gt;&amp;#xA;      &amp;lt;font color=&amp;quot;#000000&amp;quot; face=&amp;quot;SansSerif&amp;quot; style=&amp;quot;font-size:11pt;&amp;quot;&amp;gt;&amp;lt;input value=&amp;quot;%3CAnno+name%3D%22fj.anno.popname%22+%2F%3E&amp;quot; type=&amp;quot;fjml&amp;quot; style=&amp;quot;font-weight:normal; color:#000000; font-family:SansSerif;&amp;quot;&amp;gt;&amp;#xA;      &amp;lt;/font&amp;gt;&amp;#xA;    &amp;lt;/p&amp;gt;&amp;#xA;    &amp;lt;p style=&amp;quot;margin-top:0; text-align:left;&amp;quot;&amp;gt;&amp;#xA;      &amp;lt;font color=&amp;quot;#000000&amp;quot; face=&amp;quot;SansSerif&amp;quot; style=&amp;quot;font-size:11pt;&amp;quot;&amp;gt;&amp;lt;input value=&amp;quot;%3CStatistic+name%3D%22Count%22++id%3D%22%22++ancestor%3D%22%22+%2F%3E&amp;quot; type=&amp;quot;fjml&amp;quot; style=&amp;quot;font-weight:normal; color:#000000; font-family:SansSerif;&amp;quot;&amp;gt;&amp;#xA;      &amp;lt;/font&amp;gt;&amp;#xA;    &amp;lt;/p&amp;gt;&amp;#xA;    &amp;lt;p style=&amp;quot;margin-top:0; text-align:left;&amp;quot;&amp;gt;&amp;#xA;      &amp;lt;font color=&amp;quot;#000000&amp;quot; face=&amp;quot;SansSerif&amp;quot; style=&amp;quot;font-size:11pt;&amp;quot;&amp;gt;&amp;lt;input value=&amp;quot;%3CAnno+name%3D%22fj.anno.popnamewithpath%22+%2F%3E&amp;quot; type=&amp;quot;fjml&amp;quot; style=&amp;quot;font-weight:normal; color:#000000; font-family:SansSerif;&amp;quot;&amp;gt;&amp;#xA;&amp;lt;/font&amp;gt;    &amp;lt;/p&amp;gt;&amp;#xA;</Content>
             <WindowPosition x="0"  y="340"  width="233"  height="66"  displayed="1"  panelState="" />
           </Annotation>
           <Legend lineWeight="Hairline"  fill="#ffffff"  stroke="#000000"  lineStyle="Solid"  gradientColor="#808080"  gradientStyle="le.gradientstyle.none"  enabled="1"  xScale="1"  yScale="1"  aspectRatioLock="0"  alpha="1"  figID="com.treestar.flowjo.charting.legend.FigLegend@150fa52#1524212294390"  rotation="0"  lock="0"  sizeLock="0"  contentLock="0"  wantsDrops="0"  rows="3"  columns="4"  drawGrid="1"  autoFitContents="0"  showHeader="1" >
             <RowSizes>
               <Size index="0"  value="15" />
               <Size index="1"  value="15" />
               <Size index="2"  value="15" />
             </RowSizes>
             <ColSizes>
               <Size index="0"  value="15" />
               <Size index="1"  value="182" />
               <Size index="2"  value="82" />
               <Size index="3"  value="43" />
             </ColSizes>
             <WindowPosition x="280"  y="0"  width="322"  height="45"  displayed="0"  panelState="" />
             <Columns>
               <Anno name="fj.anno.samplename" />
               <Statistic name="Count"  ancestor=""  correlate="" />
               <Anno name="fj.anno.fullpath" />
               <Key name="TUBE NAME" />
             </Columns>
           </Legend>
           <Ancestry lineWeight="Hairline"  fill="#ffffff"  stroke="#000000"  lineStyle="Solid"  gradientColor="#808080"  gradientStyle="le.gradientstyle.none"  enabled="1"  xScale="1"  yScale="1"  aspectRatioLock="0"  alpha="1"  figID="com.treestar.flowjo.charting.FigChartRow@3f58ae24#1524212294376"  rotation="0"  lock="0"  sizeLock="0"  contentLock="0"  wantsDrops="0"  backgating="0"  horizontal="0"  backgatingLargeDots="0"  backgatingContours="0" >
             <WindowPosition x="0"  y="0"  width="0"  height="1"  displayed="0"  panelState="" />
           </Ancestry>
           <Multigraph lineWeight="NoLine"  fill="#00ffffff"  stroke="#000000"  lineStyle="Solid"  gradientColor="#808080"  gradientStyle="le.gradientstyle.none"  enabled="1"  xScale="1"  yScale="1"  aspectRatioLock="1"  alpha="1"  figID="com.treestar.flowjo.charting.FigChartGrid@5710ddf9#1524212294387"  rotation="0"  lock="0"  sizeLock="0"  contentLock="0"  wantsDrops="0"  annoOffsetX="0"  annoOffsetY="0"  type="NONE"  rows="0"  columns="0" >
             <WindowPosition x="0"  y="0"  width="0"  height="1"  displayed="0"  panelState="" />
             <Parameters/>
           </Multigraph>
           <PopModelList>
             <DataLayer path="R5"  panelValue="1"  discriminatorValue=""  sampleGMID="-1"  sampleID="19" >
               <LegendSpec color="#000000"  text=""  chartFill="le.chartfill.tinted.40"  lineWeight="Normal"  lineStyle="Solid"  control="0" />
             </DataLayer>
           </PopModelList>
           <WindowPosition x="424"  y="46"  width="256"  height="256"  displayed="1"  panelState="" />
         </ChartData>
         <FigColorLegend x="364"  y="334"  width="70"  height="12"  lineWeight="Hairline"  fill="#ffffff"  stroke="#000000"  lineStyle="Solid"  gradientColor="#808080"  gradientStyle="le.gradientstyle.none"  enabled="1"  xScale="1"  yScale="1"  aspectRatioLock="0"  alpha="1"  figID="com.treestar.layout.presentation.FigHeatmapStatAxis@126d7a8#1576676732057"  rotation="0"  lock="0"  sizeLock="0"  contentLock="0"  wantsDrops="0"  colorMapName="Default (blue,green,yellow,red)"  z="15" />
         <ChartData x="761"  y="48"  width="256"  height="256"  lineWeight="Hairline"  fill="#ffffff"  stroke="#000000"  lineStyle="Solid"  gradientColor="#808080"  gradientStyle="le.gradientstyle.none"  enabled="1"  xScale="0.01"  yScale="0.01"  aspectRatioLock="0"  alpha="1"  figID="com.treestar.flowjo.charting.FigChartBox@3f4d0958#1524212317594"  rotation="0"  lock="0"  sizeLock="0"  contentLock="0"  wantsDrops="0"  dependents="1"  showSampleName="1"  showFullPath="1"  showFreq="0"  showCount="1"  showPopulationName="1"  showGraphTitle="0"  showMedians="0"  useShortName="1"  showKeyword="0"  keyword=""  showStatistic="0"  statistic=""  offsetHistograms="0"  offsetX="0"  offsetY="0"  flipH="0"  flipV="0"  showAdjunctHistograms="0"  scaleH="1"  scaleV="1"  panelIndex="-1"  z="20" >
           <Graph smoothing="0"  backColor="#ffffff"  foreColor="#000000"  type="Pseudocolor"  fast="1" >
             <Axis dimension="x"  name="FSC-A"  label=""  auto="auto" />
             <Axis dimension="y"  name="SSC-A"  label=""  auto="auto" />
             <GraphSettings level="5%"  smoothingHighResolution="1"  contourHighResolution="1"  histogramSmoothingCount="0"  graphResolution="256"  showOutliers="0"  drawLargeDots="0"  dotsToDraw="8000"  tint="le.chartfill.tinted.40"  lineWeight="le.lineweight.normal"  lineStyle="le.linestyle.solid" />
             <GraphEnvironment showGrid="0"  showAxes="tnlTNL"  showGates="1"  showFreqOnPlots="1"  showGateNameOnPlots="1"  showMedians="0"  showUncomped="0"  addEventParam="0"  lastYAxisName="" >
               <TextTraits font="SansSerif"  size="11"  name="Labels"  style="plain"  color="#000000"  background="#00ffffff"  just="left" />
               <TextTraits font="SansSerif"  size="11"  name="LayoutGates"  style="plain"  color="#000000"  background="#00ffffff"  just="left" />
               <TextTraits font="SansSerif"  size="9"  name="Numbers"  style="plain"  color="#000000"  background="#00ffffff"  just="left" />
               <TextTraits font="SansSerif"  size="9"  name="Legend"  style="plain"  color="#000000"  background="#00ffffff"  just="left" />
               <WindowPosition x="620"  y="23"  width="390"  height="520"  displayed="1"  panelState="---" />
             </GraphEnvironment>
           </Graph>
           <Annotation lineWeight="NoLine"  fill="#00ffffff"  stroke="#808080"  lineStyle="Solid"  gradientColor="#808080"  gradientStyle="le.gradientstyle.none"  enabled="1"  xScale="1"  yScale="1"  aspectRatioLock="0"  alpha="1"  figID="com.treestar.flowjo.charting.FigChartAnnotation@1a74645b#1524212317623"  rotation="0"  lock="0"  sizeLock="0"  contentLock="0"  wantsDrops="0"  autoFitContents="0"  autoMinimumSize="1"  padding="5,5,5,5" >
             <Content>&amp;#xA;&amp;#xA;    &amp;lt;p style=&amp;quot;margin-top:0; text-align:left;&amp;quot;&amp;gt;&amp;#xA;      &amp;lt;font color=&amp;quot;#000000&amp;quot; face=&amp;quot;SansSerif&amp;quot; style=&amp;quot;font-size:11pt;&amp;quot;&amp;gt;&amp;lt;input value=&amp;quot;%3CAnno+name%3D%22fj.anno.samplename%22+%2F%3E&amp;quot; type=&amp;quot;fjml&amp;quot; style=&amp;quot;font-weight:normal; color:#000000; font-family:SansSerif;&amp;quot;&amp;gt;&amp;#xA;      &amp;lt;/font&amp;gt;&amp;#xA;    &amp;lt;/p&amp;gt;&amp;#xA;    &amp;lt;p style=&amp;quot;margin-top:0; text-align:left;&amp;quot;&amp;gt;&amp;#xA;      &amp;lt;font color=&amp;quot;#000000&amp;quot; face=&amp;quot;SansSerif&amp;quot; style=&amp;quot;font-size:11pt;&amp;quot;&amp;gt;&amp;lt;input value=&amp;quot;%3CAnno+name%3D%22fj.anno.popname%22+%2F%3E&amp;quot; type=&amp;quot;fjml&amp;quot; style=&amp;quot;font-weight:normal; color:#000000; font-family:SansSerif;&amp;quot;&amp;gt;&amp;#xA;      &amp;lt;/font&amp;gt;&amp;#xA;    &amp;lt;/p&amp;gt;&amp;#xA;    &amp;lt;p style=&amp;quot;margin-top:0; text-align:left;&amp;quot;&amp;gt;&amp;#xA;      &amp;lt;font color=&amp;quot;#000000&amp;quot; face=&amp;quot;SansSerif&amp;quot; style=&amp;quot;font-size:11pt;&amp;quot;&amp;gt;&amp;lt;input value=&amp;quot;%3CStatistic+name%3D%22Count%22++id%3D%22%22++ancestor%3D%22%22+%2F%3E&amp;quot; type=&amp;quot;fjml&amp;quot; style=&amp;quot;font-weight:normal; color:#000000; font-family:SansSerif;&amp;quot;&amp;gt;&amp;#xA;      &amp;lt;/font&amp;gt;&amp;#xA;    &amp;lt;/p&amp;gt;&amp;#xA;    &amp;lt;p style=&amp;quot;margin-top:0; text-align:left;&amp;quot;&amp;gt;&amp;#xA;      &amp;lt;font color=&amp;quot;#000000&amp;quot; face=&amp;quot;SansSerif&amp;quot; style=&amp;quot;font-size:11pt;&amp;quot;&amp;gt;&amp;lt;input value=&amp;quot;%3CAnno+name%3D%22fj.anno.popnamewithpath%22+%2F%3E&amp;quot; type=&amp;quot;fjml&amp;quot; style=&amp;quot;font-weight:normal; color:#000000; font-family:SansSerif;&amp;quot;&amp;gt;&amp;#xA;&amp;lt;/font&amp;gt;    &amp;lt;/p&amp;gt;&amp;#xA;</Content>
             <WindowPosition x="0"  y="340"  width="213"  height="66"  displayed="1"  panelState="" />
           </Annotation>
           <Legend lineWeight="Hairline"  fill="#ffffff"  stroke="#000000"  lineStyle="Solid"  gradientColor="#808080"  gradientStyle="le.gradientstyle.none"  enabled="1"  xScale="1"  yScale="1"  aspectRatioLock="0"  alpha="1"  figID="com.treestar.flowjo.charting.legend.FigLegend@5ddbeafc#1524212317623"  rotation="0"  lock="0"  sizeLock="0"  contentLock="0"  wantsDrops="0"  rows="3"  columns="4"  drawGrid="1"  autoFitContents="0"  showHeader="1" >
             <RowSizes>
               <Size index="0"  value="15" />
               <Size index="1"  value="15" />
               <Size index="2"  value="15" />
             </RowSizes>
             <ColSizes>
               <Size index="0"  value="15" />
               <Size index="1"  value="182" />
               <Size index="2"  value="82" />
               <Size index="3"  value="43" />
             </ColSizes>
             <WindowPosition x="280"  y="0"  width="322"  height="45"  displayed="0"  panelState="" />
             <Columns>
               <Anno name="fj.anno.samplename" />
               <Statistic name="Count"  ancestor=""  correlate="" />
               <Anno name="fj.anno.fullpath" />
               <Key name="TUBE NAME" />
             </Columns>
           </Legend>
           <Ancestry lineWeight="Hairline"  fill="#ffffff"  stroke="#000000"  lineStyle="Solid"  gradientColor="#808080"  gradientStyle="le.gradientstyle.none"  enabled="1"  xScale="1"  yScale="1"  aspectRatioLock="0"  alpha="1"  figID="com.treestar.flowjo.charting.FigChartRow@63874ef4#1524212317610"  rotation="0"  lock="0"  sizeLock="0"  contentLock="0"  wantsDrops="0"  backgating="0"  horizontal="0"  backgatingLargeDots="0"  backgatingContours="0" >
             <WindowPosition x="0"  y="0"  width="0"  height="1"  displayed="0"  panelState="" />
           </Ancestry>
           <Multigraph lineWeight="NoLine"  fill="#00ffffff"  stroke="#000000"  lineStyle="Solid"  gradientColor="#808080"  gradientStyle="le.gradientstyle.none"  enabled="1"  xScale="1"  yScale="1"  aspectRatioLock="1"  alpha="1"  figID="com.treestar.flowjo.charting.FigChartGrid@4850a838#1524212317620"  rotation="0"  lock="0"  sizeLock="0"  contentLock="0"  wantsDrops="0"  annoOffsetX="0"  annoOffsetY="0"  type="NONE"  rows="0"  columns="0" >
             <WindowPosition x="0"  y="0"  width="0"  height="1"  displayed="0"  panelState="" />
             <Parameters/>
           </Multigraph>
           <PopModelList>
             <DataLayer path=""  panelValue="1"  discriminatorValue=""  sampleGMID="-1"  sampleID="19" >
               <LegendSpec color="#000000"  text=""  chartFill="le.chartfill.tinted.40"  lineWeight="Normal"  lineStyle="Solid"  control="0" />
             </DataLayer>
           </PopModelList>
           <WindowPosition x="761"  y="48"  width="256"  height="256"  displayed="1"  panelState="" />
         </ChartData>
         <FigColorLegend x="701"  y="336"  width="70"  height="12"  lineWeight="Hairline"  fill="#ffffff"  stroke="#000000"  lineStyle="Solid"  gradientColor="#808080"  gradientStyle="le.gradientstyle.none"  enabled="1"  xScale="1"  yScale="1"  aspectRatioLock="0"  alpha="1"  figID="com.treestar.layout.presentation.FigHeatmapStatAxis@7bb181a6#1576676732057"  rotation="0"  lock="0"  sizeLock="0"  contentLock="0"  wantsDrops="0"  colorMapName="Default (blue,green,yellow,red)"  z="25" />
         <ChartData x="91"  y="494"  width="256"  height="256"  lineWeight="Hairline"  fill="#ffffff"  stroke="#000000"  lineStyle="Solid"  gradientColor="#808080"  gradientStyle="le.gradientstyle.none"  enabled="1"  xScale="0.01"  yScale="0.01"  aspectRatioLock="0"  alpha="1"  figID="com.treestar.flowjo.charting.FigChartBox@2bc9c421#1524212409116"  rotation="0"  lock="0"  sizeLock="0"  contentLock="0"  wantsDrops="0"  dependents="1"  showSampleName="1"  showFullPath="1"  showFreq="0"  showCount="1"  showPopulationName="1"  showGraphTitle="0"  showMedians="0"  useShortName="1"  showKeyword="0"  keyword=""  showStatistic="0"  statistic=""  offsetHistograms="0"  offsetX="0"  offsetY="0"  flipH="0"  flipV="0"  showAdjunctHistograms="0"  scaleH="1"  scaleV="1"  panelIndex="-1"  z="30" >
           <Graph smoothing="1"  backColor="#ffffff"  foreColor="#000000"  type="Contour"  fast="1" >
             <Axis dimension="x"  name="Comp-Alexa Fluor 700-A"  label=""  auto="auto" />
             <Axis dimension="y"  name="SSC-A"  label=""  auto="auto" />
             <GraphSettings level="5%"  smoothingHighResolution="1"  contourHighResolution="1"  histogramSmoothingCount="0"  graphResolution="256"  showOutliers="1"  drawLargeDots="0"  dotsToDraw="8000"  tint="le.chartfill.tinted.40"  lineWeight="le.lineweight.normal"  lineStyle="le.linestyle.solid" />
             <GraphEnvironment showGrid="0"  showAxes="tnlTNL"  showGates="1"  showFreqOnPlots="1"  showGateNameOnPlots="1"  showMedians="0"  showUncomped="0"  addEventParam="0"  lastYAxisName="" >
               <TextTraits font="SansSerif"  size="11"  name="Labels"  style="plain"  color="#000000"  background="#00ffffff"  just="left" />
               <TextTraits font="SansSerif"  size="11"  name="LayoutGates"  style="plain"  color="#000000"  background="#00ffffff"  just="left" />
               <TextTraits font="SansSerif"  size="9"  name="Numbers"  style="plain"  color="#000000"  background="#00ffffff"  just="left" />
               <TextTraits font="SansSerif"  size="9"  name="Legend"  style="plain"  color="#000000"  background="#00ffffff"  just="left" />
               <WindowPosition x="698"  y="139"  width="390"  height="634"  displayed="1"  panelState="+--" />
             </GraphEnvironment>
           </Graph>
           <Annotation lineWeight="NoLine"  fill="#00ffffff"  stroke="#808080"  lineStyle="Solid"  gradientColor="#808080"  gradientStyle="le.gradientstyle.none"  enabled="1"  xScale="1"  yScale="1"  aspectRatioLock="0"  alpha="1"  figID="com.treestar.flowjo.charting.FigChartAnnotation@2f54abe8#1524212409147"  rotation="0"  lock="0"  sizeLock="0"  contentLock="0"  wantsDrops="0"  autoFitContents="0"  autoMinimumSize="1"  padding="5,5,5,5" >
             <Content>&amp;#xA;&amp;#xA;    &amp;lt;p style=&amp;quot;margin-top:0; text-align:left;&amp;quot;&amp;gt;&amp;#xA;      &amp;lt;font color=&amp;quot;#000000&amp;quot; face=&amp;quot;SansSerif&amp;quot; style=&amp;quot;font-size:11pt;&amp;quot;&amp;gt;&amp;lt;input value=&amp;quot;%3CAnno+name%3D%22fj.anno.samplename%22+%2F%3E&amp;quot; type=&amp;quot;fjml&amp;quot; style=&amp;quot;font-weight:normal; color:#000000; font-family:SansSerif;&amp;quot;&amp;gt;&amp;#xA;      &amp;lt;/font&amp;gt;&amp;#xA;    &amp;lt;/p&amp;gt;&amp;#xA;    &amp;lt;p style=&amp;quot;margin-top:0; text-align:left;&amp;quot;&amp;gt;&amp;#xA;      &amp;lt;font color=&amp;quot;#000000&amp;quot; face=&amp;quot;SansSerif&amp;quot; style=&amp;quot;font-size:11pt;&amp;quot;&amp;gt;&amp;lt;input value=&amp;quot;%3CAnno+name%3D%22fj.anno.popname%22+%2F%3E&amp;quot; type=&amp;quot;fjml&amp;quot; style=&amp;quot;font-weight:normal; color:#000000; font-family:SansSerif;&amp;quot;&amp;gt;&amp;#xA;      &amp;lt;/font&amp;gt;&amp;#xA;    &amp;lt;/p&amp;gt;&amp;#xA;    &amp;lt;p style=&amp;quot;margin-top:0; text-align:left;&amp;quot;&amp;gt;&amp;#xA;      &amp;lt;font color=&amp;quot;#000000&amp;quot; face=&amp;quot;SansSerif&amp;quot; style=&amp;quot;font-size:11pt;&amp;quot;&amp;gt;&amp;lt;input value=&amp;quot;%3CStatistic+name%3D%22Count%22++id%3D%22%22++ancestor%3D%22%22+%2F%3E&amp;quot; type=&amp;quot;fjml&amp;quot; style=&amp;quot;font-weight:normal; color:#000000; font-family:SansSerif;&amp;quot;&amp;gt;&amp;#xA;      &amp;lt;/font&amp;gt;&amp;#xA;    &amp;lt;/p&amp;gt;&amp;#xA;    &amp;lt;p style=&amp;quot;margin-top:0; text-align:left;&amp;quot;&amp;gt;&amp;#xA;      &amp;lt;font color=&amp;quot;#000000&amp;quot; face=&amp;quot;SansSerif&amp;quot; style=&amp;quot;font-size:11pt;&amp;quot;&amp;gt;&amp;lt;input value=&amp;quot;%3CAnno+name%3D%22fj.anno.popnamewithpath%22+%2F%3E&amp;quot; type=&amp;quot;fjml&amp;quot; style=&amp;quot;font-weight:normal; color:#000000; font-family:SansSerif;&amp;quot;&amp;gt;&amp;#xA;&amp;lt;/font&amp;gt;    &amp;lt;/p&amp;gt;&amp;#xA;</Content>
             <WindowPosition x="0"  y="340"  width="259"  height="66"  displayed="1"  panelState="" />
           </Annotation>
           <Legend lineWeight="Hairline"  fill="#ffffff"  stroke="#000000"  lineStyle="Solid"  gradientColor="#808080"  gradientStyle="le.gradientstyle.none"  enabled="1"  xScale="1"  yScale="1"  aspectRatioLock="0"  alpha="1"  figID="com.treestar.flowjo.charting.legend.FigLegend@77d2323f#1524212409147"  rotation="0"  lock="0"  sizeLock="0"  contentLock="0"  wantsDrops="0"  rows="3"  columns="4"  drawGrid="1"  autoFitContents="0"  showHeader="1" >
             <RowSizes>
               <Size index="0"  value="15" />
               <Size index="1"  value="15" />
               <Size index="2"  value="15" />
             </RowSizes>
             <ColSizes>
               <Size index="0"  value="15" />
               <Size index="1"  value="182" />
               <Size index="2"  value="82" />
               <Size index="3"  value="43" />
             </ColSizes>
             <WindowPosition x="280"  y="0"  width="322"  height="45"  displayed="0"  panelState="" />
             <Columns>
               <Anno name="fj.anno.samplename" />
               <Statistic name="Count"  ancestor=""  correlate="" />
               <Anno name="fj.anno.fullpath" />
               <Key name="TUBE NAME" />
             </Columns>
           </Legend>
           <Ancestry lineWeight="Hairline"  fill="#ffffff"  stroke="#000000"  lineStyle="Solid"  gradientColor="#808080"  gradientStyle="le.gradientstyle.none"  enabled="1"  xScale="1"  yScale="1"  aspectRatioLock="0"  alpha="1"  figID="com.treestar.flowjo.charting.FigChartRow@78b99f12#1524212409136"  rotation="0"  lock="0"  sizeLock="0"  contentLock="0"  wantsDrops="0"  backgating="0"  horizontal="0"  backgatingLargeDots="0"  backgatingContours="0" >
             <WindowPosition x="0"  y="0"  width="0"  height="1"  displayed="0"  panelState="" />
           </Ancestry>
           <Multigraph lineWeight="NoLine"  fill="#00ffffff"  stroke="#000000"  lineStyle="Solid"  gradientColor="#808080"  gradientStyle="le.gradientstyle.none"  enabled="1"  xScale="1"  yScale="1"  aspectRatioLock="1"  alpha="1"  figID="com.treestar.flowjo.charting.FigChartGrid@627a94a9#1524212409144"  rotation="0"  lock="0"  sizeLock="0"  contentLock="0"  wantsDrops="0"  annoOffsetX="0"  annoOffsetY="0"  type="NONE"  rows="0"  columns="0" >
             <WindowPosition x="0"  y="0"  width="0"  height="1"  displayed="0"  panelState="" />
             <Parameters/>
           </Multigraph>
           <PopModelList>
             <DataLayer path="debris-"  panelValue="1"  discriminatorValue=""  sampleGMID="-1"  sampleID="19" >
               <LegendSpec color="#000000"  text=""  chartFill="le.chartfill.tinted.40"  lineWeight="Normal"  lineStyle="Solid"  control="0" />
             </DataLayer>
           </PopModelList>
           <WindowPosition x="91"  y="494"  width="256"  height="256"  displayed="1"  panelState="" />
         </ChartData>
         <FigColorLegend x="31"  y="782"  width="70"  height="12"  lineWeight="Hairline"  fill="#ffffff"  stroke="#000000"  lineStyle="Solid"  gradientColor="#808080"  gradientStyle="le.gradientstyle.none"  enabled="1"  xScale="1"  yScale="1"  aspectRatioLock="0"  alpha="1"  figID="com.treestar.layout.presentation.FigHeatmapStatAxis@1f95bf40#1576676732057"  rotation="0"  lock="0"  sizeLock="0"  contentLock="0"  wantsDrops="0"  colorMapName="Default (blue,green,yellow,red)"  z="35" />
         <ChartData x="66"  y="940"  width="256"  height="256"  lineWeight="Hairline"  fill="#ffffff"  stroke="#000000"  lineStyle="Solid"  gradientColor="#808080"  gradientStyle="le.gradientstyle.none"  enabled="1"  xScale="0.01"  yScale="0.01"  aspectRatioLock="0"  alpha="1"  figID="com.treestar.flowjo.charting.FigChartBox@16064614#1524215701589"  rotation="0"  lock="0"  sizeLock="0"  contentLock="0"  wantsDrops="0"  dependents="1"  showSampleName="1"  showFullPath="1"  showFreq="0"  showCount="1"  showPopulationName="1"  showGraphTitle="0"  showMedians="0"  useShortName="1"  showKeyword="0"  keyword=""  showStatistic="0"  statistic=""  offsetHistograms="0"  offsetX="0"  offsetY="0"  flipH="0"  flipV="0"  showAdjunctHistograms="0"  scaleH="1"  scaleV="1"  panelIndex="-1"  z="40" >
           <Graph smoothing="1"  backColor="#ffffff"  foreColor="#000000"  type="Contour"  fast="1" >
             <Axis dimension="x"  name="Comp-Alexa Fluor 700-A"  label=""  auto="auto" />
             <Axis dimension="y"  name="SSC-A"  label=""  auto="auto" />
             <GraphSettings level="5%"  smoothingHighResolution="1"  contourHighResolution="1"  histogramSmoothingCount="0"  graphResolution="256"  showOutliers="1"  drawLargeDots="0"  dotsToDraw="8000"  tint="le.chartfill.tinted.40"  lineWeight="le.lineweight.normal"  lineStyle="le.linestyle.solid" />
             <GraphEnvironment showGrid="0"  showAxes="tnlTNL"  showGates="1"  showFreqOnPlots="1"  showGateNameOnPlots="1"  showMedians="0"  showUncomped="0"  addEventParam="0"  lastYAxisName="" >
               <TextTraits font="SansSerif"  size="11"  name="Labels"  style="plain"  color="#000000"  background="#00ffffff"  just="left" />
               <TextTraits font="SansSerif"  size="11"  name="LayoutGates"  style="plain"  color="#000000"  background="#00ffffff"  just="left" />
               <TextTraits font="SansSerif"  size="9"  name="Numbers"  style="plain"  color="#000000"  background="#00ffffff"  just="left" />
               <TextTraits font="SansSerif"  size="9"  name="Legend"  style="plain"  color="#000000"  background="#00ffffff"  just="left" />
               <WindowPosition x="698"  y="139"  width="390"  height="634"  displayed="1"  panelState="+--" />
             </GraphEnvironment>
           </Graph>
           <Annotation lineWeight="NoLine"  fill="#00ffffff"  stroke="#808080"  lineStyle="Solid"  gradientColor="#808080"  gradientStyle="le.gradientstyle.none"  enabled="1"  xScale="1"  yScale="1"  aspectRatioLock="0"  alpha="1"  figID="com.treestar.flowjo.charting.FigChartAnnotation@679778fb#1524215701623"  rotation="0"  lock="0"  sizeLock="0"  contentLock="0"  wantsDrops="0"  autoFitContents="0"  autoMinimumSize="1"  padding="5,5,5,5" >
             <Content>&amp;#xA;&amp;#xA;    &amp;lt;p style=&amp;quot;margin-top:0; text-align:left;&amp;quot;&amp;gt;&amp;#xA;      &amp;lt;font color=&amp;quot;#000000&amp;quot; face=&amp;quot;SansSerif&amp;quot; style=&amp;quot;font-size:11pt;&amp;quot;&amp;gt;&amp;lt;input value=&amp;quot;%3CAnno+name%3D%22fj.anno.samplename%22+%2F%3E&amp;quot; type=&amp;quot;fjml&amp;quot; style=&amp;quot;font-weight:normal; color:#000000; font-family:SansSerif;&amp;quot;&amp;gt;&amp;#xA;      &amp;lt;/font&amp;gt;&amp;#xA;    &amp;lt;/p&amp;gt;&amp;#xA;    &amp;lt;p style=&amp;quot;margin-top:0; text-align:left;&amp;quot;&amp;gt;&amp;#xA;      &amp;lt;font color=&amp;quot;#000000&amp;quot; face=&amp;quot;SansSerif&amp;quot; style=&amp;quot;font-size:11pt;&amp;quot;&amp;gt;&amp;lt;input value=&amp;quot;%3CAnno+name%3D%22fj.anno.popname%22+%2F%3E&amp;quot; type=&amp;quot;fjml&amp;quot; style=&amp;quot;font-weight:normal; color:#000000; font-family:SansSerif;&amp;quot;&amp;gt;&amp;#xA;      &amp;lt;/font&amp;gt;&amp;#xA;    &amp;lt;/p&amp;gt;&amp;#xA;    &amp;lt;p style=&amp;quot;margin-top:0; text-align:left;&amp;quot;&amp;gt;&amp;#xA;      &amp;lt;font color=&amp;quot;#000000&amp;quot; face=&amp;quot;SansSerif&amp;quot; style=&amp;quot;font-size:11pt;&amp;quot;&amp;gt;&amp;lt;input value=&amp;quot;%3CStatistic+name%3D%22Count%22++id%3D%22%22++ancestor%3D%22%22+%2F%3E&amp;quot; type=&amp;quot;fjml&amp;quot; style=&amp;quot;font-weight:normal; color:#000000; font-family:SansSerif;&amp;quot;&amp;gt;&amp;#xA;      &amp;lt;/font&amp;gt;&amp;#xA;    &amp;lt;/p&amp;gt;&amp;#xA;    &amp;lt;p style=&amp;quot;margin-top:0; text-align:left;&amp;quot;&amp;gt;&amp;#xA;      &amp;lt;font color=&amp;quot;#000000&amp;quot; face=&amp;quot;SansSerif&amp;quot; style=&amp;quot;font-size:11pt;&amp;quot;&amp;gt;&amp;lt;input value=&amp;quot;%3CAnno+name%3D%22fj.anno.popnamewithpath%22+%2F%3E&amp;quot; type=&amp;quot;fjml&amp;quot; style=&amp;quot;font-weight:normal; color:#000000; font-family:SansSerif;&amp;quot;&amp;gt;&amp;#xA;&amp;lt;/font&amp;gt;    &amp;lt;/p&amp;gt;&amp;#xA;</Content>
             <WindowPosition x="0"  y="340"  width="333"  height="66"  displayed="1"  panelState="" />
           </Annotation>
           <Legend lineWeight="Hairline"  fill="#ffffff"  stroke="#000000"  lineStyle="Solid"  gradientColor="#808080"  gradientStyle="le.gradientstyle.none"  enabled="1"  xScale="1"  yScale="1"  aspectRatioLock="0"  alpha="1"  figID="com.treestar.flowjo.charting.legend.FigLegend@7e6171f1#1524215701624"  rotation="0"  lock="0"  sizeLock="0"  contentLock="0"  wantsDrops="0"  rows="3"  columns="4"  drawGrid="1"  autoFitContents="0"  showHeader="1" >
             <RowSizes>
               <Size index="0"  value="15" />
               <Size index="1"  value="15" />
               <Size index="2"  value="15" />
             </RowSizes>
             <ColSizes>
               <Size index="0"  value="15" />
               <Size index="1"  value="182" />
               <Size index="2"  value="82" />
               <Size index="3"  value="43" />
             </ColSizes>
             <WindowPosition x="280"  y="0"  width="322"  height="45"  displayed="0"  panelState="" />
             <Columns>
               <Anno name="fj.anno.samplename" />
               <Statistic name="Count"  ancestor=""  correlate="" />
               <Anno name="fj.anno.fullpath" />
               <Key name="TUBE NAME" />
             </Columns>
           </Legend>
           <Ancestry lineWeight="Hairline"  fill="#ffffff"  stroke="#000000"  lineStyle="Solid"  gradientColor="#808080"  gradientStyle="le.gradientstyle.none"  enabled="1"  xScale="1"  yScale="1"  aspectRatioLock="0"  alpha="1"  figID="com.treestar.flowjo.charting.FigChartRow@75e2d657#1524215701609"  rotation="0"  lock="0"  sizeLock="0"  contentLock="0"  wantsDrops="0"  backgating="0"  horizontal="0"  backgatingLargeDots="0"  backgatingContours="0" >
             <WindowPosition x="0"  y="0"  width="0"  height="1"  displayed="0"  panelState="" />
           </Ancestry>
           <Multigraph lineWeight="NoLine"  fill="#00ffffff"  stroke="#000000"  lineStyle="Solid"  gradientColor="#808080"  gradientStyle="le.gradientstyle.none"  enabled="1"  xScale="1"  yScale="1"  aspectRatioLock="1"  alpha="1"  figID="com.treestar.flowjo.charting.FigChartGrid@7f662637#1524215701619"  rotation="0"  lock="0"  sizeLock="0"  contentLock="0"  wantsDrops="0"  annoOffsetX="0"  annoOffsetY="0"  type="NONE"  rows="0"  columns="0" >
             <WindowPosition x="0"  y="0"  width="0"  height="1"  displayed="0"  panelState="" />
             <Parameters/>
           </Multigraph>
           <PopModelList>
             <DataLayer path="debris-/CD45/dead-"  panelValue="1"  discriminatorValue=""  sampleGMID="-1"  sampleID="19" >
               <LegendSpec color="#000000"  text=""  chartFill="le.chartfill.tinted.40"  lineWeight="Normal"  lineStyle="Solid"  control="0" />
             </DataLayer>
           </PopModelList>
           <WindowPosition x="66"  y="940"  width="256"  height="256"  displayed="1"  panelState="" />
         </ChartData>
         <FigColorLegend x="6"  y="1228"  width="70"  height="12"  lineWeight="Hairline"  fill="#ffffff"  stroke="#000000"  lineStyle="Solid"  gradientColor="#808080"  gradientStyle="le.gradientstyle.none"  enabled="1"  xScale="1"  yScale="1"  aspectRatioLock="0"  alpha="1"  figID="com.treestar.layout.presentation.FigHeatmapStatAxis@392bee56#1576676732057"  rotation="0"  lock="0"  sizeLock="0"  contentLock="0"  wantsDrops="0"  colorMapName="Default (blue,green,yellow,red)"  z="45" />
         <ChartData x="435"  y="492"  width="256"  height="256"  lineWeight="Hairline"  fill="#ffffff"  stroke="#000000"  lineStyle="Solid"  gradientColor="#808080"  gradientStyle="le.gradientstyle.none"  enabled="1"  xScale="0.01"  yScale="0.01"  aspectRatioLock="0"  alpha="1"  figID="com.treestar.flowjo.charting.FigChartBox@6379c2c4#1524215712344"  rotation="0"  lock="0"  sizeLock="0"  contentLock="0"  wantsDrops="0"  dependents="1"  showSampleName="1"  showFullPath="1"  showFreq="0"  showCount="1"  showPopulationName="1"  showGraphTitle="0"  showMedians="0"  useShortName="1"  showKeyword="0"  keyword=""  showStatistic="0"  statistic=""  offsetHistograms="0"  offsetX="0"  offsetY="0"  flipH="0"  flipV="0"  showAdjunctHistograms="0"  scaleH="1"  scaleV="1"  panelIndex="-1"  z="50" >
           <Graph smoothing="1"  backColor="#ffffff"  foreColor="#000000"  type="Contour"  fast="1" >
             <Axis dimension="x"  name="Comp-AmCyan-A"  label=""  auto="auto" />
             <Axis dimension="y"  name="SSC-A"  label=""  auto="auto" />
             <GraphSettings level="5%"  smoothingHighResolution="1"  contourHighResolution="1"  histogramSmoothingCount="0"  graphResolution="256"  showOutliers="1"  drawLargeDots="0"  dotsToDraw="8000"  tint="le.chartfill.tinted.40"  lineWeight="le.lineweight.normal"  lineStyle="le.linestyle.solid" />
             <GraphEnvironment showGrid="0"  showAxes="tnlTNL"  showGates="1"  showFreqOnPlots="1"  showGateNameOnPlots="1"  showMedians="0"  showUncomped="0"  addEventParam="0"  lastYAxisName="" >
               <TextTraits font="SansSerif"  size="11"  name="Labels"  style="plain"  color="#000000"  background="#00ffffff"  just="left" />
               <TextTraits font="SansSerif"  size="11"  name="LayoutGates"  style="plain"  color="#000000"  background="#00ffffff"  just="left" />
               <TextTraits font="SansSerif"  size="9"  name="Numbers"  style="plain"  color="#000000"  background="#00ffffff"  just="left" />
               <TextTraits font="SansSerif"  size="9"  name="Legend"  style="plain"  color="#000000"  background="#00ffffff"  just="left" />
               <WindowPosition x="698"  y="139"  width="390"  height="634"  displayed="1"  panelState="+--" />
             </GraphEnvironment>
           </Graph>
           <Annotation lineWeight="NoLine"  fill="#00ffffff"  stroke="#808080"  lineStyle="Solid"  gradientColor="#808080"  gradientStyle="le.gradientstyle.none"  enabled="1"  xScale="1"  yScale="1"  aspectRatioLock="0"  alpha="1"  figID="com.treestar.flowjo.charting.FigChartAnnotation@63471445#1524215712375"  rotation="0"  lock="0"  sizeLock="0"  contentLock="0"  wantsDrops="0"  autoFitContents="0"  autoMinimumSize="1"  padding="5,5,5,5" >
             <Content>&amp;#xA;&amp;#xA;    &amp;lt;p style=&amp;quot;margin-top:0; text-align:left;&amp;quot;&amp;gt;&amp;#xA;      &amp;lt;font color=&amp;quot;#000000&amp;quot; face=&amp;quot;SansSerif&amp;quot; style=&amp;quot;font-size:11pt;&amp;quot;&amp;gt;&amp;lt;input value=&amp;quot;%3CAnno+name%3D%22fj.anno.samplename%22+%2F%3E&amp;quot; type=&amp;quot;fjml&amp;quot; style=&amp;quot;font-weight:normal; color:#000000; font-family:SansSerif;&amp;quot;&amp;gt;&amp;#xA;      &amp;lt;/font&amp;gt;&amp;#xA;    &amp;lt;/p&amp;gt;&amp;#xA;    &amp;lt;p style=&amp;quot;margin-top:0; text-align:left;&amp;quot;&amp;gt;&amp;#xA;      &amp;lt;font color=&amp;quot;#000000&amp;quot; face=&amp;quot;SansSerif&amp;quot; style=&amp;quot;font-size:11pt;&amp;quot;&amp;gt;&amp;lt;input value=&amp;quot;%3CAnno+name%3D%22fj.anno.popname%22+%2F%3E&amp;quot; type=&amp;quot;fjml&amp;quot; style=&amp;quot;font-weight:normal; color:#000000; font-family:SansSerif;&amp;quot;&amp;gt;&amp;#xA;      &amp;lt;/font&amp;gt;&amp;#xA;    &amp;lt;/p&amp;gt;&amp;#xA;    &amp;lt;p style=&amp;quot;margin-top:0; text-align:left;&amp;quot;&amp;gt;&amp;#xA;      &amp;lt;font color=&amp;quot;#000000&amp;quot; face=&amp;quot;SansSerif&amp;quot; style=&amp;quot;font-size:11pt;&amp;quot;&amp;gt;&amp;lt;input value=&amp;quot;%3CStatistic+name%3D%22Count%22++id%3D%22%22++ancestor%3D%22%22+%2F%3E&amp;quot; type=&amp;quot;fjml&amp;quot; style=&amp;quot;font-weight:normal; color:#000000; font-family:SansSerif;&amp;quot;&amp;gt;&amp;#xA;      &amp;lt;/font&amp;gt;&amp;#xA;    &amp;lt;/p&amp;gt;&amp;#xA;    &amp;lt;p style=&amp;quot;margin-top:0; text-align:left;&amp;quot;&amp;gt;&amp;#xA;      &amp;lt;font color=&amp;quot;#000000&amp;quot; face=&amp;quot;SansSerif&amp;quot; style=&amp;quot;font-size:11pt;&amp;quot;&amp;gt;&amp;lt;input value=&amp;quot;%3CAnno+name%3D%22fj.anno.popnamewithpath%22+%2F%3E&amp;quot; type=&amp;quot;fjml&amp;quot; style=&amp;quot;font-weight:normal; color:#000000; font-family:SansSerif;&amp;quot;&amp;gt;&amp;#xA;&amp;lt;/font&amp;gt;    &amp;lt;/p&amp;gt;&amp;#xA;</Content>
             <WindowPosition x="0"  y="340"  width="295"  height="66"  displayed="1"  panelState="" />
           </Annotation>
           <Legend lineWeight="Hairline"  fill="#ffffff"  stroke="#000000"  lineStyle="Solid"  gradientColor="#808080"  gradientStyle="le.gradientstyle.none"  enabled="1"  xScale="1"  yScale="1"  aspectRatioLock="0"  alpha="1"  figID="com.treestar.flowjo.charting.legend.FigLegend@5f3ec20a#1524215712375"  rotation="0"  lock="0"  sizeLock="0"  contentLock="0"  wantsDrops="0"  rows="3"  columns="4"  drawGrid="1"  autoFitContents="0"  showHeader="1" >
             <RowSizes>
               <Size index="0"  value="15" />
               <Size index="1"  value="15" />
               <Size index="2"  value="15" />
             </RowSizes>
             <ColSizes>
               <Size index="0"  value="15" />
               <Size index="1"  value="182" />
               <Size index="2"  value="82" />
               <Size index="3"  value="43" />
             </ColSizes>
             <WindowPosition x="280"  y="0"  width="322"  height="45"  displayed="0"  panelState="" />
             <Columns>
               <Anno name="fj.anno.samplename" />
               <Statistic name="Count"  ancestor=""  correlate="" />
               <Anno name="fj.anno.fullpath" />
               <Key name="TUBE NAME" />
             </Columns>
           </Legend>
           <Ancestry lineWeight="Hairline"  fill="#ffffff"  stroke="#000000"  lineStyle="Solid"  gradientColor="#808080"  gradientStyle="le.gradientstyle.none"  enabled="1"  xScale="1"  yScale="1"  aspectRatioLock="0"  alpha="1"  figID="com.treestar.flowjo.charting.FigChartRow@4ee204e1#1524215712362"  rotation="0"  lock="0"  sizeLock="0"  contentLock="0"  wantsDrops="0"  backgating="0"  horizontal="0"  backgatingLargeDots="0"  backgatingContours="0" >
             <WindowPosition x="0"  y="0"  width="0"  height="1"  displayed="0"  panelState="" />
           </Ancestry>
           <Multigraph lineWeight="NoLine"  fill="#00ffffff"  stroke="#000000"  lineStyle="Solid"  gradientColor="#808080"  gradientStyle="le.gradientstyle.none"  enabled="1"  xScale="1"  yScale="1"  aspectRatioLock="1"  alpha="1"  figID="com.treestar.flowjo.charting.FigChartGrid@58ae783c#1524215712371"  rotation="0"  lock="0"  sizeLock="0"  contentLock="0"  wantsDrops="0"  annoOffsetX="0"  annoOffsetY="0"  type="NONE"  rows="0"  columns="0" >
             <WindowPosition x="0"  y="0"  width="0"  height="1"  displayed="0"  panelState="" />
             <Parameters/>
           </Multigraph>
           <PopModelList>
             <DataLayer path="debris-/CD45"  panelValue="1"  discriminatorValue=""  sampleGMID="-1"  sampleID="19" >
               <LegendSpec color="#000000"  text=""  chartFill="le.chartfill.tinted.40"  lineWeight="Normal"  lineStyle="Solid"  control="0" />
             </DataLayer>
           </PopModelList>
           <WindowPosition x="435"  y="492"  width="256"  height="256"  displayed="1"  panelState="" />
         </ChartData>
         <FigColorLegend x="375"  y="780"  width="70"  height="12"  lineWeight="Hairline"  fill="#ffffff"  stroke="#000000"  lineStyle="Solid"  gradientColor="#808080"  gradientStyle="le.gradientstyle.none"  enabled="1"  xScale="1"  yScale="1"  aspectRatioLock="0"  alpha="1"  figID="com.treestar.layout.presentation.FigHeatmapStatAxis@36d9105a#1576676732057"  rotation="0"  lock="0"  sizeLock="0"  contentLock="0"  wantsDrops="0"  colorMapName="Default (blue,green,yellow,red)"  z="55" />
         <ChartData x="431"  y="943"  width="256"  height="256"  lineWeight="Hairline"  fill="#ffffff"  stroke="#000000"  lineStyle="Solid"  gradientColor="#808080"  gradientStyle="le.gradientstyle.none"  enabled="1"  xScale="0.01"  yScale="0.01"  aspectRatioLock="0"  alpha="1"  figID="com.treestar.flowjo.charting.FigChartBox@59526572#1524217795616"  rotation="0"  lock="0"  sizeLock="0"  contentLock="0"  wantsDrops="0"  dependents="1"  showSampleName="1"  showFullPath="1"  showFreq="0"  showCount="1"  showPopulationName="1"  showGraphTitle="0"  showMedians="0"  useShortName="1"  showKeyword="0"  keyword=""  showStatistic="0"  statistic=""  offsetHistograms="0"  offsetX="0"  offsetY="0"  flipH="0"  flipV="0"  showAdjunctHistograms="0"  scaleH="1"  scaleV="1"  panelIndex="-1"  z="60" >
           <Graph smoothing="1"  backColor="#ffffff"  foreColor="#000000"  type="Contour"  fast="1" >
             <Axis dimension="x"  name="Comp-APC-A"  label=""  auto="auto" />
             <Axis dimension="y"  name="Comp-FITC-A"  label=""  auto="auto" />
             <GraphSettings level="5%"  smoothingHighResolution="1"  contourHighResolution="1"  histogramSmoothingCount="0"  graphResolution="256"  showOutliers="1"  drawLargeDots="0"  dotsToDraw="8000"  tint="le.chartfill.tinted.40"  lineWeight="le.lineweight.normal"  lineStyle="le.linestyle.solid" />
             <GraphEnvironment showGrid="0"  showAxes="tnlTNL"  showGates="1"  showFreqOnPlots="1"  showGateNameOnPlots="1"  showMedians="0"  showUncomped="0"  addEventParam="0"  lastYAxisName="" >
               <TextTraits font="SansSerif"  size="11"  name="Labels"  style="plain"  color="#000000"  background="#00ffffff"  just="left" />
               <TextTraits font="SansSerif"  size="11"  name="LayoutGates"  style="plain"  color="#000000"  background="#00ffffff"  just="left" />
               <TextTraits font="SansSerif"  size="9"  name="Numbers"  style="plain"  color="#000000"  background="#00ffffff"  just="left" />
               <TextTraits font="SansSerif"  size="9"  name="Legend"  style="plain"  color="#000000"  background="#00ffffff"  just="left" />
               <WindowPosition x="252"  y="87"  width="390"  height="634"  displayed="1"  panelState="+--" />
             </GraphEnvironment>
           </Graph>
           <Annotation lineWeight="NoLine"  fill="#00ffffff"  stroke="#808080"  lineStyle="Solid"  gradientColor="#808080"  gradientStyle="le.gradientstyle.none"  enabled="1"  xScale="1"  yScale="1"  aspectRatioLock="0"  alpha="1"  figID="com.treestar.flowjo.charting.FigChartAnnotation@3d3891d7#1524217795641"  rotation="0"  lock="0"  sizeLock="0"  contentLock="0"  wantsDrops="0"  autoFitContents="0"  autoMinimumSize="1"  padding="5,5,5,5" >
             <Content>&amp;#xA;&amp;#xA;    &amp;lt;p style=&amp;quot;margin-top:0; text-align:left;&amp;quot;&amp;gt;&amp;#xA;      &amp;lt;font color=&amp;quot;#000000&amp;quot; face=&amp;quot;SansSerif&amp;quot; style=&amp;quot;font-size:11pt;&amp;quot;&amp;gt;&amp;lt;input value=&amp;quot;%3CAnno+name%3D%22fj.anno.samplename%22+%2F%3E&amp;quot; type=&amp;quot;fjml&amp;quot; style=&amp;quot;font-weight:normal; color:#000000; font-family:SansSerif;&amp;quot;&amp;gt;&amp;#xA;      &amp;lt;/font&amp;gt;&amp;#xA;    &amp;lt;/p&amp;gt;&amp;#xA;    &amp;lt;p style=&amp;quot;margin-top:0; text-align:left;&amp;quot;&amp;gt;&amp;#xA;      &amp;lt;font color=&amp;quot;#000000&amp;quot; face=&amp;quot;SansSerif&amp;quot; style=&amp;quot;font-size:11pt;&amp;quot;&amp;gt;&amp;lt;input value=&amp;quot;%3CAnno+name%3D%22fj.anno.popname%22+%2F%3E&amp;quot; type=&amp;quot;fjml&amp;quot; style=&amp;quot;font-weight:normal; color:#000000; font-family:SansSerif;&amp;quot;&amp;gt;&amp;#xA;      &amp;lt;/font&amp;gt;&amp;#xA;    &amp;lt;/p&amp;gt;&amp;#xA;    &amp;lt;p style=&amp;quot;margin-top:0; text-align:left;&amp;quot;&amp;gt;&amp;#xA;      &amp;lt;font color=&amp;quot;#000000&amp;quot; face=&amp;quot;SansSerif&amp;quot; style=&amp;quot;font-size:11pt;&amp;quot;&amp;gt;&amp;lt;input value=&amp;quot;%3CStatistic+name%3D%22Count%22++id%3D%22%22++ancestor%3D%22%22+%2F%3E&amp;quot; type=&amp;quot;fjml&amp;quot; style=&amp;quot;font-weight:normal; color:#000000; font-family:SansSerif;&amp;quot;&amp;gt;&amp;#xA;      &amp;lt;/font&amp;gt;&amp;#xA;    &amp;lt;/p&amp;gt;&amp;#xA;    &amp;lt;p style=&amp;quot;margin-top:0; text-align:left;&amp;quot;&amp;gt;&amp;#xA;      &amp;lt;font color=&amp;quot;#000000&amp;quot; face=&amp;quot;SansSerif&amp;quot; style=&amp;quot;font-size:11pt;&amp;quot;&amp;gt;&amp;lt;input value=&amp;quot;%3CAnno+name%3D%22fj.anno.popnamewithpath%22+%2F%3E&amp;quot; type=&amp;quot;fjml&amp;quot; style=&amp;quot;font-weight:normal; color:#000000; font-family:SansSerif;&amp;quot;&amp;gt;&amp;#xA;&amp;lt;/font&amp;gt;    &amp;lt;/p&amp;gt;&amp;#xA;</Content>
             <WindowPosition x="0"  y="340"  width="353"  height="66"  displayed="1"  panelState="" />
           </Annotation>
           <Legend lineWeight="Hairline"  fill="#ffffff"  stroke="#000000"  lineStyle="Solid"  gradientColor="#808080"  gradientStyle="le.gradientstyle.none"  enabled="1"  xScale="1"  yScale="1"  aspectRatioLock="0"  alpha="1"  figID="com.treestar.flowjo.charting.legend.FigLegend@55138a66#1524217795643"  rotation="0"  lock="0"  sizeLock="0"  contentLock="0"  wantsDrops="0"  rows="3"  columns="4"  drawGrid="1"  autoFitContents="0"  showHeader="1" >
             <RowSizes>
               <Size index="0"  value="15" />
               <Size index="1"  value="15" />
               <Size index="2"  value="15" />
             </RowSizes>
             <ColSizes>
               <Size index="0"  value="15" />
               <Size index="1"  value="182" />
               <Size index="2"  value="82" />
               <Size index="3"  value="43" />
             </ColSizes>
             <WindowPosition x="280"  y="0"  width="322"  height="45"  displayed="0"  panelState="" />
             <Columns>
               <Anno name="fj.anno.samplename" />
               <Statistic name="Count"  ancestor=""  correlate="" />
               <Anno name="fj.anno.fullpath" />
               <Key name="TUBE NAME" />
             </Columns>
           </Legend>
           <Ancestry lineWeight="Hairline"  fill="#ffffff"  stroke="#000000"  lineStyle="Solid"  gradientColor="#808080"  gradientStyle="le.gradientstyle.none"  enabled="1"  xScale="1"  yScale="1"  aspectRatioLock="0"  alpha="1"  figID="com.treestar.flowjo.charting.FigChartRow@30824d2e#1524217795630"  rotation="0"  lock="0"  sizeLock="0"  contentLock="0"  wantsDrops="0"  backgating="0"  horizontal="0"  backgatingLargeDots="0"  backgatingContours="0" >
             <WindowPosition x="0"  y="0"  width="0"  height="1"  displayed="0"  panelState="" />
           </Ancestry>
           <Multigraph lineWeight="NoLine"  fill="#00ffffff"  stroke="#000000"  lineStyle="Solid"  gradientColor="#808080"  gradientStyle="le.gradientstyle.none"  enabled="1"  xScale="1"  yScale="1"  aspectRatioLock="1"  alpha="1"  figID="com.treestar.flowjo.charting.FigChartGrid@3a991fe3#1524217795638"  rotation="0"  lock="0"  sizeLock="0"  contentLock="0"  wantsDrops="0"  annoOffsetX="0"  annoOffsetY="0"  type="NONE"  rows="0"  columns="0" >
             <WindowPosition x="0"  y="0"  width="0"  height="1"  displayed="0"  panelState="" />
             <Parameters/>
           </Multigraph>
           <PopModelList>
             <DataLayer path="debris-/CD45/dead-/R5"  panelValue="1"  discriminatorValue=""  sampleGMID="-1"  sampleID="19" >
               <LegendSpec color="#000000"  text=""  chartFill="le.chartfill.tinted.40"  lineWeight="Normal"  lineStyle="Solid"  control="0" />
             </DataLayer>
           </PopModelList>
           <WindowPosition x="431"  y="943"  width="256"  height="256"  displayed="1"  panelState="" />
         </ChartData>
         <FigColorLegend x="379"  y="1231"  width="70"  height="12"  lineWeight="Hairline"  fill="#ffffff"  stroke="#000000"  lineStyle="Solid"  gradientColor="#808080"  gradientStyle="le.gradientstyle.none"  enabled="1"  xScale="1"  yScale="1"  aspectRatioLock="0"  alpha="1"  figID="com.treestar.layout.presentation.FigHeatmapStatAxis@391f219f#1576676732057"  rotation="0"  lock="0"  sizeLock="0"  contentLock="0"  wantsDrops="0"  colorMapName="Default (blue,green,yellow,red)"  z="65" />
         <ChartData x="801"  y="944"  width="256"  height="256"  lineWeight="Hairline"  fill="#ffffff"  stroke="#000000"  lineStyle="Solid"  gradientColor="#808080"  gradientStyle="le.gradientstyle.none"  enabled="1"  xScale="0.01"  yScale="0.01"  aspectRatioLock="0"  alpha="1"  figID="com.treestar.flowjo.charting.FigChartBox@a6f3e8b#1524217850146"  rotation="0"  lock="0"  sizeLock="0"  contentLock="0"  wantsDrops="0"  dependents="1"  showSampleName="1"  showFullPath="1"  showFreq="0"  showCount="1"  showPopulationName="1"  showGraphTitle="0"  showMedians="0"  useShortName="1"  showKeyword="0"  keyword=""  showStatistic="0"  statistic=""  offsetHistograms="0"  offsetX="0"  offsetY="0"  flipH="0"  flipV="0"  showAdjunctHistograms="0"  scaleH="1"  scaleV="1"  panelIndex="-1"  z="70" >
           <Graph smoothing="1"  backColor="#ffffff"  foreColor="#000000"  type="Contour"  fast="1" >
             <Axis dimension="x"  name="Comp-PerCP-Cy5-5-A"  label=""  auto="auto" />
             <Axis dimension="y"  name="Comp-PE-A"  label=""  auto="auto" />
             <GraphSettings level="5%"  smoothingHighResolution="1"  contourHighResolution="1"  histogramSmoothingCount="0"  graphResolution="256"  showOutliers="1"  drawLargeDots="0"  dotsToDraw="8000"  tint="le.chartfill.tinted.40"  lineWeight="le.lineweight.normal"  lineStyle="le.linestyle.solid" />
             <GraphEnvironment showGrid="0"  showAxes="tnlTNL"  showGates="1"  showFreqOnPlots="1"  showGateNameOnPlots="1"  showMedians="0"  showUncomped="0"  addEventParam="0"  lastYAxisName="" >
               <TextTraits font="SansSerif"  size="11"  name="Labels"  style="plain"  color="#000000"  background="#00ffffff"  just="left" />
               <TextTraits font="SansSerif"  size="11"  name="LayoutGates"  style="plain"  color="#000000"  background="#00ffffff"  just="left" />
               <TextTraits font="SansSerif"  size="9"  name="Numbers"  style="plain"  color="#000000"  background="#00ffffff"  just="left" />
               <TextTraits font="SansSerif"  size="9"  name="Legend"  style="plain"  color="#000000"  background="#00ffffff"  just="left" />
               <WindowPosition x="1028"  y="66"  width="390"  height="634"  displayed="1"  panelState="+--" />
             </GraphEnvironment>
           </Graph>
           <Annotation lineWeight="NoLine"  fill="#00ffffff"  stroke="#808080"  lineStyle="Solid"  gradientColor="#808080"  gradientStyle="le.gradientstyle.none"  enabled="1"  xScale="1"  yScale="1"  aspectRatioLock="0"  alpha="1"  figID="com.treestar.flowjo.charting.FigChartAnnotation@3057d516#1524217850179"  rotation="0"  lock="0"  sizeLock="0"  contentLock="0"  wantsDrops="0"  autoFitContents="0"  autoMinimumSize="1"  padding="5,5,5,5" >
             <Content>&amp;#xA;&amp;#xA;    &amp;lt;p style=&amp;quot;margin-top:0; text-align:left;&amp;quot;&amp;gt;&amp;#xA;      &amp;lt;font color=&amp;quot;#000000&amp;quot; face=&amp;quot;SansSerif&amp;quot; style=&amp;quot;font-size:11pt;&amp;quot;&amp;gt;&amp;lt;input value=&amp;quot;%3CAnno+name%3D%22fj.anno.samplename%22+%2F%3E&amp;quot; type=&amp;quot;fjml&amp;quot; style=&amp;quot;font-weight:normal; color:#000000; font-family:SansSerif;&amp;quot;&amp;gt;&amp;#xA;      &amp;lt;/font&amp;gt;&amp;#xA;    &amp;lt;/p&amp;gt;&amp;#xA;    &amp;lt;p style=&amp;quot;margin-top:0; text-align:left;&amp;quot;&amp;gt;&amp;#xA;      &amp;lt;font color=&amp;quot;#000000&amp;quot; face=&amp;quot;SansSerif&amp;quot; style=&amp;quot;font-size:11pt;&amp;quot;&amp;gt;&amp;lt;input value=&amp;quot;%3CAnno+name%3D%22fj.anno.popname%22+%2F%3E&amp;quot; type=&amp;quot;fjml&amp;quot; style=&amp;quot;font-weight:normal; color:#000000; font-family:SansSerif;&amp;quot;&amp;gt;&amp;#xA;      &amp;lt;/font&amp;gt;&amp;#xA;    &amp;lt;/p&amp;gt;&amp;#xA;    &amp;lt;p style=&amp;quot;margin-top:0; text-align:left;&amp;quot;&amp;gt;&amp;#xA;      &amp;lt;font color=&amp;quot;#000000&amp;quot; face=&amp;quot;SansSerif&amp;quot; style=&amp;quot;font-size:11pt;&amp;quot;&amp;gt;&amp;lt;input value=&amp;quot;%3CStatistic+name%3D%22Count%22++id%3D%22%22++ancestor%3D%22%22+%2F%3E&amp;quot; type=&amp;quot;fjml&amp;quot; style=&amp;quot;font-weight:normal; color:#000000; font-family:SansSerif;&amp;quot;&amp;gt;&amp;#xA;      &amp;lt;/font&amp;gt;&amp;#xA;    &amp;lt;/p&amp;gt;&amp;#xA;    &amp;lt;p style=&amp;quot;margin-top:0; text-align:left;&amp;quot;&amp;gt;&amp;#xA;      &amp;lt;font color=&amp;quot;#000000&amp;quot; face=&amp;quot;SansSerif&amp;quot; style=&amp;quot;font-size:11pt;&amp;quot;&amp;gt;&amp;lt;input value=&amp;quot;%3CAnno+name%3D%22fj.anno.popnamewithpath%22+%2F%3E&amp;quot; type=&amp;quot;fjml&amp;quot; style=&amp;quot;font-weight:normal; color:#000000; font-family:SansSerif;&amp;quot;&amp;gt;&amp;#xA;&amp;lt;/font&amp;gt;    &amp;lt;/p&amp;gt;&amp;#xA;</Content>
             <WindowPosition x="0"  y="340"  width="451"  height="66"  displayed="1"  panelState="" />
           </Annotation>
           <Legend lineWeight="Hairline"  fill="#ffffff"  stroke="#000000"  lineStyle="Solid"  gradientColor="#808080"  gradientStyle="le.gradientstyle.none"  enabled="1"  xScale="1"  yScale="1"  aspectRatioLock="0"  alpha="1"  figID="com.treestar.flowjo.charting.legend.FigLegend@34dfa651#1524217850182"  rotation="0"  lock="0"  sizeLock="0"  contentLock="0"  wantsDrops="0"  rows="3"  columns="4"  drawGrid="1"  autoFitContents="0"  showHeader="1" >
             <RowSizes>
               <Size index="0"  value="15" />
               <Size index="1"  value="15" />
               <Size index="2"  value="15" />
             </RowSizes>
             <ColSizes>
               <Size index="0"  value="15" />
               <Size index="1"  value="182" />
               <Size index="2"  value="82" />
               <Size index="3"  value="43" />
             </ColSizes>
             <WindowPosition x="280"  y="0"  width="322"  height="45"  displayed="0"  panelState="" />
             <Columns>
               <Anno name="fj.anno.samplename" />
               <Statistic name="Count"  ancestor=""  correlate="" />
               <Anno name="fj.anno.fullpath" />
               <Key name="TUBE NAME" />
             </Columns>
           </Legend>
           <Ancestry lineWeight="Hairline"  fill="#ffffff"  stroke="#000000"  lineStyle="Solid"  gradientColor="#808080"  gradientStyle="le.gradientstyle.none"  enabled="1"  xScale="1"  yScale="1"  aspectRatioLock="0"  alpha="1"  figID="com.treestar.flowjo.charting.FigChartRow@d731d07#1524217850161"  rotation="0"  lock="0"  sizeLock="0"  contentLock="0"  wantsDrops="0"  backgating="0"  horizontal="0"  backgatingLargeDots="0"  backgatingContours="0" >
             <WindowPosition x="0"  y="0"  width="0"  height="1"  displayed="0"  panelState="" />
           </Ancestry>
           <Multigraph lineWeight="NoLine"  fill="#00ffffff"  stroke="#000000"  lineStyle="Solid"  gradientColor="#808080"  gradientStyle="le.gradientstyle.none"  enabled="1"  xScale="1"  yScale="1"  aspectRatioLock="1"  alpha="1"  figID="com.treestar.flowjo.charting.FigChartGrid@76bd77#1524217850169"  rotation="0"  lock="0"  sizeLock="0"  contentLock="0"  wantsDrops="0"  annoOffsetX="0"  annoOffsetY="0"  type="NONE"  rows="0"  columns="0" >
             <WindowPosition x="0"  y="0"  width="0"  height="1"  displayed="0"  panelState="" />
             <Parameters/>
           </Multigraph>
           <PopModelList>
             <DataLayer path="debris-/CD45/dead-/R5/cd25, cd4 subset"  panelValue="1"  discriminatorValue=""  sampleGMID="-1"  sampleID="19" >
               <LegendSpec color="#000000"  text=""  chartFill="le.chartfill.tinted.40"  lineWeight="Normal"  lineStyle="Solid"  control="0" />
             </DataLayer>
           </PopModelList>
           <WindowPosition x="801"  y="944"  width="256"  height="256"  displayed="1"  panelState="" />
         </ChartData>
         <FigColorLegend x="749"  y="1232"  width="70"  height="12"  lineWeight="Hairline"  fill="#ffffff"  stroke="#000000"  lineStyle="Solid"  gradientColor="#808080"  gradientStyle="le.gradientstyle.none"  enabled="1"  xScale="1"  yScale="1"  aspectRatioLock="0"  alpha="1"  figID="com.treestar.layout.presentation.FigHeatmapStatAxis@627fc75f#1576676732057"  rotation="0"  lock="0"  sizeLock="0"  contentLock="0"  wantsDrops="0"  colorMapName="Default (blue,green,yellow,red)"  z="75" />
         <ChartData x="71"  y="1405"  width="256"  height="256"  lineWeight="Hairline"  fill="#ffffff"  stroke="#000000"  lineStyle="Solid"  gradientColor="#808080"  gradientStyle="le.gradientstyle.none"  enabled="1"  xScale="0.01"  yScale="0.01"  aspectRatioLock="0"  alpha="1"  figID="com.treestar.flowjo.charting.FigChartBox@7326ab95#1524217886473"  rotation="0"  lock="0"  sizeLock="0"  contentLock="0"  wantsDrops="0"  dependents="1"  showSampleName="1"  showFullPath="1"  showFreq="0"  showCount="1"  showPopulationName="1"  showGraphTitle="0"  showMedians="0"  useShortName="1"  showKeyword="0"  keyword=""  showStatistic="0"  statistic=""  offsetHistograms="0"  offsetX="0"  offsetY="0"  flipH="0"  flipV="0"  showAdjunctHistograms="0"  scaleH="1"  scaleV="1"  panelIndex="-1"  z="80" >
           <Graph smoothing="1"  backColor="#ffffff"  foreColor="#000000"  type="Contour"  fast="1" >
             <Axis dimension="x"  name="Comp-FITC-A"  label=""  auto="auto" />
             <Axis dimension="y"  name="Comp-PE-Cy7-A"  label=""  auto="auto" />
             <GraphSettings level="5%"  smoothingHighResolution="1"  contourHighResolution="1"  histogramSmoothingCount="0"  graphResolution="256"  showOutliers="1"  drawLargeDots="0"  dotsToDraw="8000"  tint="le.chartfill.tinted.40"  lineWeight="le.lineweight.normal"  lineStyle="le.linestyle.solid" />
             <GraphEnvironment showGrid="0"  showAxes="tnlTNL"  showGates="1"  showFreqOnPlots="1"  showGateNameOnPlots="1"  showMedians="0"  showUncomped="0"  addEventParam="0"  lastYAxisName="" >
               <TextTraits font="SansSerif"  size="11"  name="Labels"  style="plain"  color="#000000"  background="#00ffffff"  just="left" />
               <TextTraits font="SansSerif"  size="11"  name="LayoutGates"  style="plain"  color="#000000"  background="#00ffffff"  just="left" />
               <TextTraits font="SansSerif"  size="9"  name="Numbers"  style="plain"  color="#000000"  background="#00ffffff"  just="left" />
               <TextTraits font="SansSerif"  size="9"  name="Legend"  style="plain"  color="#000000"  background="#00ffffff"  just="left" />
               <WindowPosition x="252"  y="87"  width="390"  height="634"  displayed="1"  panelState="+--" />
             </GraphEnvironment>
           </Graph>
           <Annotation lineWeight="NoLine"  fill="#00ffffff"  stroke="#808080"  lineStyle="Solid"  gradientColor="#808080"  gradientStyle="le.gradientstyle.none"  enabled="1"  xScale="1"  yScale="1"  aspectRatioLock="0"  alpha="1"  figID="com.treestar.flowjo.charting.FigChartAnnotation@79213bc6#1524217886514"  rotation="0"  lock="0"  sizeLock="0"  contentLock="0"  wantsDrops="0"  autoFitContents="0"  autoMinimumSize="1"  padding="5,5,5,5" >
             <Content>&amp;#xA;&amp;#xA;    &amp;lt;p style=&amp;quot;margin-top:0; text-align:left;&amp;quot;&amp;gt;&amp;#xA;      &amp;lt;font color=&amp;quot;#000000&amp;quot; face=&amp;quot;SansSerif&amp;quot; style=&amp;quot;font-size:11pt;&amp;quot;&amp;gt;&amp;lt;input value=&amp;quot;%3CAnno+name%3D%22fj.anno.samplename%22+%2F%3E&amp;quot; type=&amp;quot;fjml&amp;quot; style=&amp;quot;font-weight:normal; color:#000000; font-family:SansSerif;&amp;quot;&amp;gt;&amp;#xA;      &amp;lt;/font&amp;gt;&amp;#xA;    &amp;lt;/p&amp;gt;&amp;#xA;    &amp;lt;p style=&amp;quot;margin-top:0; text-align:left;&amp;quot;&amp;gt;&amp;#xA;      &amp;lt;font color=&amp;quot;#000000&amp;quot; face=&amp;quot;SansSerif&amp;quot; style=&amp;quot;font-size:11pt;&amp;quot;&amp;gt;&amp;lt;input value=&amp;quot;%3CAnno+name%3D%22fj.anno.popname%22+%2F%3E&amp;quot; type=&amp;quot;fjml&amp;quot; style=&amp;quot;font-weight:normal; color:#000000; font-family:SansSerif;&amp;quot;&amp;gt;&amp;#xA;      &amp;lt;/font&amp;gt;&amp;#xA;    &amp;lt;/p&amp;gt;&amp;#xA;    &amp;lt;p style=&amp;quot;margin-top:0; text-align:left;&amp;quot;&amp;gt;&amp;#xA;      &amp;lt;font color=&amp;quot;#000000&amp;quot; face=&amp;quot;SansSerif&amp;quot; style=&amp;quot;font-size:11pt;&amp;quot;&amp;gt;&amp;lt;input value=&amp;quot;%3CStatistic+name%3D%22Count%22++id%3D%22%22++ancestor%3D%22%22+%2F%3E&amp;quot; type=&amp;quot;fjml&amp;quot; style=&amp;quot;font-weight:normal; color:#000000; font-family:SansSerif;&amp;quot;&amp;gt;&amp;#xA;      &amp;lt;/font&amp;gt;&amp;#xA;    &amp;lt;/p&amp;gt;&amp;#xA;    &amp;lt;p style=&amp;quot;margin-top:0; text-align:left;&amp;quot;&amp;gt;&amp;#xA;      &amp;lt;font color=&amp;quot;#000000&amp;quot; face=&amp;quot;SansSerif&amp;quot; style=&amp;quot;font-size:11pt;&amp;quot;&amp;gt;&amp;lt;input value=&amp;quot;%3CAnno+name%3D%22fj.anno.popnamewithpath%22+%2F%3E&amp;quot; type=&amp;quot;fjml&amp;quot; style=&amp;quot;font-weight:normal; color:#000000; font-family:SansSerif;&amp;quot;&amp;gt;&amp;#xA;&amp;lt;/font&amp;gt;    &amp;lt;/p&amp;gt;&amp;#xA;</Content>
             <WindowPosition x="0"  y="340"  width="353"  height="66"  displayed="1"  panelState="" />
           </Annotation>
           <Legend lineWeight="Hairline"  fill="#ffffff"  stroke="#000000"  lineStyle="Solid"  gradientColor="#808080"  gradientStyle="le.gradientstyle.none"  enabled="1"  xScale="1"  yScale="1"  aspectRatioLock="0"  alpha="1"  figID="com.treestar.flowjo.charting.legend.FigLegend@576570c0#1524217886516"  rotation="0"  lock="0"  sizeLock="0"  contentLock="0"  wantsDrops="0"  rows="3"  columns="4"  drawGrid="1"  autoFitContents="0"  showHeader="1" >
             <RowSizes>
               <Size index="0"  value="15" />
               <Size index="1"  value="15" />
               <Size index="2"  value="15" />
             </RowSizes>
             <ColSizes>
               <Size index="0"  value="15" />
               <Size index="1"  value="182" />
               <Size index="2"  value="82" />
               <Size index="3"  value="43" />
             </ColSizes>
             <WindowPosition x="280"  y="0"  width="322"  height="45"  displayed="0"  panelState="" />
             <Columns>
               <Anno name="fj.anno.samplename" />
               <Statistic name="Count"  ancestor=""  correlate="" />
               <Anno name="fj.anno.fullpath" />
               <Key name="TUBE NAME" />
             </Columns>
           </Legend>
           <Ancestry lineWeight="Hairline"  fill="#ffffff"  stroke="#000000"  lineStyle="Solid"  gradientColor="#808080"  gradientStyle="le.gradientstyle.none"  enabled="1"  xScale="1"  yScale="1"  aspectRatioLock="0"  alpha="1"  figID="com.treestar.flowjo.charting.FigChartRow@6fcafe42#1524217886495"  rotation="0"  lock="0"  sizeLock="0"  contentLock="0"  wantsDrops="0"  backgating="0"  horizontal="0"  backgatingLargeDots="0"  backgatingContours="0" >
             <WindowPosition x="0"  y="0"  width="0"  height="1"  displayed="0"  panelState="" />
           </Ancestry>
           <Multigraph lineWeight="NoLine"  fill="#00ffffff"  stroke="#000000"  lineStyle="Solid"  gradientColor="#808080"  gradientStyle="le.gradientstyle.none"  enabled="1"  xScale="1"  yScale="1"  aspectRatioLock="1"  alpha="1"  figID="com.treestar.flowjo.charting.FigChartGrid@77fad864#1524217886508"  rotation="0"  lock="0"  sizeLock="0"  contentLock="0"  wantsDrops="0"  annoOffsetX="0"  annoOffsetY="0"  type="NONE"  rows="0"  columns="0" >
             <WindowPosition x="0"  y="0"  width="0"  height="1"  displayed="0"  panelState="" />
             <Parameters/>
           </Multigraph>
           <PopModelList>
             <DataLayer path="debris-/CD45/dead-/R5"  panelValue="1"  discriminatorValue=""  sampleGMID="-1"  sampleID="19" >
               <LegendSpec color="#000000"  text=""  chartFill="le.chartfill.tinted.40"  lineWeight="Normal"  lineStyle="Solid"  control="0" />
             </DataLayer>
           </PopModelList>
           <WindowPosition x="71"  y="1405"  width="256"  height="256"  displayed="1"  panelState="" />
         </ChartData>
         <FigColorLegend x="19"  y="1693"  width="70"  height="12"  lineWeight="Hairline"  fill="#ffffff"  stroke="#000000"  lineStyle="Solid"  gradientColor="#808080"  gradientStyle="le.gradientstyle.none"  enabled="1"  xScale="1"  yScale="1"  aspectRatioLock="0"  alpha="1"  figID="com.treestar.layout.presentation.FigHeatmapStatAxis@498069d1#1576676732057"  rotation="0"  lock="0"  sizeLock="0"  contentLock="0"  wantsDrops="0"  colorMapName="Default (blue,green,yellow,red)"  z="85" />
         <ChartData x="447"  y="1394"  width="256"  height="256"  lineWeight="Hairline"  fill="#ffffff"  stroke="#000000"  lineStyle="Solid"  gradientColor="#808080"  gradientStyle="le.gradientstyle.none"  enabled="1"  xScale="0.01"  yScale="0.01"  aspectRatioLock="0"  alpha="1"  figID="com.treestar.flowjo.charting.FigChartBox@185e5052#1524217975684"  rotation="0"  lock="0"  sizeLock="0"  contentLock="0"  wantsDrops="0"  dependents="1"  showSampleName="1"  showFullPath="1"  showFreq="0"  showCount="1"  showPopulationName="1"  showGraphTitle="0"  showMedians="0"  useShortName="1"  showKeyword="0"  keyword=""  showStatistic="0"  statistic=""  offsetHistograms="0"  offsetX="0"  offsetY="0"  flipH="0"  flipV="0"  showAdjunctHistograms="0"  scaleH="1"  scaleV="1"  panelIndex="-1"  z="90" >
           <Graph smoothing="1"  backColor="#ffffff"  foreColor="#000000"  type="Contour"  fast="1" >
             <Axis dimension="x"  name="Comp-APC-A"  label=""  auto="auto" />
             <Axis dimension="y"  name="Comp-PE-A"  label=""  auto="auto" />
             <GraphSettings level="5%"  smoothingHighResolution="1"  contourHighResolution="1"  histogramSmoothingCount="0"  graphResolution="256"  showOutliers="1"  drawLargeDots="0"  dotsToDraw="8000"  tint="le.chartfill.tinted.40"  lineWeight="le.lineweight.normal"  lineStyle="le.linestyle.solid" />
             <GraphEnvironment showGrid="0"  showAxes="tnlTNL"  showGates="1"  showFreqOnPlots="1"  showGateNameOnPlots="1"  showMedians="0"  showUncomped="0"  addEventParam="0"  lastYAxisName="" >
               <TextTraits font="SansSerif"  size="11"  name="Labels"  style="plain"  color="#000000"  background="#00ffffff"  just="left" />
               <TextTraits font="SansSerif"  size="11"  name="LayoutGates"  style="plain"  color="#000000"  background="#00ffffff"  just="left" />
               <TextTraits font="SansSerif"  size="9"  name="Numbers"  style="plain"  color="#000000"  background="#00ffffff"  just="left" />
               <TextTraits font="SansSerif"  size="9"  name="Legend"  style="plain"  color="#000000"  background="#00ffffff"  just="left" />
               <WindowPosition x="375"  y="84"  width="390"  height="634"  displayed="1"  panelState="+--" />
             </GraphEnvironment>
           </Graph>
           <Annotation lineWeight="NoLine"  fill="#00ffffff"  stroke="#808080"  lineStyle="Solid"  gradientColor="#808080"  gradientStyle="le.gradientstyle.none"  enabled="1"  xScale="1"  yScale="1"  aspectRatioLock="0"  alpha="1"  figID="com.treestar.flowjo.charting.FigChartAnnotation@bd1bd79#1524217975724"  rotation="0"  lock="0"  sizeLock="0"  contentLock="0"  wantsDrops="0"  autoFitContents="0"  autoMinimumSize="1"  padding="5,5,5,5" >
             <Content>&amp;#xA;&amp;#xA;    &amp;lt;p style=&amp;quot;margin-top:0; text-align:left;&amp;quot;&amp;gt;&amp;#xA;      &amp;lt;font color=&amp;quot;#000000&amp;quot; face=&amp;quot;SansSerif&amp;quot; style=&amp;quot;font-size:11pt;&amp;quot;&amp;gt;&amp;lt;input value=&amp;quot;%3CAnno+name%3D%22fj.anno.samplename%22+%2F%3E&amp;quot; type=&amp;quot;fjml&amp;quot; style=&amp;quot;font-weight:normal; color:#000000; font-family:SansSerif;&amp;quot;&amp;gt;&amp;#xA;      &amp;lt;/font&amp;gt;&amp;#xA;    &amp;lt;/p&amp;gt;&amp;#xA;    &amp;lt;p style=&amp;quot;margin-top:0; text-align:left;&amp;quot;&amp;gt;&amp;#xA;      &amp;lt;font color=&amp;quot;#000000&amp;quot; face=&amp;quot;SansSerif&amp;quot; style=&amp;quot;font-size:11pt;&amp;quot;&amp;gt;&amp;lt;input value=&amp;quot;%3CAnno+name%3D%22fj.anno.popname%22+%2F%3E&amp;quot; type=&amp;quot;fjml&amp;quot; style=&amp;quot;font-weight:normal; color:#000000; font-family:SansSerif;&amp;quot;&amp;gt;&amp;#xA;      &amp;lt;/font&amp;gt;&amp;#xA;    &amp;lt;/p&amp;gt;&amp;#xA;    &amp;lt;p style=&amp;quot;margin-top:0; text-align:left;&amp;quot;&amp;gt;&amp;#xA;      &amp;lt;font color=&amp;quot;#000000&amp;quot; face=&amp;quot;SansSerif&amp;quot; style=&amp;quot;font-size:11pt;&amp;quot;&amp;gt;&amp;lt;input value=&amp;quot;%3CStatistic+name%3D%22Count%22++id%3D%22%22++ancestor%3D%22%22+%2F%3E&amp;quot; type=&amp;quot;fjml&amp;quot; style=&amp;quot;font-weight:normal; color:#000000; font-family:SansSerif;&amp;quot;&amp;gt;&amp;#xA;      &amp;lt;/font&amp;gt;&amp;#xA;    &amp;lt;/p&amp;gt;&amp;#xA;    &amp;lt;p style=&amp;quot;margin-top:0; text-align:left;&amp;quot;&amp;gt;&amp;#xA;      &amp;lt;font color=&amp;quot;#000000&amp;quot; face=&amp;quot;SansSerif&amp;quot; style=&amp;quot;font-size:11pt;&amp;quot;&amp;gt;&amp;lt;input value=&amp;quot;%3CAnno+name%3D%22fj.anno.popnamewithpath%22+%2F%3E&amp;quot; type=&amp;quot;fjml&amp;quot; style=&amp;quot;font-weight:normal; color:#000000; font-family:SansSerif;&amp;quot;&amp;gt;&amp;#xA;&amp;lt;/font&amp;gt;    &amp;lt;/p&amp;gt;&amp;#xA;</Content>
             <WindowPosition x="0"  y="340"  width="444"  height="66"  displayed="1"  panelState="" />
           </Annotation>
           <Legend lineWeight="Hairline"  fill="#ffffff"  stroke="#000000"  lineStyle="Solid"  gradientColor="#808080"  gradientStyle="le.gradientstyle.none"  enabled="1"  xScale="1"  yScale="1"  aspectRatioLock="0"  alpha="1"  figID="com.treestar.flowjo.charting.legend.FigLegend@1a14c8b2#1524217975727"  rotation="0"  lock="0"  sizeLock="0"  contentLock="0"  wantsDrops="0"  rows="3"  columns="4"  drawGrid="1"  autoFitContents="0"  showHeader="1" >
             <RowSizes>
               <Size index="0"  value="15" />
               <Size index="1"  value="15" />
               <Size index="2"  value="15" />
             </RowSizes>
             <ColSizes>
               <Size index="0"  value="15" />
               <Size index="1"  value="182" />
               <Size index="2"  value="82" />
               <Size index="3"  value="43" />
             </ColSizes>
             <WindowPosition x="280"  y="0"  width="322"  height="45"  displayed="0"  panelState="" />
             <Columns>
               <Anno name="fj.anno.samplename" />
               <Statistic name="Count"  ancestor=""  correlate="" />
               <Anno name="fj.anno.fullpath" />
               <Key name="TUBE NAME" />
             </Columns>
           </Legend>
           <Ancestry lineWeight="Hairline"  fill="#ffffff"  stroke="#000000"  lineStyle="Solid"  gradientColor="#808080"  gradientStyle="le.gradientstyle.none"  enabled="1"  xScale="1"  yScale="1"  aspectRatioLock="0"  alpha="1"  figID="com.treestar.flowjo.charting.FigChartRow@57eb43fd#1524217975701"  rotation="0"  lock="0"  sizeLock="0"  contentLock="0"  wantsDrops="0"  backgating="0"  horizontal="0"  backgatingLargeDots="0"  backgatingContours="0" >
             <WindowPosition x="0"  y="0"  width="0"  height="1"  displayed="0"  panelState="" />
           </Ancestry>
           <Multigraph lineWeight="NoLine"  fill="#00ffffff"  stroke="#000000"  lineStyle="Solid"  gradientColor="#808080"  gradientStyle="le.gradientstyle.none"  enabled="1"  xScale="1"  yScale="1"  aspectRatioLock="1"  alpha="1"  figID="com.treestar.flowjo.charting.FigChartGrid@54643987#1524217975719"  rotation="0"  lock="0"  sizeLock="0"  contentLock="0"  wantsDrops="0"  annoOffsetX="0"  annoOffsetY="0"  type="NONE"  rows="0"  columns="0" >
             <WindowPosition x="0"  y="0"  width="0"  height="1"  displayed="0"  panelState="" />
             <Parameters/>
           </Multigraph>
           <PopModelList>
             <DataLayer path="debris-/CD45/dead-/R5/cd4, cd3 subset"  panelValue="1"  discriminatorValue=""  sampleGMID="-1"  sampleID="19" >
               <LegendSpec color="#000000"  text=""  chartFill="le.chartfill.tinted.40"  lineWeight="Normal"  lineStyle="Solid"  control="0" />
             </DataLayer>
           </PopModelList>
           <WindowPosition x="447"  y="1394"  width="256"  height="256"  displayed="1"  panelState="" />
         </ChartData>
         <FigColorLegend x="395"  y="1682"  width="70"  height="12"  lineWeight="Hairline"  fill="#ffffff"  stroke="#000000"  lineStyle="Solid"  gradientColor="#808080"  gradientStyle="le.gradientstyle.none"  enabled="1"  xScale="1"  yScale="1"  aspectRatioLock="0"  alpha="1"  figID="com.treestar.layout.presentation.FigHeatmapStatAxis@48827209#1576676732057"  rotation="0"  lock="0"  sizeLock="0"  contentLock="0"  wantsDrops="0"  colorMapName="Default (blue,green,yellow,red)"  z="95" />
         <ChartData x="898"  y="1392"  width="256"  height="256"  lineWeight="Hairline"  fill="#ffffff"  stroke="#000000"  lineStyle="Solid"  gradientColor="#808080"  gradientStyle="le.gradientstyle.none"  enabled="1"  xScale="0.01"  yScale="0.01"  aspectRatioLock="0"  alpha="1"  figID="com.treestar.flowjo.charting.FigChartBox@5c7c6f54#1524218053759"  rotation="0"  lock="0"  sizeLock="0"  contentLock="0"  wantsDrops="0"  dependents="1"  showSampleName="1"  showFullPath="1"  showFreq="0"  showCount="1"  showPopulationName="1"  showGraphTitle="0"  showMedians="0"  useShortName="1"  showKeyword="0"  keyword=""  showStatistic="0"  statistic=""  offsetHistograms="0"  offsetX="0"  offsetY="0"  flipH="0"  flipV="0"  showAdjunctHistograms="0"  scaleH="1"  scaleV="1"  panelIndex="-1"  z="100" >
           <Graph smoothing="1"  backColor="#ffffff"  foreColor="#000000"  type="Contour"  fast="1" >
             <Axis dimension="x"  name="Comp-PerCP-Cy5-5-A"  label=""  auto="auto" />
             <Axis dimension="y"  name="Comp-PE-A"  label=""  auto="auto" />
             <GraphSettings level="5%"  smoothingHighResolution="1"  contourHighResolution="1"  histogramSmoothingCount="0"  graphResolution="256"  showOutliers="1"  drawLargeDots="0"  dotsToDraw="8000"  tint="le.chartfill.tinted.40"  lineWeight="le.lineweight.normal"  lineStyle="le.linestyle.solid" />
             <GraphEnvironment showGrid="0"  showAxes="tnlTNL"  showGates="1"  showFreqOnPlots="1"  showGateNameOnPlots="1"  showMedians="0"  showUncomped="0"  addEventParam="0"  lastYAxisName="" >
               <TextTraits font="SansSerif"  size="11"  name="Labels"  style="plain"  color="#000000"  background="#00ffffff"  just="left" />
               <TextTraits font="SansSerif"  size="11"  name="LayoutGates"  style="plain"  color="#000000"  background="#00ffffff"  just="left" />
               <TextTraits font="SansSerif"  size="9"  name="Numbers"  style="plain"  color="#000000"  background="#00ffffff"  just="left" />
               <TextTraits font="SansSerif"  size="9"  name="Legend"  style="plain"  color="#000000"  background="#00ffffff"  just="left" />
               <WindowPosition x="375"  y="84"  width="390"  height="634"  displayed="1"  panelState="+--" />
             </GraphEnvironment>
           </Graph>
           <Annotation lineWeight="NoLine"  fill="#00ffffff"  stroke="#808080"  lineStyle="Solid"  gradientColor="#808080"  gradientStyle="le.gradientstyle.none"  enabled="1"  xScale="1"  yScale="1"  aspectRatioLock="0"  alpha="1"  figID="com.treestar.flowjo.charting.FigChartAnnotation@37bc602a#1524218053799"  rotation="0"  lock="0"  sizeLock="0"  contentLock="0"  wantsDrops="0"  autoFitContents="0"  autoMinimumSize="1"  padding="5,5,5,5" >
             <Content>&amp;#xA;&amp;#xA;    &amp;lt;p style=&amp;quot;margin-top:0; text-align:left;&amp;quot;&amp;gt;&amp;#xA;      &amp;lt;font color=&amp;quot;#000000&amp;quot; face=&amp;quot;SansSerif&amp;quot; style=&amp;quot;font-size:11pt;&amp;quot;&amp;gt;&amp;lt;input value=&amp;quot;%3CAnno+name%3D%22fj.anno.samplename%22+%2F%3E&amp;quot; type=&amp;quot;fjml&amp;quot; style=&amp;quot;font-weight:normal; color:#000000; font-family:SansSerif;&amp;quot;&amp;gt;&amp;#xA;      &amp;lt;/font&amp;gt;&amp;#xA;    &amp;lt;/p&amp;gt;&amp;#xA;    &amp;lt;p style=&amp;quot;margin-top:0; text-align:left;&amp;quot;&amp;gt;&amp;#xA;      &amp;lt;font color=&amp;quot;#000000&amp;quot; face=&amp;quot;SansSerif&amp;quot; style=&amp;quot;font-size:11pt;&amp;quot;&amp;gt;&amp;lt;input value=&amp;quot;%3CAnno+name%3D%22fj.anno.popname%22+%2F%3E&amp;quot; type=&amp;quot;fjml&amp;quot; style=&amp;quot;font-weight:normal; color:#000000; font-family:SansSerif;&amp;quot;&amp;gt;&amp;#xA;      &amp;lt;/font&amp;gt;&amp;#xA;    &amp;lt;/p&amp;gt;&amp;#xA;    &amp;lt;p style=&amp;quot;margin-top:0; text-align:left;&amp;quot;&amp;gt;&amp;#xA;      &amp;lt;font color=&amp;quot;#000000&amp;quot; face=&amp;quot;SansSerif&amp;quot; style=&amp;quot;font-size:11pt;&amp;quot;&amp;gt;&amp;lt;input value=&amp;quot;%3CStatistic+name%3D%22Count%22++id%3D%22%22++ancestor%3D%22%22+%2F%3E&amp;quot; type=&amp;quot;fjml&amp;quot; style=&amp;quot;font-weight:normal; color:#000000; font-family:SansSerif;&amp;quot;&amp;gt;&amp;#xA;      &amp;lt;/font&amp;gt;&amp;#xA;    &amp;lt;/p&amp;gt;&amp;#xA;    &amp;lt;p style=&amp;quot;margin-top:0; text-align:left;&amp;quot;&amp;gt;&amp;#xA;      &amp;lt;font color=&amp;quot;#000000&amp;quot; face=&amp;quot;SansSerif&amp;quot; style=&amp;quot;font-size:11pt;&amp;quot;&amp;gt;&amp;lt;input value=&amp;quot;%3CAnno+name%3D%22fj.anno.popnamewithpath%22+%2F%3E&amp;quot; type=&amp;quot;fjml&amp;quot; style=&amp;quot;font-weight:normal; color:#000000; font-family:SansSerif;&amp;quot;&amp;gt;&amp;#xA;&amp;lt;/font&amp;gt;    &amp;lt;/p&amp;gt;&amp;#xA;</Content>
             <WindowPosition x="0"  y="340"  width="489"  height="66"  displayed="1"  panelState="" />
           </Annotation>
           <Legend lineWeight="Hairline"  fill="#ffffff"  stroke="#000000"  lineStyle="Solid"  gradientColor="#808080"  gradientStyle="le.gradientstyle.none"  enabled="1"  xScale="1"  yScale="1"  aspectRatioLock="0"  alpha="1"  figID="com.treestar.flowjo.charting.legend.FigLegend@776cfe4e#1524218053803"  rotation="0"  lock="0"  sizeLock="0"  contentLock="0"  wantsDrops="0"  rows="3"  columns="4"  drawGrid="1"  autoFitContents="0"  showHeader="1" >
             <RowSizes>
               <Size index="0"  value="15" />
               <Size index="1"  value="15" />
               <Size index="2"  value="15" />
             </RowSizes>
             <ColSizes>
               <Size index="0"  value="15" />
               <Size index="1"  value="182" />
               <Size index="2"  value="82" />
               <Size index="3"  value="43" />
             </ColSizes>
             <WindowPosition x="280"  y="0"  width="322"  height="45"  displayed="0"  panelState="" />
             <Columns>
               <Anno name="fj.anno.samplename" />
               <Statistic name="Count"  ancestor=""  correlate="" />
               <Anno name="fj.anno.fullpath" />
               <Key name="TUBE NAME" />
             </Columns>
           </Legend>
           <Ancestry lineWeight="Hairline"  fill="#ffffff"  stroke="#000000"  lineStyle="Solid"  gradientColor="#808080"  gradientStyle="le.gradientstyle.none"  enabled="1"  xScale="1"  yScale="1"  aspectRatioLock="0"  alpha="1"  figID="com.treestar.flowjo.charting.FigChartRow@6d71233b#1524218053782"  rotation="0"  lock="0"  sizeLock="0"  contentLock="0"  wantsDrops="0"  backgating="0"  horizontal="0"  backgatingLargeDots="0"  backgatingContours="0" >
             <WindowPosition x="0"  y="0"  width="0"  height="1"  displayed="0"  panelState="" />
           </Ancestry>
           <Multigraph lineWeight="NoLine"  fill="#00ffffff"  stroke="#000000"  lineStyle="Solid"  gradientColor="#808080"  gradientStyle="le.gradientstyle.none"  enabled="1"  xScale="1"  yScale="1"  aspectRatioLock="1"  alpha="1"  figID="com.treestar.flowjo.charting.FigChartGrid@1ec02e9f#1524218053794"  rotation="0"  lock="0"  sizeLock="0"  contentLock="0"  wantsDrops="0"  annoOffsetX="0"  annoOffsetY="0"  type="NONE"  rows="0"  columns="0" >
             <WindowPosition x="0"  y="0"  width="0"  height="1"  displayed="0"  panelState="" />
             <Parameters/>
           </Multigraph>
           <PopModelList>
             <DataLayer path="debris-/CD45/dead-/R5/cd4, cd3 subset/CD25+"  panelValue="1"  discriminatorValue=""  sampleGMID="-1"  sampleID="19" >
               <LegendSpec color="#000000"  text=""  chartFill="le.chartfill.tinted.40"  lineWeight="Normal"  lineStyle="Solid"  control="0" />
             </DataLayer>
           </PopModelList>
           <WindowPosition x="898"  y="1392"  width="256"  height="256"  displayed="1"  panelState="" />
         </ChartData>
         <FigColorLegend x="846"  y="1680"  width="70"  height="12"  lineWeight="Hairline"  fill="#ffffff"  stroke="#000000"  lineStyle="Solid"  gradientColor="#808080"  gradientStyle="le.gradientstyle.none"  enabled="1"  xScale="1"  yScale="1"  aspectRatioLock="0"  alpha="1"  figID="com.treestar.layout.presentation.FigHeatmapStatAxis@503cb484#1576676732057"  rotation="0"  lock="0"  sizeLock="0"  contentLock="0"  wantsDrops="0"  colorMapName="Default (blue,green,yellow,red)"  z="105" />
         <ChartData x="899"  y="1831"  width="256"  height="256"  lineWeight="Hairline"  fill="#ffffff"  stroke="#000000"  lineStyle="Solid"  gradientColor="#808080"  gradientStyle="le.gradientstyle.none"  enabled="1"  xScale="0.01"  yScale="0.01"  aspectRatioLock="0"  alpha="1"  figID="com.treestar.flowjo.charting.FigChartBox@7df2976b#1524218154842"  rotation="0"  lock="0"  sizeLock="0"  contentLock="0"  wantsDrops="0"  dependents="1"  showSampleName="1"  showFullPath="1"  showFreq="0"  showCount="1"  showPopulationName="1"  showGraphTitle="0"  showMedians="0"  useShortName="1"  showKeyword="0"  keyword=""  showStatistic="0"  statistic=""  offsetHistograms="0"  offsetX="0"  offsetY="0"  flipH="0"  flipV="0"  showAdjunctHistograms="0"  scaleH="1"  scaleV="1"  panelIndex="-1"  z="110" >
           <Graph smoothing="1"  backColor="#ffffff"  foreColor="#ff3333"  heatMapStatistic="Median"  heatMapStatParameter="Comp-FITC-A"  type="Histogram"  fast="1" >
             <Axis dimension="x"  name="Comp-PerCP-Cy5-5-A"  label=""  auto="auto" />
             <Axis dimension="y"  name=""  label=""  auto="modal" />
             <GraphSettings level="5%"  smoothingHighResolution="1"  contourHighResolution="1"  histogramSmoothingCount="0"  graphResolution="256"  showOutliers="1"  drawLargeDots="0"  dotsToDraw="8000"  tint="le.chartfill.tinted.40"  lineWeight="le.lineweight.normal"  lineStyle="le.linestyle.solid" />
             <GraphEnvironment showGrid="0"  showAxes="tnlTNL"  showGates="1"  showFreqOnPlots="1"  showGateNameOnPlots="1"  showMedians="0"  showUncomped="0"  addEventParam="0"  lastYAxisName="" >
               <TextTraits font="SansSerif"  size="11"  name="Labels"  style="plain"  color="#000000"  background="#00ffffff"  just="left" />
               <TextTraits font="SansSerif"  size="11"  name="LayoutGates"  style="plain"  color="#000000"  background="#00ffffff"  just="left" />
               <TextTraits font="SansSerif"  size="9"  name="Numbers"  style="plain"  color="#000000"  background="#00ffffff"  just="left" />
               <TextTraits font="SansSerif"  size="9"  name="Legend"  style="plain"  color="#000000"  background="#00ffffff"  just="left" />
               <WindowPosition x="375"  y="84"  width="390"  height="634"  displayed="1"  panelState="+--" />
             </GraphEnvironment>
           </Graph>
           <Annotation lineWeight="NoLine"  fill="#00ffffff"  stroke="#808080"  lineStyle="Solid"  gradientColor="#808080"  gradientStyle="le.gradientstyle.none"  enabled="1"  xScale="1"  yScale="1"  aspectRatioLock="0"  alpha="1"  figID="com.treestar.flowjo.charting.FigChartAnnotation@51b0f368#1524218154883"  rotation="0"  lock="0"  sizeLock="0"  contentLock="0"  wantsDrops="0"  autoFitContents="0"  autoMinimumSize="1"  padding="5,5,5,5" >
             <Content>&amp;#xA;&amp;#xA;    &amp;lt;p style=&amp;quot;margin-top:0; text-align:left;&amp;quot;&amp;gt;&amp;#xA;      &amp;lt;font color=&amp;quot;#000000&amp;quot; face=&amp;quot;SansSerif&amp;quot; style=&amp;quot;font-size:11pt;&amp;quot;&amp;gt;&amp;lt;input value=&amp;quot;%3CAnno+name%3D%22fj.anno.samplename%22+%2F%3E&amp;quot; type=&amp;quot;fjml&amp;quot; style=&amp;quot;font-weight:normal; color:#000000; font-family:SansSerif;&amp;quot;&amp;gt;&amp;#xA;      &amp;lt;/font&amp;gt;&amp;#xA;    &amp;lt;/p&amp;gt;&amp;#xA;    &amp;lt;p style=&amp;quot;margin-top:0; text-align:left;&amp;quot;&amp;gt;&amp;#xA;      &amp;lt;font color=&amp;quot;#000000&amp;quot; face=&amp;quot;SansSerif&amp;quot; style=&amp;quot;font-size:11pt;&amp;quot;&amp;gt;&amp;lt;input value=&amp;quot;%3CAnno+name%3D%22fj.anno.popname%22+%2F%3E&amp;quot; type=&amp;quot;fjml&amp;quot; style=&amp;quot;font-weight:normal; color:#000000; font-family:SansSerif;&amp;quot;&amp;gt;&amp;#xA;      &amp;lt;/font&amp;gt;&amp;#xA;    &amp;lt;/p&amp;gt;&amp;#xA;    &amp;lt;p style=&amp;quot;margin-top:0; text-align:left;&amp;quot;&amp;gt;&amp;#xA;      &amp;lt;font color=&amp;quot;#000000&amp;quot; face=&amp;quot;SansSerif&amp;quot; style=&amp;quot;font-size:11pt;&amp;quot;&amp;gt;&amp;lt;input value=&amp;quot;%3CStatistic+name%3D%22Count%22++id%3D%22%22++ancestor%3D%22%22+%2F%3E&amp;quot; type=&amp;quot;fjml&amp;quot; style=&amp;quot;font-weight:normal; color:#000000; font-family:SansSerif;&amp;quot;&amp;gt;&amp;#xA;      &amp;lt;/font&amp;gt;&amp;#xA;    &amp;lt;/p&amp;gt;&amp;#xA;    &amp;lt;p style=&amp;quot;margin-top:0; text-align:left;&amp;quot;&amp;gt;&amp;#xA;      &amp;lt;font color=&amp;quot;#000000&amp;quot; face=&amp;quot;SansSerif&amp;quot; style=&amp;quot;font-size:11pt;&amp;quot;&amp;gt;&amp;lt;input value=&amp;quot;%3CAnno+name%3D%22fj.anno.popnamewithpath%22+%2F%3E&amp;quot; type=&amp;quot;fjml&amp;quot; style=&amp;quot;font-weight:normal; color:#000000; font-family:SansSerif;&amp;quot;&amp;gt;&amp;#xA;&amp;lt;/font&amp;gt;    &amp;lt;/p&amp;gt;&amp;#xA;</Content>
             <WindowPosition x="0"  y="340"  width="475"  height="66"  displayed="0"  panelState="" />
           </Annotation>
           <Legend lineWeight="Hairline"  fill="#ffffff"  stroke="#000000"  lineStyle="Solid"  gradientColor="#808080"  gradientStyle="le.gradientstyle.none"  enabled="1"  xScale="1"  yScale="1"  aspectRatioLock="0"  alpha="1"  figID="com.treestar.flowjo.charting.legend.FigLegend@5f9a2302#1524218154885"  rotation="0"  lock="0"  sizeLock="0"  contentLock="0"  wantsDrops="0"  rows="3"  columns="5"  drawGrid="1"  autoFitContents="0"  showHeader="1" >
             <RowSizes>
               <Size index="0"  value="15" />
               <Size index="1"  value="15" />
               <Size index="2"  value="15" />
             </RowSizes>
             <ColSizes>
               <Size index="0"  value="15" />
               <Size index="1"  value="222" />
               <Size index="2"  value="182" />
               <Size index="3"  value="219" />
               <Size index="4"  value="219" />
             </ColSizes>
             <WindowPosition x="280"  y="0"  width="857"  height="45"  displayed="1"  panelState="" />
             <Columns>
               <Anno name="fj.anno.samplename" />
               <Statistic name="Count"  ancestor=""  correlate="" />
               <Anno name="fj.anno.fullpath" />
               <Key name="TUBE NAME" />
             </Columns>
           </Legend>
           <Ancestry lineWeight="Hairline"  fill="#ffffff"  stroke="#000000"  lineStyle="Solid"  gradientColor="#808080"  gradientStyle="le.gradientstyle.none"  enabled="1"  xScale="1"  yScale="1"  aspectRatioLock="0"  alpha="1"  figID="com.treestar.flowjo.charting.FigChartRow@41b33266#1524218154865"  rotation="0"  lock="0"  sizeLock="0"  contentLock="0"  wantsDrops="0"  backgating="0"  horizontal="0"  backgatingLargeDots="0"  backgatingContours="0" >
             <WindowPosition x="0"  y="0"  width="0"  height="1"  displayed="0"  panelState="" />
           </Ancestry>
           <Multigraph lineWeight="NoLine"  fill="#00ffffff"  stroke="#000000"  lineStyle="Solid"  gradientColor="#808080"  gradientStyle="le.gradientstyle.none"  enabled="1"  xScale="1"  yScale="1"  aspectRatioLock="1"  alpha="1"  figID="com.treestar.flowjo.charting.FigChartGrid@5bb1e83c#1524218154877"  rotation="0"  lock="0"  sizeLock="0"  contentLock="0"  wantsDrops="0"  annoOffsetX="0"  annoOffsetY="0"  type="NONE"  rows="0"  columns="0" >
             <WindowPosition x="0"  y="0"  width="0"  height="1"  displayed="0"  panelState="" />
             <Parameters/>
           </Multigraph>
           <PopModelList>
             <DataLayer path="debris-/CD45/dead-/R5/cd4, cd3 subset/Treg"  panelValue="1"  discriminatorValue=""  sampleGMID="-1"  sampleID="19" >
               <LegendSpec color="#00ccff"  text=""  chartFill="le.chartfill.tinted.40"  lineWeight="Normal"  lineStyle="Solid"  control="0" />
             </DataLayer>
             <DataLayer path="debris-/CD45/dead-/R5/cd4, cd3 subset/Eff"  panelValue="1"  discriminatorValue=""  sampleGMID="-1"  sampleID="19" >
               <LegendSpec color="#ff3333"  text=""  chartFill="le.chartfill.tinted.40"  lineWeight="Normal"  lineStyle="Solid"  control="0" />
             </DataLayer>
           </PopModelList>
           <WindowPosition x="899"  y="1831"  width="256"  height="256"  displayed="1"  panelState="" />
         </ChartData>
         <FigColorLegend x="847"  y="2119"  width="70"  height="12"  lineWeight="Hairline"  fill="#ffffff"  stroke="#000000"  lineStyle="Solid"  gradientColor="#808080"  gradientStyle="le.gradientstyle.none"  enabled="1"  xScale="1"  yScale="1"  aspectRatioLock="0"  alpha="1"  figID="com.treestar.layout.presentation.FigHeatmapStatAxis@27d2d8a6#1576676732057"  rotation="0"  lock="0"  sizeLock="0"  contentLock="0"  wantsDrops="0"  colorMapName="Default (blue,green,yellow,red)"  z="115" />
         <ChartData x="769"  y="487"  width="256"  height="256"  lineWeight="Hairline"  fill="#ffffff"  stroke="#000000"  lineStyle="Solid"  gradientColor="#808080"  gradientStyle="le.gradientstyle.none"  enabled="1"  xScale="0.01"  yScale="0.01"  aspectRatioLock="0"  alpha="1"  figID="com.treestar.flowjo.charting.FigChartBox@2ba32b8f#1524759990030"  rotation="0"  lock="0"  sizeLock="0"  contentLock="0"  wantsDrops="0"  dependents="1"  showSampleName="1"  showFullPath="1"  showFreq="0"  showCount="1"  showPopulationName="1"  showGraphTitle="0"  showMedians="0"  useShortName="1"  showKeyword="0"  keyword=""  showStatistic="0"  statistic=""  offsetHistograms="0"  offsetX="0"  offsetY="0"  flipH="0"  flipV="0"  showAdjunctHistograms="0"  scaleH="1"  scaleV="1"  panelIndex="-1"  z="120" >
           <Graph smoothing="1"  backColor="#ffffff"  foreColor="#000000"  type="Contour"  fast="1" >
             <Axis dimension="x"  name="Comp-PE-Cy7-A"  label=""  auto="auto" />
             <Axis dimension="y"  name="SSC-A"  label=""  auto="auto" />
             <GraphSettings level="5%"  smoothingHighResolution="1"  contourHighResolution="1"  histogramSmoothingCount="0"  graphResolution="256"  showOutliers="1"  drawLargeDots="0"  dotsToDraw="8000"  tint="le.chartfill.tinted.40"  lineWeight="le.lineweight.normal"  lineStyle="le.linestyle.solid" />
             <GraphEnvironment showGrid="0"  showAxes="tnlTNL"  showGates="1"  showFreqOnPlots="1"  showGateNameOnPlots="1"  showMedians="0"  showUncomped="0"  addEventParam="0"  lastYAxisName="" >
               <TextTraits font="SansSerif"  size="11"  name="Labels"  style="plain"  color="#000000"  background="#00ffffff"  just="left" />
               <TextTraits font="SansSerif"  size="11"  name="LayoutGates"  style="plain"  color="#000000"  background="#00ffffff"  just="left" />
               <TextTraits font="SansSerif"  size="9"  name="Numbers"  style="plain"  color="#000000"  background="#00ffffff"  just="left" />
               <TextTraits font="SansSerif"  size="9"  name="Legend"  style="plain"  color="#000000"  background="#00ffffff"  just="left" />
               <WindowPosition x="275"  y="23"  width="390"  height="634"  displayed="1"  panelState="+--" />
             </GraphEnvironment>
           </Graph>
           <Annotation lineWeight="NoLine"  fill="#00ffffff"  stroke="#808080"  lineStyle="Solid"  gradientColor="#808080"  gradientStyle="le.gradientstyle.none"  enabled="1"  xScale="1"  yScale="1"  aspectRatioLock="0"  alpha="1"  figID="com.treestar.flowjo.charting.FigChartAnnotation@9ae9dc5#1524759990061"  rotation="0"  lock="0"  sizeLock="0"  contentLock="0"  wantsDrops="0"  autoFitContents="0"  autoMinimumSize="1"  padding="5,5,5,5" >
             <Content>&amp;#xA;&amp;#xA;    &amp;lt;p style=&amp;quot;margin-top:0; text-align:left;&amp;quot;&amp;gt;&amp;#xA;      &amp;lt;font color=&amp;quot;#000000&amp;quot; face=&amp;quot;SansSerif&amp;quot; style=&amp;quot;font-size:11pt;&amp;quot;&amp;gt;&amp;lt;input value=&amp;quot;%3CAnno+name%3D%22fj.anno.samplename%22+%2F%3E&amp;quot; type=&amp;quot;fjml&amp;quot; style=&amp;quot;font-weight:normal; color:#000000; font-family:SansSerif;&amp;quot;&amp;gt;&amp;#xA;      &amp;lt;/font&amp;gt;&amp;#xA;    &amp;lt;/p&amp;gt;&amp;#xA;    &amp;lt;p style=&amp;quot;margin-top:0; text-align:left;&amp;quot;&amp;gt;&amp;#xA;      &amp;lt;font color=&amp;quot;#000000&amp;quot; face=&amp;quot;SansSerif&amp;quot; style=&amp;quot;font-size:11pt;&amp;quot;&amp;gt;&amp;lt;input value=&amp;quot;%3CAnno+name%3D%22fj.anno.popname%22+%2F%3E&amp;quot; type=&amp;quot;fjml&amp;quot; style=&amp;quot;font-weight:normal; color:#000000; font-family:SansSerif;&amp;quot;&amp;gt;&amp;#xA;      &amp;lt;/font&amp;gt;&amp;#xA;    &amp;lt;/p&amp;gt;&amp;#xA;    &amp;lt;p style=&amp;quot;margin-top:0; text-align:left;&amp;quot;&amp;gt;&amp;#xA;      &amp;lt;font color=&amp;quot;#000000&amp;quot; face=&amp;quot;SansSerif&amp;quot; style=&amp;quot;font-size:11pt;&amp;quot;&amp;gt;&amp;lt;input value=&amp;quot;%3CStatistic+name%3D%22Count%22++id%3D%22%22++ancestor%3D%22%22+%2F%3E&amp;quot; type=&amp;quot;fjml&amp;quot; style=&amp;quot;font-weight:normal; color:#000000; font-family:SansSerif;&amp;quot;&amp;gt;&amp;#xA;      &amp;lt;/font&amp;gt;&amp;#xA;    &amp;lt;/p&amp;gt;&amp;#xA;    &amp;lt;p style=&amp;quot;margin-top:0; text-align:left;&amp;quot;&amp;gt;&amp;#xA;      &amp;lt;font color=&amp;quot;#000000&amp;quot; face=&amp;quot;SansSerif&amp;quot; style=&amp;quot;font-size:11pt;&amp;quot;&amp;gt;&amp;lt;input value=&amp;quot;%3CAnno+name%3D%22fj.anno.popnamewithpath%22+%2F%3E&amp;quot; type=&amp;quot;fjml&amp;quot; style=&amp;quot;font-weight:normal; color:#000000; font-family:SansSerif;&amp;quot;&amp;gt;&amp;#xA;&amp;lt;/font&amp;gt;    &amp;lt;/p&amp;gt;&amp;#xA;</Content>
             <WindowPosition x="0"  y="340"  width="313"  height="66"  displayed="1"  panelState="" />
           </Annotation>
           <Legend lineWeight="Hairline"  fill="#ffffff"  stroke="#000000"  lineStyle="Solid"  gradientColor="#808080"  gradientStyle="le.gradientstyle.none"  enabled="1"  xScale="1"  yScale="1"  aspectRatioLock="0"  alpha="1"  figID="com.treestar.flowjo.charting.legend.FigLegend@61153092#1524759990062"  rotation="0"  lock="0"  sizeLock="0"  contentLock="0"  wantsDrops="0"  rows="3"  columns="4"  drawGrid="1"  autoFitContents="0"  showHeader="1" >
             <RowSizes>
               <Size index="0"  value="15" />
               <Size index="1"  value="15" />
               <Size index="2"  value="15" />
             </RowSizes>
             <ColSizes>
               <Size index="0"  value="15" />
               <Size index="1"  value="182" />
               <Size index="2"  value="82" />
               <Size index="3"  value="43" />
             </ColSizes>
             <WindowPosition x="280"  y="0"  width="322"  height="45"  displayed="0"  panelState="" />
             <Columns>
               <Anno name="fj.anno.samplename" />
               <Statistic name="Count"  ancestor=""  correlate="" />
               <Anno name="fj.anno.fullpath" />
               <Key name="TUBE NAME" />
             </Columns>
           </Legend>
           <Ancestry lineWeight="Hairline"  fill="#ffffff"  stroke="#000000"  lineStyle="Solid"  gradientColor="#808080"  gradientStyle="le.gradientstyle.none"  enabled="1"  xScale="1"  yScale="1"  aspectRatioLock="0"  alpha="1"  figID="com.treestar.flowjo.charting.FigChartRow@6580cfaa#1524759990047"  rotation="0"  lock="0"  sizeLock="0"  contentLock="0"  wantsDrops="0"  backgating="0"  horizontal="0"  backgatingLargeDots="0"  backgatingContours="0" >
             <WindowPosition x="0"  y="0"  width="0"  height="1"  displayed="0"  panelState="" />
           </Ancestry>
           <Multigraph lineWeight="NoLine"  fill="#00ffffff"  stroke="#000000"  lineStyle="Solid"  gradientColor="#808080"  gradientStyle="le.gradientstyle.none"  enabled="1"  xScale="1"  yScale="1"  aspectRatioLock="1"  alpha="1"  figID="com.treestar.flowjo.charting.FigChartGrid@6bc1d5f5#1524759990057"  rotation="0"  lock="0"  sizeLock="0"  contentLock="0"  wantsDrops="0"  annoOffsetX="0"  annoOffsetY="0"  type="NONE"  rows="0"  columns="0" >
             <WindowPosition x="0"  y="0"  width="0"  height="1"  displayed="0"  panelState="" />
             <Parameters/>
           </Multigraph>
           <PopModelList>
             <DataLayer path="debris-/CD45/dead-"  panelValue="1"  discriminatorValue=""  sampleGMID="-1"  sampleID="19" >
               <LegendSpec color="#000000"  text=""  chartFill="le.chartfill.tinted.40"  lineWeight="Normal"  lineStyle="Solid"  control="0" />
             </DataLayer>
           </PopModelList>
           <WindowPosition x="769"  y="487"  width="256"  height="256"  displayed="1"  panelState="" />
         </ChartData>
         <FigColorLegend x="709"  y="775"  width="70"  height="12"  lineWeight="Hairline"  fill="#ffffff"  stroke="#000000"  lineStyle="Solid"  gradientColor="#808080"  gradientStyle="le.gradientstyle.none"  enabled="1"  xScale="1"  yScale="1"  aspectRatioLock="0"  alpha="1"  figID="com.treestar.layout.presentation.FigHeatmapStatAxis@70a53809#1576676732057"  rotation="0"  lock="0"  sizeLock="0"  contentLock="0"  wantsDrops="0"  colorMapName="Default (blue,green,yellow,red)"  z="125" />
       </FigList>
     </Layout>
     <Layout name="Layout-1"  outputFile="file:/Users/richardduggleby/Layout-1"  color="#00ffffff"  isBatch="0"  showGrid="0"  showRulers="1"  showDebugOutput="0"  showGuides="0"  showPageBreaks="1"  scale="1" >
       <PrintLayout flipPattern0="0"  rows="1"  columns="1"  padding="36"  header=""  footer=""  headerActive="0"  footerActive="1"  scalingMode="fj.print.scale.none"  scaling="1"  orientation="1"  width="595.2744"  height="841.8888"  imageableX="72"  imageableY="72"  imageableWidth="451.2744"  imageableHeight="697.8888" />
       <PageSection sectionName="header" >&lt;table width=&quot;100%&quot;&gt;&lt;tr&gt;&lt;td align=&quot;left&quot; valign=&quot;top&quot;&gt;&amp;NBSP&amp;NBSP&amp;NBSP&amp;NBSP&lt;IMG SRC=&quot;file:/Applications/FlowJo.app/Contents/Resources/Java/images/test/fj_icon.png&quot;&gt;&lt;/IMG&gt;&lt;br/&gt;FlowJo, LLC&lt;/td&gt;&lt;td align=&quot;right&quot; valign=&quot;top&quot;&gt;Page &lt;PageNumber/&gt;&lt;/td&gt;&lt;/tr&gt;&lt;/table&gt;</PageSection>
       <PageSection sectionName="footer" >&lt;table width=&quot;100%&quot;&gt;&lt;tr&gt;&lt;td align=&quot;left&quot;  valign=&quot;bottom&quot;&gt;&lt;LongDate/&gt;&lt;/td&gt;&lt;td align=&quot;right&quot; valign=&quot;bottom&quot;&gt;&lt;Version/&gt;&lt;/td&gt;&lt;/tr&gt;&lt;/table&gt;&#xA;&lt;DocumentName/&gt;</PageSection>
       <Iteration iterationType="OFF"  iterationValue="27"  iterationKeyword=""  discriminator=""  panelSize="1"  groupName="26-4-18 WB and CBMC" />
       <BatchSettings useCurrentGroup="1"  length="3"  name=""  order="ACROSS"  direction="COLUMNS"  append="0"  destination="toLayout"  separatePages="0"  launchApp="1"  header="0"  footer="0"  commandLineBatch="0" />
       <FigList>
         <ChartData x="281"  y="88"  width="0"  height="0"  lineWeight="Hairline"  fill="#ffffff"  stroke="#000000"  lineStyle="Solid"  gradientColor="#808080"  gradientStyle="le.gradientstyle.none"  enabled="1"  xScale="1"  yScale="1"  aspectRatioLock="0"  alpha="1"  figID="com.treestar.flowjo.charting.FigChartBox@13d631c6#1576671261307"  rotation="0"  lock="0"  sizeLock="0"  contentLock="0"  wantsDrops="0"  dependents="1"  showSampleName="1"  showFullPath="1"  showFreq="0"  showCount="1"  showPopulationName="1"  showGraphTitle="0"  showMedians="0"  useShortName="1"  showKeyword="0"  keyword=""  showStatistic="0"  statistic=""  offsetHistograms="0"  offsetX="0"  offsetY="0"  flipH="0"  flipV="0"  showAdjunctHistograms="0"  scaleH="1"  scaleV="1"  panelIndex="-1"  z="0" >
           <Graph smoothing="1"  backColor="#ffffff"  foreColor="#000000"  heatMapStatParameter="Comp-FITC-A"  type="Contour"  fast="1" >
             <Axis dimension="x"  name="Comp-APC-A"  label=""  auto="auto" />
             <Axis dimension="y"  name="Comp-PE-A"  label=""  auto="auto" />
             <GraphSettings level="5%"  smoothingHighResolution="1"  contourHighResolution="1"  histogramSmoothingCount="0"  graphResolution="256"  showOutliers="1"  drawLargeDots="0"  dotsToDraw="8000"  tint="le.chartfill.tinted.40"  lineWeight="le.lineweight.normal"  lineStyle="le.linestyle.solid" />
             <GraphEnvironment showGrid="0"  showAxes="tnlTNL"  showGates="1"  showFreqOnPlots="1"  showGateNameOnPlots="1"  showMedians="0"  showUncomped="0"  addEventParam="0"  lastYAxisName="" >
               <TextTraits font="SansSerif"  size="11"  name="Labels"  style="plain"  color="#000000"  background="#00ffffff"  just="left" />
               <TextTraits font="SansSerif"  size="11"  name="LayoutGates"  style="plain"  color="#000000"  background="#00ffffff"  just="left" />
               <TextTraits font="SansSerif"  size="9"  name="Numbers"  style="plain"  color="#000000"  background="#00ffffff"  just="left" />
               <TextTraits font="SansSerif"  size="9"  name="Legend"  style="plain"  color="#000000"  background="#00ffffff"  just="left" />
               <WindowPosition x="619"  y="23"  width="430"  height="676"  displayed="0"  panelState="+--" />
             </GraphEnvironment>
           </Graph>
           <Annotation lineWeight="NoLine"  fill="#00ffffff"  stroke="#808080"  lineStyle="Solid"  gradientColor="#808080"  gradientStyle="le.gradientstyle.none"  enabled="1"  xScale="1"  yScale="1"  aspectRatioLock="0"  alpha="1"  figID="com.treestar.flowjo.charting.FigChartAnnotation@72ae42fd#1576671261310"  rotation="0"  lock="0"  sizeLock="0"  contentLock="0"  wantsDrops="0"  autoFitContents="0"  autoMinimumSize="1"  padding="5,5,5,5" >
             <Content>&amp;lt;font face=&amp;quot;SansSerif&amp;quot; color=&amp;quot;#000000&amp;quot; style=&amp;quot;font-size:11pt;&amp;quot;&amp;gt;&amp;#xA;&amp;lt;/font&amp;gt;&amp;#xA;    &amp;lt;p style=&amp;quot;margin-top:0; text-align:left;&amp;quot;&amp;gt;&amp;#xA;      &amp;lt;font face=&amp;quot;SansSerif&amp;quot; color=&amp;quot;#000000&amp;quot; style=&amp;quot;font-size:11pt;&amp;quot;&amp;gt;&amp;lt;input type=&amp;quot;fjml&amp;quot; value=&amp;quot;%3CAnno+name%3D%22fj.anno.samplename%22+%2F%3E&amp;quot; style=&amp;quot;font-family:SansSerif; color:#000000; font-weight:normal; font-style:;&amp;quot;&amp;gt;&amp;#xA;      &amp;#xA;&amp;lt;/font&amp;gt;    &amp;lt;/p&amp;gt;&amp;#xA;    &amp;lt;p style=&amp;quot;margin-top:0; text-align:left;&amp;quot;&amp;gt;&amp;#xA;      &amp;lt;font face=&amp;quot;SansSerif&amp;quot; color=&amp;quot;#000000&amp;quot; style=&amp;quot;font-size:11pt;&amp;quot;&amp;gt;&amp;lt;input type=&amp;quot;fjml&amp;quot; value=&amp;quot;%3CAnno+name%3D%22fj.anno.popname%22+%2F%3E&amp;quot; style=&amp;quot;font-family:SansSerif; color:#000000; font-weight:normal; font-style:;&amp;quot;&amp;gt;&amp;#xA;      &amp;#xA;&amp;lt;/font&amp;gt;    &amp;lt;/p&amp;gt;&amp;#xA;    &amp;lt;p style=&amp;quot;margin-top:0; text-align:left;&amp;quot;&amp;gt;&amp;#xA;      &amp;lt;font face=&amp;quot;SansSerif&amp;quot; color=&amp;quot;#000000&amp;quot; style=&amp;quot;font-size:11pt;&amp;quot;&amp;gt;&amp;lt;input type=&amp;quot;fjml&amp;quot; value=&amp;quot;%3CStatistic+name%3D%22Count%22++id%3D%22%22++ancestor%3D%22%22+%2F%3E&amp;quot; style=&amp;quot;font-family:SansSerif; color:#000000; font-weight:normal; font-style:;&amp;quot;&amp;gt;&amp;#xA;      &amp;#xA;&amp;lt;/font&amp;gt;    &amp;lt;/p&amp;gt;&amp;#xA;    &amp;lt;p style=&amp;quot;margin-top:0; text-align:left;&amp;quot;&amp;gt;&amp;#xA;      &amp;lt;font face=&amp;quot;SansSerif&amp;quot; color=&amp;quot;#000000&amp;quot; style=&amp;quot;font-size:11pt;&amp;quot;&amp;gt;&amp;lt;input type=&amp;quot;fjml&amp;quot; value=&amp;quot;%3CAnno+name%3D%22fj.anno.popnamewithpath%22+%2F%3E&amp;quot; style=&amp;quot;font-family:SansSerif; color:#000000; font-weight:normal; font-style:;&amp;quot;&amp;gt;&amp;#xA;&amp;lt;/font&amp;gt;    &amp;lt;/p&amp;gt;&amp;#xA;</Content>
             <WindowPosition x="0"  y="340"  width="410"  height="66"  displayed="1"  panelState="" />
           </Annotation>
           <Legend lineWeight="Hairline"  fill="#ffffff"  stroke="#000000"  lineStyle="Solid"  gradientColor="#808080"  gradientStyle="le.gradientstyle.none"  enabled="1"  xScale="1"  yScale="1"  aspectRatioLock="0"  alpha="1"  figID="com.treestar.flowjo.charting.legend.FigLegend@c59d334#1576671261311"  rotation="0"  lock="0"  sizeLock="0"  contentLock="0"  wantsDrops="0"  rows="3"  columns="4"  drawGrid="1"  autoFitContents="0"  showHeader="1" >
             <RowSizes>
               <Size index="0"  value="15" />
               <Size index="1"  value="15" />
               <Size index="2"  value="15" />
             </RowSizes>
             <ColSizes>
               <Size index="0"  value="15" />
               <Size index="1"  value="182" />
               <Size index="2"  value="82" />
               <Size index="3"  value="43" />
             </ColSizes>
             <WindowPosition x="280"  y="0"  width="322"  height="45"  displayed="0"  panelState="" />
             <Columns>
               <Anno name="fj.anno.samplename" />
               <Statistic name="Count"  ancestor=""  correlate="" />
               <Anno name="fj.anno.fullpath" />
               <Key name="TUBE NAME" />
             </Columns>
           </Legend>
           <Ancestry lineWeight="Hairline"  fill="#ffffff"  stroke="#000000"  lineStyle="Solid"  gradientColor="#808080"  gradientStyle="le.gradientstyle.none"  enabled="1"  xScale="1"  yScale="1"  aspectRatioLock="0"  alpha="1"  figID="com.treestar.flowjo.charting.FigChartRow@79ef7c59#1576671261309"  rotation="0"  lock="0"  sizeLock="0"  contentLock="0"  wantsDrops="0"  backgating="0"  horizontal="0"  backgatingLargeDots="0"  backgatingContours="0" >
             <WindowPosition x="0"  y="0"  width="0"  height="1"  displayed="0"  panelState="" />
           </Ancestry>
           <Multigraph lineWeight="NoLine"  fill="#00ffffff"  stroke="#000000"  lineStyle="Solid"  gradientColor="#808080"  gradientStyle="le.gradientstyle.none"  enabled="1"  xScale="1"  yScale="1"  aspectRatioLock="1"  alpha="1"  figID="com.treestar.flowjo.charting.FigChartGrid@c246e2#1576671261309"  rotation="0"  lock="0"  sizeLock="0"  contentLock="0"  wantsDrops="0"  annoOffsetX="0"  annoOffsetY="0"  type="NONE"  rows="0"  columns="0" >
             <WindowPosition x="0"  y="0"  width="0"  height="1"  displayed="0"  panelState="" />
             <Parameters/>
           </Multigraph>
           <PopModelList>
             <DataLayer path="debris-/CD45/dead-/R5/cd4, cd3 subset"  panelValue="1"  discriminatorValue=""  sampleGMID="0"  sampleID="30" >
               <LegendSpec color="#000000"  text=""  chartFill="le.chartfill.tinted.40"  lineWeight="Normal"  lineStyle="Solid"  control="0" />
             </DataLayer>
           </PopModelList>
           <WindowPosition x="281"  y="88"  width="256"  height="256"  displayed="1"  panelState="" />
         </ChartData>
         <FigColorLegend x="229"  y="376"  width="70"  height="12"  lineWeight="Hairline"  fill="#ffffff"  stroke="#000000"  lineStyle="Solid"  gradientColor="#808080"  gradientStyle="le.gradientstyle.none"  enabled="1"  xScale="1"  yScale="1"  aspectRatioLock="0"  alpha="1"  figID="com.treestar.layout.presentation.FigHeatmapStatAxis@103dd69a#1576671261309"  rotation="0"  lock="0"  sizeLock="0"  contentLock="0"  wantsDrops="0"  colorMapName="Default (blue,green,yellow,red)"  z="5" />
         <ChartData x="247"  y="526"  width="0"  height="0"  lineWeight="Hairline"  fill="#ffffff"  stroke="#000000"  lineStyle="Solid"  gradientColor="#808080"  gradientStyle="le.gradientstyle.none"  enabled="1"  xScale="1"  yScale="1"  aspectRatioLock="0"  alpha="1"  figID="com.treestar.flowjo.charting.FigChartBox@3e0e4c5b#1576671858127"  rotation="0"  lock="0"  sizeLock="0"  contentLock="0"  wantsDrops="0"  dependents="1"  showSampleName="1"  showFullPath="1"  showFreq="0"  showCount="1"  showPopulationName="1"  showGraphTitle="0"  showMedians="0"  useShortName="1"  showKeyword="0"  keyword=""  showStatistic="0"  statistic=""  offsetHistograms="0"  offsetX="0"  offsetY="0"  flipH="0"  flipV="0"  showAdjunctHistograms="0"  scaleH="1"  scaleV="1"  panelIndex="-1"  z="10" >
           <Graph smoothing="1"  backColor="#ffffff"  foreColor="#000000"  heatMapStatistic="Median"  heatMapStatParameter="Comp-FITC-A"  type="Histogram"  fast="1" >
             <Axis dimension="x"  name="Comp-PerCP-Cy5-5-A"  label=""  auto="auto" />
             <Axis dimension="y"  name=""  label=""  auto="modal" />
[truncated: 9,147 more chars]
