# Supplementary material for: Enumerating regulatory T cells in cryopreserved umbilical cord blood samples using FOXP3 methylation specific quantitative PCR
Source: PLoS One. 2020 Oct 23;15(10):e0240190. doi: 10.1371/journal.pone.0240190 (PMC7584164; doi:10.1371/journal.pone.0240190)
Supplement: S1 Data — (ZIP) [file pone.0240190.s005.zip › Flowjo data/S1.wsp]

<?xml version="1.0" encoding="UTF-8"?>
 <Workspace version="20.0"  modDate="Sat Aug 29 15:42:34 BST 2020"  clientTimestamp="1598712154830"  flowJoVersion="10.5.2"  drawRowBorders="1"  drawColumnBorders="1"  curGroup="24-10-18 110324"  groupPaneHeight="80"  xmlns:xsi="http://www.w3.org/2001/XMLSchema-instance"  xmlns:gating="http://www.isac-net.org/std/Gating-ML/v2.0/gating"  xmlns:transforms="http://www.isac-net.org/std/Gating-ML/v2.0/transformations"  xmlns:data-type="http://www.isac-net.org/std/Gating-ML/v2.0/datatypes"  xsi:schemaLocation="http://www.isac-net.org/std/Gating-ML/v2.0/gating http://www.isac-net.org/std/Gating-ML/v2.0/gating/Gating-ML.v2.0.xsd http://www.isac-net.org/std/Gating-ML/v2.0/transformations http://www.isac-net.org/std/Gating-ML/v2.0/gating/Transformations.v2.0.xsd http://www.isac-net.org/std/Gating-ML/v2.0/datatypes http://www.isac-net.org/std/Gating-ML/v2.0/gating/DataTypes.v2.0.xsd "  nonAutoSaveFileName="file:/Users/richardduggleby/Desktop/FACS%20data%202014/templates/S1.wsp" >
   <WindowPosition x="162"  y="55"  width="951"  height="745"  displayed="1"  panelState="" />
   <TextTraits font="SansSerif"  size="10"  name=""  style="plain"  color="#000000"  background="#00ffffff"  just="left" />
   <Columns>
     <TColumn width="357" >
       <Property key="fj.appnode.prop.name" />
     </TColumn>
     <TColumn width="197" >
       <Property key="fj.appnode.prop.statistic" />
     </TColumn>
     <TColumn width="197" >
       <Property key="fj.appnode.prop.ncells" />
     </TColumn>
     <TColumn width="196" >
       <Keyword name="$DATE" />
     </TColumn>
   </Columns>
   <Matrices>
     <transforms:spilloverMatrix prefix="Comp-"  name="Acquisition-defined"  editable="0"  color="#c0c0c0"  version="FlowJo-10.5.2"  status="FINALIZED"  transforms:id="5b776b3f-43b0-4e5c-8af0-11986505c6c9"  suffix="" >
       <data-type:parameters>
         <data-type:parameter data-type:name="FITC-A" />
         <data-type:parameter data-type:name="PerCP-Cy5-5-A" />
         <data-type:parameter data-type:name="APC-A" />
         <data-type:parameter data-type:name="Alexa Fluor 700-A" />
         <data-type:parameter data-type:name="AmCyan-A" />
         <data-type:parameter data-type:name="PE-A" />
         <data-type:parameter data-type:name="PE-Cy7-A" />
       </data-type:parameters>
       <transforms:spillover data-type:parameter="FITC-A" >
         <transforms:coefficient data-type:parameter="FITC-A"  transforms:value="1" />
         <transforms:coefficient data-type:parameter="PerCP-Cy5-5-A"  transforms:value="0" />
         <transforms:coefficient data-type:parameter="APC-A"  transforms:value="0" />
         <transforms:coefficient data-type:parameter="Alexa Fluor 700-A"  transforms:value="0" />
         <transforms:coefficient data-type:parameter="AmCyan-A"  transforms:value="0.0017642902" />
         <transforms:coefficient data-type:parameter="PE-A"  transforms:value="0" />
         <transforms:coefficient data-type:parameter="PE-Cy7-A"  transforms:value="0" />
       </transforms:spillover>
       <transforms:spillover data-type:parameter="PerCP-Cy5-5-A" >
         <transforms:coefficient data-type:parameter="FITC-A"  transforms:value="0" />
         <transforms:coefficient data-type:parameter="PerCP-Cy5-5-A"  transforms:value="1" />
         <transforms:coefficient data-type:parameter="APC-A"  transforms:value="0.1048811972" />
         <transforms:coefficient data-type:parameter="Alexa Fluor 700-A"  transforms:value="0.0754674748" />
         <transforms:coefficient data-type:parameter="AmCyan-A"  transforms:value="0" />
         <transforms:coefficient data-type:parameter="PE-A"  transforms:value="0" />
         <transforms:coefficient data-type:parameter="PE-Cy7-A"  transforms:value="0.0459453873" />
       </transforms:spillover>
       <transforms:spillover data-type:parameter="APC-A" >
         <transforms:coefficient data-type:parameter="FITC-A"  transforms:value="0" />
         <transforms:coefficient data-type:parameter="PerCP-Cy5-5-A"  transforms:value="0.0036761512" />
         <transforms:coefficient data-type:parameter="APC-A"  transforms:value="1" />
         <transforms:coefficient data-type:parameter="Alexa Fluor 700-A"  transforms:value="0.1494557261" />
         <transforms:coefficient data-type:parameter="AmCyan-A"  transforms:value="0" />
         <transforms:coefficient data-type:parameter="PE-A"  transforms:value="0" />
         <transforms:coefficient data-type:parameter="PE-Cy7-A"  transforms:value="0.0181944277" />
       </transforms:spillover>
       <transforms:spillover data-type:parameter="Alexa Fluor 700-A" >
         <transforms:coefficient data-type:parameter="FITC-A"  transforms:value="0" />
         <transforms:coefficient data-type:parameter="PerCP-Cy5-5-A"  transforms:value="0.0775534287" />
         <transforms:coefficient data-type:parameter="APC-A"  transforms:value="0.0380900577" />
         <transforms:coefficient data-type:parameter="Alexa Fluor 700-A"  transforms:value="1" />
         <transforms:coefficient data-type:parameter="AmCyan-A"  transforms:value="0" />
         <transforms:coefficient data-type:parameter="PE-A"  transforms:value="0" />
         <transforms:coefficient data-type:parameter="PE-Cy7-A"  transforms:value="0.0833705813" />
       </transforms:spillover>
       <transforms:spillover data-type:parameter="AmCyan-A" >
         <transforms:coefficient data-type:parameter="FITC-A"  transforms:value="0.2920489311" />
         <transforms:coefficient data-type:parameter="PerCP-Cy5-5-A"  transforms:value="0.4418960214" />
         <transforms:coefficient data-type:parameter="APC-A"  transforms:value="0.0125307636" />
         <transforms:coefficient data-type:parameter="Alexa Fluor 700-A"  transforms:value="0.0187961515" />
         <transforms:coefficient data-type:parameter="AmCyan-A"  transforms:value="1" />
         <transforms:coefficient data-type:parameter="PE-A"  transforms:value="0.1367196143" />
         <transforms:coefficient data-type:parameter="PE-Cy7-A"  transforms:value="0.0363616049" />
       </transforms:spillover>
       <transforms:spillover data-type:parameter="PE-A" >
         <transforms:coefficient data-type:parameter="FITC-A"  transforms:value="0" />
         <transforms:coefficient data-type:parameter="PerCP-Cy5-5-A"  transforms:value="0.0444047377" />
         <transforms:coefficient data-type:parameter="APC-A"  transforms:value="0" />
         <transforms:coefficient data-type:parameter="Alexa Fluor 700-A"  transforms:value="0" />
         <transforms:coefficient data-type:parameter="AmCyan-A"  transforms:value="0" />
         <transforms:coefficient data-type:parameter="PE-A"  transforms:value="1" />
         <transforms:coefficient data-type:parameter="PE-Cy7-A"  transforms:value="0.002346592" />
       </transforms:spillover>
       <transforms:spillover data-type:parameter="PE-Cy7-A" >
         <transforms:coefficient data-type:parameter="FITC-A"  transforms:value="0" />
         <transforms:coefficient data-type:parameter="PerCP-Cy5-5-A"  transforms:value="0.0157654565" />
         <transforms:coefficient data-type:parameter="APC-A"  transforms:value="0" />
         <transforms:coefficient data-type:parameter="Alexa Fluor 700-A"  transforms:value="0.0013538905" />
         <transforms:coefficient data-type:parameter="AmCyan-A"  transforms:value="0.0011328472" />
         <transforms:coefficient data-type:parameter="PE-A"  transforms:value="0.0291397274" />
         <transforms:coefficient data-type:parameter="PE-Cy7-A"  transforms:value="1" />
       </transforms:spillover>
     </transforms:spilloverMatrix>
     <transforms:spilloverMatrix prefix="Comp-"  name="Acquisition-defined-copy"  editable="1"  color="#00ccff"  version="FlowJo-10.5.2"  status="FINALIZED"  transforms:id="b55257d5-1a15-4425-832c-4d8337ddc01a"  suffix="" >
       <data-type:parameters>
         <data-type:parameter data-type:name="FITC-A" />
         <data-type:parameter data-type:name="PerCP-Cy5-5-A" />
         <data-type:parameter data-type:name="APC-A" />
         <data-type:parameter data-type:name="Alexa Fluor 700-A" />
         <data-type:parameter data-type:name="AmCyan-A" />
         <data-type:parameter data-type:name="PE-A" />
         <data-type:parameter data-type:name="PE-Cy7-A" />
       </data-type:parameters>
       <transforms:spillover data-type:parameter="FITC-A" >
         <transforms:coefficient data-type:parameter="FITC-A"  transforms:value="1" />
         <transforms:coefficient data-type:parameter="PerCP-Cy5-5-A"  transforms:value="0" />
         <transforms:coefficient data-type:parameter="APC-A"  transforms:value="0" />
         <transforms:coefficient data-type:parameter="Alexa Fluor 700-A"  transforms:value="0" />
         <transforms:coefficient data-type:parameter="AmCyan-A"  transforms:value="0.0017642902" />
         <transforms:coefficient data-type:parameter="PE-A"  transforms:value="0" />
         <transforms:coefficient data-type:parameter="PE-Cy7-A"  transforms:value="0" />
       </transforms:spillover>
       <transforms:spillover data-type:parameter="PerCP-Cy5-5-A" >
         <transforms:coefficient data-type:parameter="FITC-A"  transforms:value="0" />
         <transforms:coefficient data-type:parameter="PerCP-Cy5-5-A"  transforms:value="1" />
         <transforms:coefficient data-type:parameter="APC-A"  transforms:value="0.1048811972" />
         <transforms:coefficient data-type:parameter="Alexa Fluor 700-A"  transforms:value="0.0754674748" />
         <transforms:coefficient data-type:parameter="AmCyan-A"  transforms:value="0" />
         <transforms:coefficient data-type:parameter="PE-A"  transforms:value="0" />
         <transforms:coefficient data-type:parameter="PE-Cy7-A"  transforms:value="0.0459453873" />
       </transforms:spillover>
       <transforms:spillover data-type:parameter="APC-A" >
         <transforms:coefficient data-type:parameter="FITC-A"  transforms:value="0" />
         <transforms:coefficient data-type:parameter="PerCP-Cy5-5-A"  transforms:value="0.0036761512" />
         <transforms:coefficient data-type:parameter="APC-A"  transforms:value="1" />
         <transforms:coefficient data-type:parameter="Alexa Fluor 700-A"  transforms:value="0.1494557261" />
         <transforms:coefficient data-type:parameter="AmCyan-A"  transforms:value="0" />
         <transforms:coefficient data-type:parameter="PE-A"  transforms:value="0" />
         <transforms:coefficient data-type:parameter="PE-Cy7-A"  transforms:value="0.0181944277" />
       </transforms:spillover>
       <transforms:spillover data-type:parameter="Alexa Fluor 700-A" >
         <transforms:coefficient data-type:parameter="FITC-A"  transforms:value="0" />
         <transforms:coefficient data-type:parameter="PerCP-Cy5-5-A"  transforms:value="0.0775534287" />
         <transforms:coefficient data-type:parameter="APC-A"  transforms:value="0.0380900577" />
         <transforms:coefficient data-type:parameter="Alexa Fluor 700-A"  transforms:value="1" />
         <transforms:coefficient data-type:parameter="AmCyan-A"  transforms:value="0" />
         <transforms:coefficient data-type:parameter="PE-A"  transforms:value="0" />
         <transforms:coefficient data-type:parameter="PE-Cy7-A"  transforms:value="0.0833705813" />
       </transforms:spillover>
       <transforms:spillover data-type:parameter="AmCyan-A" >
         <transforms:coefficient data-type:parameter="FITC-A"  transforms:value="0.2920489311" />
         <transforms:coefficient data-type:parameter="PerCP-Cy5-5-A"  transforms:value="0.4418960214" />
         <transforms:coefficient data-type:parameter="APC-A"  transforms:value="0.0125307636" />
         <transforms:coefficient data-type:parameter="Alexa Fluor 700-A"  transforms:value="0.0187961515" />
         <transforms:coefficient data-type:parameter="AmCyan-A"  transforms:value="1" />
         <transforms:coefficient data-type:parameter="PE-A"  transforms:value="0.1367196143" />
         <transforms:coefficient data-type:parameter="PE-Cy7-A"  transforms:value="0.0363616049" />
       </transforms:spillover>
       <transforms:spillover data-type:parameter="PE-A" >
         <transforms:coefficient data-type:parameter="FITC-A"  transforms:value="0" />
         <transforms:coefficient data-type:parameter="PerCP-Cy5-5-A"  transforms:value="0.0444047377" />
         <transforms:coefficient data-type:parameter="APC-A"  transforms:value="0" />
         <transforms:coefficient data-type:parameter="Alexa Fluor 700-A"  transforms:value="0" />
         <transforms:coefficient data-type:parameter="AmCyan-A"  transforms:value="0" />
         <transforms:coefficient data-type:parameter="PE-A"  transforms:value="1" />
         <transforms:coefficient data-type:parameter="PE-Cy7-A"  transforms:value="0.002346592" />
       </transforms:spillover>
       <transforms:spillover data-type:parameter="PE-Cy7-A" >
         <transforms:coefficient data-type:parameter="FITC-A"  transforms:value="0" />
         <transforms:coefficient data-type:parameter="PerCP-Cy5-5-A"  transforms:value="0.0157654565" />
         <transforms:coefficient data-type:parameter="APC-A"  transforms:value="0" />
         <transforms:coefficient data-type:parameter="Alexa Fluor 700-A"  transforms:value="0.0013538905" />
         <transforms:coefficient data-type:parameter="AmCyan-A"  transforms:value="0.0011328472" />
         <transforms:coefficient data-type:parameter="PE-A"  transforms:value="0.033" />
         <transforms:coefficient data-type:parameter="PE-Cy7-A"  transforms:value="1" />
       </transforms:spillover>
     </transforms:spilloverMatrix>
     <transforms:spilloverMatrix prefix="Comp-"  name="Acquisition-defined-copy-1"  editable="1"  color="#ff9933"  version="FlowJo-10.5.2"  status="FINALIZED"  transforms:id="32431283-9456-47f1-a781-2ae3b13c258e"  suffix="" >
       <data-type:parameters>
         <data-type:parameter data-type:name="FITC-A" />
         <data-type:parameter data-type:name="PerCP-Cy5-5-A" />
         <data-type:parameter data-type:name="APC-A" />
         <data-type:parameter data-type:name="Alexa Fluor 700-A" />
         <data-type:parameter data-type:name="AmCyan-A" />
         <data-type:parameter data-type:name="PE-A" />
         <data-type:parameter data-type:name="PE-Cy7-A" />
       </data-type:parameters>
       <transforms:spillover data-type:parameter="FITC-A" >
         <transforms:coefficient data-type:parameter="FITC-A"  transforms:value="1" />
         <transforms:coefficient data-type:parameter="PerCP-Cy5-5-A"  transforms:value="0" />
         <transforms:coefficient data-type:parameter="APC-A"  transforms:value="0" />
         <transforms:coefficient data-type:parameter="Alexa Fluor 700-A"  transforms:value="0" />
         <transforms:coefficient data-type:parameter="AmCyan-A"  transforms:value="0" />
         <transforms:coefficient data-type:parameter="PE-A"  transforms:value="0" />
         <transforms:coefficient data-type:parameter="PE-Cy7-A"  transforms:value="0" />
       </transforms:spillover>
       <transforms:spillover data-type:parameter="PerCP-Cy5-5-A" >
         <transforms:coefficient data-type:parameter="FITC-A"  transforms:value="0" />
         <transforms:coefficient data-type:parameter="PerCP-Cy5-5-A"  transforms:value="1" />
         <transforms:coefficient data-type:parameter="APC-A"  transforms:value="0.1048811972" />
         <transforms:coefficient data-type:parameter="Alexa Fluor 700-A"  transforms:value="0.0754674748" />
         <transforms:coefficient data-type:parameter="AmCyan-A"  transforms:value="0" />
         <transforms:coefficient data-type:parameter="PE-A"  transforms:value="0" />
         <transforms:coefficient data-type:parameter="PE-Cy7-A"  transforms:value="0.0459453873" />
       </transforms:spillover>
       <transforms:spillover data-type:parameter="APC-A" >
         <transforms:coefficient data-type:parameter="FITC-A"  transforms:value="0" />
         <transforms:coefficient data-type:parameter="PerCP-Cy5-5-A"  transforms:value="0.023676" />
         <transforms:coefficient data-type:parameter="APC-A"  transforms:value="1" />
         <transforms:coefficient data-type:parameter="Alexa Fluor 700-A"  transforms:value="0.1494557261" />
         <transforms:coefficient data-type:parameter="AmCyan-A"  transforms:value="0" />
         <transforms:coefficient data-type:parameter="PE-A"  transforms:value="0" />
         <transforms:coefficient data-type:parameter="PE-Cy7-A"  transforms:value="0.0181944277" />
       </transforms:spillover>
       <transforms:spillover data-type:parameter="Alexa Fluor 700-A" >
         <transforms:coefficient data-type:parameter="FITC-A"  transforms:value="0" />
         <transforms:coefficient data-type:parameter="PerCP-Cy5-5-A"  transforms:value="0.0775534287" />
         <transforms:coefficient data-type:parameter="APC-A"  transforms:value="0.0380900577" />
         <transforms:coefficient data-type:parameter="Alexa Fluor 700-A"  transforms:value="1" />
         <transforms:coefficient data-type:parameter="AmCyan-A"  transforms:value="0" />
         <transforms:coefficient data-type:parameter="PE-A"  transforms:value="0" />
         <transforms:coefficient data-type:parameter="PE-Cy7-A"  transforms:value="0.0833705813" />
       </transforms:spillover>
       <transforms:spillover data-type:parameter="AmCyan-A" >
         <transforms:coefficient data-type:parameter="FITC-A"  transforms:value="0.042049" />
         <transforms:coefficient data-type:parameter="PerCP-Cy5-5-A"  transforms:value="0.071896" />
         <transforms:coefficient data-type:parameter="APC-A"  transforms:value="0.0125307636" />
         <transforms:coefficient data-type:parameter="Alexa Fluor 700-A"  transforms:value="0.0187961515" />
         <transforms:coefficient data-type:parameter="AmCyan-A"  transforms:value="1" />
         <transforms:coefficient data-type:parameter="PE-A"  transforms:value="0.09672" />
         <transforms:coefficient data-type:parameter="PE-Cy7-A"  transforms:value="0.0363616049" />
       </transforms:spillover>
       <transforms:spillover data-type:parameter="PE-A" >
         <transforms:coefficient data-type:parameter="FITC-A"  transforms:value="0" />
         <transforms:coefficient data-type:parameter="PerCP-Cy5-5-A"  transforms:value="0.094405" />
         <transforms:coefficient data-type:parameter="APC-A"  transforms:value="0" />
         <transforms:coefficient data-type:parameter="Alexa Fluor 700-A"  transforms:value="0" />
         <transforms:coefficient data-type:parameter="AmCyan-A"  transforms:value="0" />
         <transforms:coefficient data-type:parameter="PE-A"  transforms:value="1" />
         <transforms:coefficient data-type:parameter="PE-Cy7-A"  transforms:value="0.002347" />
       </transforms:spillover>
       <transforms:spillover data-type:parameter="PE-Cy7-A" >
         <transforms:coefficient data-type:parameter="FITC-A"  transforms:value="0" />
         <transforms:coefficient data-type:parameter="PerCP-Cy5-5-A"  transforms:value="0.0157654565" />
         <transforms:coefficient data-type:parameter="APC-A"  transforms:value="0" />
         <transforms:coefficient data-type:parameter="Alexa Fluor 700-A"  transforms:value="0.0013538905" />
         <transforms:coefficient data-type:parameter="AmCyan-A"  transforms:value="0.0011328472" />
         <transforms:coefficient data-type:parameter="PE-A"  transforms:value="0.0291397274" />
         <transforms:coefficient data-type:parameter="PE-Cy7-A"  transforms:value="1" />
       </transforms:spillover>
     </transforms:spilloverMatrix>
     <transforms:spilloverMatrix prefix="Comp-"  name="Acquisition-defined"  editable="0"  color="#c0c0c0"  version="FlowJo-10.5.2"  status="FINALIZED"  transforms:id="1a88e169-514f-45e2-9464-861e34216ba3"  suffix="" >
       <data-type:parameters>
         <data-type:parameter data-type:name="FITC-A" />
         <data-type:parameter data-type:name="PerCP-Cy5-5-A" />
         <data-type:parameter data-type:name="APC-A" />
         <data-type:parameter data-type:name="Alexa Fluor 700-A" />
         <data-type:parameter data-type:name="AmCyan-A" />
         <data-type:parameter data-type:name="PE-A" />
         <data-type:parameter data-type:name="PE-Cy7-A" />
       </data-type:parameters>
       <transforms:spillover data-type:parameter="FITC-A" >
         <transforms:coefficient data-type:parameter="FITC-A"  transforms:value="1" />
         <transforms:coefficient data-type:parameter="PerCP-Cy5-5-A"  transforms:value="0.0414615534" />
         <transforms:coefficient data-type:parameter="APC-A"  transforms:value="0" />
         <transforms:coefficient data-type:parameter="Alexa Fluor 700-A"  transforms:value="0" />
         <transforms:coefficient data-type:parameter="AmCyan-A"  transforms:value="0.0742565468" />
         <transforms:coefficient data-type:parameter="PE-A"  transforms:value="0.0011251046" />
         <transforms:coefficient data-type:parameter="PE-Cy7-A"  transforms:value="0" />
       </transforms:spillover>
       <transforms:spillover data-type:parameter="PerCP-Cy5-5-A" >
         <transforms:coefficient data-type:parameter="FITC-A"  transforms:value="0.0006375014" />
         <transforms:coefficient data-type:parameter="PerCP-Cy5-5-A"  transforms:value="1" />
         <transforms:coefficient data-type:parameter="APC-A"  transforms:value="0.1011088341" />
         <transforms:coefficient data-type:parameter="Alexa Fluor 700-A"  transforms:value="0.0768956318" />
         <transforms:coefficient data-type:parameter="AmCyan-A"  transforms:value="0.0019292324" />
         <transforms:coefficient data-type:parameter="PE-A"  transforms:value="0.0006188105" />
         <transforms:coefficient data-type:parameter="PE-Cy7-A"  transforms:value="0.033961691" />
       </transforms:spillover>
       <transforms:spillover data-type:parameter="APC-A" >
         <transforms:coefficient data-type:parameter="FITC-A"  transforms:value="0" />
         <transforms:coefficient data-type:parameter="PerCP-Cy5-5-A"  transforms:value="0.0084810052" />
         <transforms:coefficient data-type:parameter="APC-A"  transforms:value="1" />
         <transforms:coefficient data-type:parameter="Alexa Fluor 700-A"  transforms:value="0.1485637426" />
         <transforms:coefficient data-type:parameter="AmCyan-A"  transforms:value="0" />
         <transforms:coefficient data-type:parameter="PE-A"  transforms:value="0" />
         <transforms:coefficient data-type:parameter="PE-Cy7-A"  transforms:value="0.0130915754" />
       </transforms:spillover>
       <transforms:spillover data-type:parameter="Alexa Fluor 700-A" >
         <transforms:coefficient data-type:parameter="FITC-A"  transforms:value="0.0051812399" />
         <transforms:coefficient data-type:parameter="PerCP-Cy5-5-A"  transforms:value="0.0988273248" />
         <transforms:coefficient data-type:parameter="APC-A"  transforms:value="0.0423880666" />
         <transforms:coefficient data-type:parameter="Alexa Fluor 700-A"  transforms:value="1" />
         <transforms:coefficient data-type:parameter="AmCyan-A"  transforms:value="0.0117460359" />
         <transforms:coefficient data-type:parameter="PE-A"  transforms:value="0.0057853633" />
         <transforms:coefficient data-type:parameter="PE-Cy7-A"  transforms:value="0.0564510934" />
       </transforms:spillover>
       <transforms:spillover data-type:parameter="AmCyan-A" >
         <transforms:coefficient data-type:parameter="FITC-A"  transforms:value="0.0094258338" />
         <transforms:coefficient data-type:parameter="PerCP-Cy5-5-A"  transforms:value="0.0125694685" />
         <transforms:coefficient data-type:parameter="APC-A"  transforms:value="0.002005873" />
         <transforms:coefficient data-type:parameter="Alexa Fluor 700-A"  transforms:value="0.0010208588" />
         <transforms:coefficient data-type:parameter="AmCyan-A"  transforms:value="1" />
         <transforms:coefficient data-type:parameter="PE-A"  transforms:value="0.0079488773" />
         <transforms:coefficient data-type:parameter="PE-Cy7-A"  transforms:value="0.0008842354" />
       </transforms:spillover>
       <transforms:spillover data-type:parameter="PE-A" >
         <transforms:coefficient data-type:parameter="FITC-A"  transforms:value="0.005895487" />
         <transforms:coefficient data-type:parameter="PerCP-Cy5-5-A"  transforms:value="0.0628851503" />
         <transforms:coefficient data-type:parameter="APC-A"  transforms:value="0" />
         <transforms:coefficient data-type:parameter="Alexa Fluor 700-A"  transforms:value="0" />
         <transforms:coefficient data-type:parameter="AmCyan-A"  transforms:value="0.0064332779" />
         <transforms:coefficient data-type:parameter="PE-A"  transforms:value="1" />
         <transforms:coefficient data-type:parameter="PE-Cy7-A"  transforms:value="0.0026930002" />
       </transforms:spillover>
       <transforms:spillover data-type:parameter="PE-Cy7-A" >
         <transforms:coefficient data-type:parameter="FITC-A"  transforms:value="0.0009020899" />
         <transforms:coefficient data-type:parameter="PerCP-Cy5-5-A"  transforms:value="0.0266305096" />
         <transforms:coefficient data-type:parameter="APC-A"  transforms:value="0" />
         <transforms:coefficient data-type:parameter="Alexa Fluor 700-A"  transforms:value="0.0024946756" />
         <transforms:coefficient data-type:parameter="AmCyan-A"  transforms:value="0.0002747073" />
         <transforms:coefficient data-type:parameter="PE-A"  transforms:value="0.0360729992" />
         <transforms:coefficient data-type:parameter="PE-Cy7-A"  transforms:value="1" />
       </transforms:spillover>
     </transforms:spilloverMatrix>
     <transforms:spilloverMatrix prefix="Comp-"  name="FOXP3 sep"  editable="1"  color="#66ff33"  version="FlowJo-10.5.2"  status="FINALIZED"  transforms:id="69eb9f9f-bd83-4f5d-895b-91c572c32c68"  suffix="" >
       <data-type:parameters>
         <data-type:parameter data-type:name="FITC-A" />
         <data-type:parameter data-type:name="PerCP-Cy5-5-A" />
         <data-type:parameter data-type:name="APC-A" />
         <data-type:parameter data-type:name="Alexa Fluor 700-A" />
         <data-type:parameter data-type:name="AmCyan-A" />
         <data-type:parameter data-type:name="PE-A" />
         <data-type:parameter data-type:name="PE-Cy7-A" />
       </data-type:parameters>
       <transforms:spillover data-type:parameter="FITC-A" >
         <transforms:coefficient data-type:parameter="FITC-A"  transforms:value="1" />
         <transforms:coefficient data-type:parameter="PerCP-Cy5-5-A"  transforms:value="0.0414615534" />
         <transforms:coefficient data-type:parameter="APC-A"  transforms:value="0" />
         <transforms:coefficient data-type:parameter="Alexa Fluor 700-A"  transforms:value="0" />
         <transforms:coefficient data-type:parameter="AmCyan-A"  transforms:value="0.0742565468" />
         <transforms:coefficient data-type:parameter="PE-A"  transforms:value="0.0011251046" />
         <transforms:coefficient data-type:parameter="PE-Cy7-A"  transforms:value="0" />
       </transforms:spillover>
       <transforms:spillover data-type:parameter="PerCP-Cy5-5-A" >
         <transforms:coefficient data-type:parameter="FITC-A"  transforms:value="0.0006375014" />
         <transforms:coefficient data-type:parameter="PerCP-Cy5-5-A"  transforms:value="1" />
         <transforms:coefficient data-type:parameter="APC-A"  transforms:value="0.1011088341" />
         <transforms:coefficient data-type:parameter="Alexa Fluor 700-A"  transforms:value="0.0768956318" />
         <transforms:coefficient data-type:parameter="AmCyan-A"  transforms:value="0.0019292324" />
         <transforms:coefficient data-type:parameter="PE-A"  transforms:value="0.0006188105" />
         <transforms:coefficient data-type:parameter="PE-Cy7-A"  transforms:value="0.033961691" />
       </transforms:spillover>
       <transforms:spillover data-type:parameter="APC-A" >
         <transforms:coefficient data-type:parameter="FITC-A"  transforms:value="0" />
         <transforms:coefficient data-type:parameter="PerCP-Cy5-5-A"  transforms:value="0.0084810052" />
         <transforms:coefficient data-type:parameter="APC-A"  transforms:value="1" />
         <transforms:coefficient data-type:parameter="Alexa Fluor 700-A"  transforms:value="0.1485637426" />
         <transforms:coefficient data-type:parameter="AmCyan-A"  transforms:value="0" />
         <transforms:coefficient data-type:parameter="PE-A"  transforms:value="0" />
         <transforms:coefficient data-type:parameter="PE-Cy7-A"  transforms:value="0.0130915754" />
       </transforms:spillover>
       <transforms:spillover data-type:parameter="Alexa Fluor 700-A" >
         <transforms:coefficient data-type:parameter="FITC-A"  transforms:value="0.0051812399" />
         <transforms:coefficient data-type:parameter="PerCP-Cy5-5-A"  transforms:value="0.0988273248" />
         <transforms:coefficient data-type:parameter="APC-A"  transforms:value="0.0423880666" />
         <transforms:coefficient data-type:parameter="Alexa Fluor 700-A"  transforms:value="1" />
         <transforms:coefficient data-type:parameter="AmCyan-A"  transforms:value="0.0117460359" />
         <transforms:coefficient data-type:parameter="PE-A"  transforms:value="0.0057853633" />
         <transforms:coefficient data-type:parameter="PE-Cy7-A"  transforms:value="0.0564510934" />
       </transforms:spillover>
       <transforms:spillover data-type:parameter="AmCyan-A" >
         <transforms:coefficient data-type:parameter="FITC-A"  transforms:value="0.0094258338" />
         <transforms:coefficient data-type:parameter="PerCP-Cy5-5-A"  transforms:value="0.0125694685" />
         <transforms:coefficient data-type:parameter="APC-A"  transforms:value="0.002005873" />
         <transforms:coefficient data-type:parameter="Alexa Fluor 700-A"  transforms:value="0.0010208588" />
         <transforms:coefficient data-type:parameter="AmCyan-A"  transforms:value="1" />
         <transforms:coefficient data-type:parameter="PE-A"  transforms:value="0.0079488773" />
         <transforms:coefficient data-type:parameter="PE-Cy7-A"  transforms:value="0.0008842354" />
       </transforms:spillover>
       <transforms:spillover data-type:parameter="PE-A" >
         <transforms:coefficient data-type:parameter="FITC-A"  transforms:value="0.005895487" />
         <transforms:coefficient data-type:parameter="PerCP-Cy5-5-A"  transforms:value="0.0628851503" />
         <transforms:coefficient data-type:parameter="APC-A"  transforms:value="0" />
         <transforms:coefficient data-type:parameter="Alexa Fluor 700-A"  transforms:value="0" />
         <transforms:coefficient data-type:parameter="AmCyan-A"  transforms:value="0.0064332779" />
         <transforms:coefficient data-type:parameter="PE-A"  transforms:value="1" />
         <transforms:coefficient data-type:parameter="PE-Cy7-A"  transforms:value="0.0026930002" />
       </transforms:spillover>
       <transforms:spillover data-type:parameter="PE-Cy7-A" >
         <transforms:coefficient data-type:parameter="FITC-A"  transforms:value="0.0009020899" />
         <transforms:coefficient data-type:parameter="PerCP-Cy5-5-A"  transforms:value="0.0266305096" />
         <transforms:coefficient data-type:parameter="APC-A"  transforms:value="0" />
         <transforms:coefficient data-type:parameter="Alexa Fluor 700-A"  transforms:value="0.0024946756" />
         <transforms:coefficient data-type:parameter="AmCyan-A"  transforms:value="0.0002747073" />
         <transforms:coefficient data-type:parameter="PE-A"  transforms:value="0.0360729992" />
         <transforms:coefficient data-type:parameter="PE-Cy7-A"  transforms:value="1" />
       </transforms:spillover>
     </transforms:spilloverMatrix>
   </Matrices>
   <Cytometers>
     <Cytometer name="DIVA"  cyt="BD FACSDiva Software Version 8.0.1"  useFCS3="1"  extraNegs="0"  widthBasis="-100"  linMin="0"  logMin="3"  linMax="262144"  logMax="262144"  linearRescale="1"  logRescale="1"  linFromKW="1"  logFromKW="1"  useGain="0"  useTransform="1"  transformType="BIEX"  manufacturer=""  serialnumber=""  homepage="workspaces-and-samples/flowjo-and-your-cytometer/ws-cytometer-bd/"  icon="bd.PNG" >
       <LinParams>
         <Param>time</Param>
       </LinParams>
       <LogParams/>
       <FilterParams/>
       <TransformStore>
         <MatrixID matrixId="5b776b3f-43b0-4e5c-8af0-11986505c6c9" >
           <Transforms>
             <transforms:biex transforms:length="256"  transforms:maxRange="262144.0000291775"  transforms:neg="0"  transforms:width="-19.9526231497"  transforms:pos="4.418539922" >
               <data-type:parameter data-type:name="APC-A" />
             </transforms:biex>
             <transforms:biex transforms:length="256"  transforms:maxRange="262144.0000291775"  transforms:neg="0"  transforms:width="-100"  transforms:pos="4.418539922" >
               <data-type:parameter data-type:name="PE-Cy7-A" />
             </transforms:biex>
             <transforms:biex transforms:length="256"  transforms:maxRange="262144.0000291775"  transforms:neg="0"  transforms:width="-19.9526231497"  transforms:pos="4.418539922" >
               <data-type:parameter data-type:name="PerCP-Cy5-5-A" />
             </transforms:biex>
             <transforms:biex transforms:length="256"  transforms:maxRange="262144.0000291775"  transforms:neg="0"  transforms:width="-6.3095734448"  transforms:pos="4.418539922" >
               <data-type:parameter data-type:name="Alexa Fluor 700-A" />
             </transforms:biex>
             <transforms:biex transforms:length="256"  transforms:maxRange="262144.0000291775"  transforms:neg="0"  transforms:width="-15.8489319246"  transforms:pos="4.418539922" >
               <data-type:parameter data-type:name="FITC-A" />
             </transforms:biex>
             <transforms:linear transforms:minRange="0"  transforms:maxRange="262144"  gain="1" >
               <data-type:parameter data-type:name="FSC-A" />
             </transforms:linear>
             <transforms:biex transforms:length="256"  transforms:maxRange="262144.0000291775"  transforms:neg="0"  transforms:width="-5.0118723363"  transforms:pos="4.418539922" >
               <data-type:parameter data-type:name="AmCyan-A" />
             </transforms:biex>
             <transforms:biex transforms:length="256"  transforms:maxRange="262144.0000291775"  transforms:neg="0"  transforms:width="-12.5892541179"  transforms:pos="4.418539922" >
               <data-type:parameter data-type:name="PE-A" />
             </transforms:biex>
             <transforms:linear transforms:minRange="0"  transforms:maxRange="262144"  gain="1" >
               <data-type:parameter data-type:name="SSC-A" />
             </transforms:linear>
           </Transforms>
         </MatrixID>
         <MatrixID matrixId="1a88e169-514f-45e2-9464-861e34216ba3" >
           <Transforms>
             <transforms:biex transforms:length="256"  transforms:maxRange="262144.0000291775"  transforms:neg="0"  transforms:width="-19.9526231497"  transforms:pos="4.418539922" >
               <data-type:parameter data-type:name="APC-A" />
             </transforms:biex>
             <transforms:biex transforms:length="256"  transforms:maxRange="262144.0000291775"  transforms:neg="0"  transforms:width="-100"  transforms:pos="4.418539922" >
               <data-type:parameter data-type:name="PE-Cy7-A" />
             </transforms:biex>
             <transforms:biex transforms:length="256"  transforms:maxRange="262144.0000291775"  transforms:neg="0"  transforms:width="-19.9526231497"  transforms:pos="4.418539922" >
               <data-type:parameter data-type:name="PerCP-Cy5-5-A" />
             </transforms:biex>
             <transforms:biex transforms:length="256"  transforms:maxRange="262144.0000291775"  transforms:neg="0"  transforms:width="-15.8489319246"  transforms:pos="4.418539922" >
               <data-type:parameter data-type:name="FITC-A" />
             </transforms:biex>
             <transforms:biex transforms:length="256"  transforms:maxRange="262144.0000291775"  transforms:neg="0"  transforms:width="-6.3095734448"  transforms:pos="4.418539922" >
               <data-type:parameter data-type:name="Alexa Fluor 700-A" />
             </transforms:biex>
             <transforms:linear transforms:minRange="0"  transforms:maxRange="262144"  gain="1" >
               <data-type:parameter data-type:name="FSC-A" />
             </transforms:linear>
             <transforms:biex transforms:length="256"  transforms:maxRange="262144.0000291775"  transforms:neg="0"  transforms:width="-5.0118723363"  transforms:pos="4.418539922" >
               <data-type:parameter data-type:name="AmCyan-A" />
             </transforms:biex>
             <transforms:biex transforms:length="256"  transforms:maxRange="262144.0000291775"  transforms:neg="0"  transforms:width="-12.5892541179"  transforms:pos="4.418539922" >
               <data-type:parameter data-type:name="PE-A" />
             </transforms:biex>
             <transforms:linear transforms:minRange="0"  transforms:maxRange="262144"  gain="1" >
               <data-type:parameter data-type:name="SSC-A" />
             </transforms:linear>
           </Transforms>
         </MatrixID>
         <MatrixID matrixId="32431283-9456-47f1-a781-2ae3b13c258e" >
           <Transforms>
             <transforms:biex transforms:length="256"  transforms:maxRange="262144.0000291775"  transforms:neg="0"  transforms:width="-19.9526231497"  transforms:pos="4.418539922" >
               <data-type:parameter data-type:name="APC-A" />
             </transforms:biex>
             <transforms:biex transforms:length="256"  transforms:maxRange="262144.0000291775"  transforms:neg="0"  transforms:width="-15.8489319246"  transforms:pos="4.418539922" >
               <data-type:parameter data-type:name="PE-Cy7-A" />
             </transforms:biex>
             <transforms:biex transforms:length="256"  transforms:maxRange="262144.0000291775"  transforms:neg="0"  transforms:width="-12.5892541179"  transforms:pos="4.418539922" >
               <data-type:parameter data-type:name="PerCP-Cy5-5-A" />
             </transforms:biex>
             <transforms:biex transforms:length="256"  transforms:maxRange="262144.0000291775"  transforms:neg="0"  transforms:width="-6.3095734448"  transforms:pos="4.418539922" >
               <data-type:parameter data-type:name="Alexa Fluor 700-A" />
             </transforms:biex>
             <transforms:biex transforms:length="256"  transforms:maxRange="26214.4000029177"  transforms:neg="0"  transforms:width="-7.9432823472"  transforms:pos="3.418539922" >
               <data-type:parameter data-type:name="FITC-A" />
             </transforms:biex>
             <transforms:linear transforms:minRange="0"  transforms:maxRange="262144"  gain="1" >
               <data-type:parameter data-type:name="FSC-A" />
             </transforms:linear>
             <transforms:biex transforms:length="256"  transforms:maxRange="262144.0000291775"  transforms:neg="0"  transforms:width="-5.0118723363"  transforms:pos="4.418539922" >
               <data-type:parameter data-type:name="AmCyan-A" />
             </transforms:biex>
             <transforms:biex transforms:length="256"  transforms:maxRange="262144.0000291775"  transforms:neg="0.1"  transforms:width="-12.5892541179"  transforms:pos="4.418539922" >
               <data-type:parameter data-type:name="PE-A" />
             </transforms:biex>
             <transforms:linear transforms:minRange="0"  transforms:maxRange="238312.7272727273"  gain="1" >
               <data-type:parameter data-type:name="SSC-A" />
             </transforms:linear>
           </Transforms>
         </MatrixID>
         <MatrixID matrixId="b55257d5-1a15-4425-832c-4d8337ddc01a" >
           <Transforms>
             <transforms:biex transforms:length="256"  transforms:maxRange="262144.0000291775"  transforms:neg="0"  transforms:width="-100"  transforms:pos="4.418539922" >
               <data-type:parameter data-type:name="APC-A" />
             </transforms:biex>
             <transforms:biex transforms:length="256"  transforms:maxRange="262144.0000291775"  transforms:neg="0"  transforms:width="-100"  transforms:pos="4.418539922" >
               <data-type:parameter data-type:name="PE-Cy7-A" />
             </transforms:biex>
             <transforms:biex transforms:length="256"  transforms:maxRange="262144.0000291775"  transforms:neg="0"  transforms:width="-100"  transforms:pos="4.418539922" >
               <data-type:parameter data-type:name="PerCP-Cy5-5-A" />
             </transforms:biex>
             <transforms:biex transforms:length="256"  transforms:maxRange="262144.0000291775"  transforms:neg="0"  transforms:width="-6.3095734448"  transforms:pos="4.418539922" >
               <data-type:parameter data-type:name="Alexa Fluor 700-A" />
             </transforms:biex>
             <transforms:biex transforms:length="256"  transforms:maxRange="262144.0000291775"  transforms:neg="0"  transforms:width="-100"  transforms:pos="4.418539922" >
               <data-type:parameter data-type:name="FITC-A" />
             </transforms:biex>
             <transforms:linear transforms:minRange="0"  transforms:maxRange="262144"  gain="1" >
               <data-type:parameter data-type:name="FSC-A" />
             </transforms:linear>
             <transforms:biex transforms:length="256"  transforms:maxRange="262144.0000291775"  transforms:neg="0"  transforms:width="-5.0118723363"  transforms:pos="4.418539922" >
               <data-type:parameter data-type:name="AmCyan-A" />
             </transforms:biex>
             <transforms:biex transforms:length="256"  transforms:maxRange="262144.0000291775"  transforms:neg="0"  transforms:width="-19.9526231497"  transforms:pos="4.418539922" >
               <data-type:parameter data-type:name="PE-A" />
             </transforms:biex>
             <transforms:linear transforms:minRange="0"  transforms:maxRange="262144"  gain="1" >
               <data-type:parameter data-type:name="SSC-A" />
             </transforms:linear>
           </Transforms>
         </MatrixID>
         <MatrixID matrixId="69eb9f9f-bd83-4f5d-895b-91c572c32c68" >
           <Transforms>
             <transforms:biex transforms:length="256"  transforms:maxRange="262144.0000291775"  transforms:neg="0"  transforms:width="-19.9526231497"  transforms:pos="4.418539922" >
               <data-type:parameter data-type:name="APC-A" />
             </transforms:biex>
             <transforms:biex transforms:length="256"  transforms:maxRange="262144.0000291775"  transforms:neg="0.4"  transforms:width="-5.0118723363"  transforms:pos="4.418539922" >
               <data-type:parameter data-type:name="PE-Cy7-A" />
             </transforms:biex>
             <transforms:biex transforms:length="256"  transforms:maxRange="262144.0000291775"  transforms:neg="0"  transforms:width="-19.9526231497"  transforms:pos="4.418539922" >
               <data-type:parameter data-type:name="PerCP-Cy5-5-A" />
             </transforms:biex>
             <transforms:biex transforms:length="256"  transforms:maxRange="262144.0000291775"  transforms:neg="0"  transforms:width="-6.3095734448"  transforms:pos="4.418539922" >
               <data-type:parameter data-type:name="FITC-A" />
             </transforms:biex>
             <transforms:biex transforms:length="256"  transforms:maxRange="262144.0000291775"  transforms:neg="0"  transforms:width="-6.3095734448"  transforms:pos="4.418539922" >
               <data-type:parameter data-type:name="Alexa Fluor 700-A" />
             </transforms:biex>
             <transforms:linear transforms:minRange="0"  transforms:maxRange="262144"  gain="1" >
               <data-type:parameter data-type:name="FSC-A" />
             </transforms:linear>
             <transforms:biex transforms:length="256"  transforms:maxRange="262144.0000291775"  transforms:neg="0"  transforms:width="-5.0118723363"  transforms:pos="4.418539922" >
               <data-type:parameter data-type:name="AmCyan-A" />
             </transforms:biex>
             <transforms:biex transforms:length="256"  transforms:maxRange="262144.0000291775"  transforms:neg="0"  transforms:width="-5.0118723363"  transforms:pos="4.418539922" >
               <data-type:parameter data-type:name="PE-A" />
             </transforms:biex>
             <transforms:linear transforms:minRange="0"  transforms:maxRange="262144"  gain="1" >
               <data-type:parameter data-type:name="SSC-A" />
             </transforms:linear>
           </Transforms>
         </MatrixID>
       </TransformStore>
     </Cytometer>
     <Cytometer name="DIVA"  cyt="LSRFortessa"  useFCS3="1"  extraNegs="0"  widthBasis="-100"  linMin="0"  logMin="3"  linMax="262144"  logMax="262144"  linearRescale="1"  logRescale="1"  linFromKW="1"  logFromKW="1"  useGain="0"  useTransform="1"  transformType="BIEX"  manufacturer=""  serialnumber=""  homepage="workspaces-and-samples/flowjo-and-your-cytometer/ws-cytometer-bd/"  icon="bd.PNG" >
       <LinParams>
         <Param>time</Param>
       </LinParams>
       <LogParams/>
       <FilterParams>
         <Param>ratio</Param>
       </FilterParams>
       <TransformStore>
         <MatrixID matrixId="32431283-9456-47f1-a781-2ae3b13c258e" >
           <Transforms>
             <transforms:biex transforms:length="256"  transforms:maxRange="262144.0000291775"  transforms:neg="0"  transforms:width="-100"  transforms:pos="4.418539922" >
               <data-type:parameter data-type:name="APC-A" />
             </transforms:biex>
             <transforms:biex transforms:length="256"  transforms:maxRange="262144.0000291775"  transforms:neg="0"  transforms:width="-100"  transforms:pos="4.418539922" >
               <data-type:parameter data-type:name="PE-Cy7-A" />
             </transforms:biex>
             <transforms:biex transforms:length="256"  transforms:maxRange="262144.0000291775"  transforms:neg="0"  transforms:width="-100"  transforms:pos="4.418539922" >
               <data-type:parameter data-type:name="PerCP-Cy5-5-A" />
             </transforms:biex>
             <transforms:biex transforms:length="256"  transforms:maxRange="262144.0000291775"  transforms:neg="0"  transforms:width="-100"  transforms:pos="4.418539922" >
               <data-type:parameter data-type:name="FITC-A" />
             </transforms:biex>
             <transforms:biex transforms:length="256"  transforms:maxRange="262144.0000291775"  transforms:neg="0"  transforms:width="-100"  transforms:pos="4.418539922" >
               <data-type:parameter data-type:name="Alexa Fluor 700-A" />
             </transforms:biex>
             <transforms:linear transforms:minRange="0"  transforms:maxRange="262144"  gain="1" >
               <data-type:parameter data-type:name="FSC-A" />
             </transforms:linear>
             <transforms:biex transforms:length="256"  transforms:maxRange="262144.0000291775"  transforms:neg="0"  transforms:width="-100"  transforms:pos="4.418539922" >
               <data-type:parameter data-type:name="AmCyan-A" />
             </transforms:biex>
             <transforms:biex transforms:length="256"  transforms:maxRange="262144.0000291775"  transforms:neg="0"  transforms:width="-100"  transforms:pos="4.418539922" >
               <data-type:parameter data-type:name="PE-A" />
             </transforms:biex>
             <transforms:linear transforms:minRange="0"  transforms:maxRange="262144"  gain="1" >
               <data-type:parameter data-type:name="SSC-A" />
             </transforms:linear>
           </Transforms>
         </MatrixID>
         <MatrixID matrixId="69eb9f9f-bd83-4f5d-895b-91c572c32c68" >
           <Transforms>
             <transforms:biex transforms:length="256"  transforms:maxRange="262144.0000291775"  transforms:neg="0"  transforms:width="-100"  transforms:pos="4.418539922" >
               <data-type:parameter data-type:name="APC-A" />
             </transforms:biex>
             <transforms:biex transforms:length="256"  transforms:maxRange="262144.0000291775"  transforms:neg="1"  transforms:width="-1"  transforms:pos="4.418539922" >
               <data-type:parameter data-type:name="PE-Cy7-A" />
             </transforms:biex>
             <transforms:biex transforms:length="256"  transforms:maxRange="262144.0000291775"  transforms:neg="0"  transforms:width="-100"  transforms:pos="4.418539922" >
               <data-type:parameter data-type:name="PerCP-Cy5-5-A" />
             </transforms:biex>
             <transforms:biex transforms:length="256"  transforms:maxRange="262144.0000291775"  transforms:neg="0"  transforms:width="-100"  transforms:pos="4.418539922" >
               <data-type:parameter data-type:name="FITC-A" />
             </transforms:biex>
             <transforms:biex transforms:length="256"  transforms:maxRange="262144.0000291775"  transforms:neg="0.7"  transforms:width="-3.9810717055"  transforms:pos="4.418539922" >
               <data-type:parameter data-type:name="Alexa Fluor 700-A" />
             </transforms:biex>
             <transforms:linear transforms:minRange="0"  transforms:maxRange="262144"  gain="1" >
               <data-type:parameter data-type:name="FSC-A" />
             </transforms:linear>
             <transforms:biex transforms:length="256"  transforms:maxRange="262144.0000291775"  transforms:neg="0"  transforms:width="-100"  transforms:pos="4.418539922" >
               <data-type:parameter data-type:name="AmCyan-A" />
             </transforms:biex>
             <transforms:biex transforms:length="256"  transforms:maxRange="262144.0000291775"  transforms:neg="0"  transforms:width="-100"  transforms:pos="4.418539922" >
               <data-type:parameter data-type:name="PE-A" />
             </transforms:biex>
             <transforms:linear transforms:minRange="0"  transforms:maxRange="262144"  gain="1" >
               <data-type:parameter data-type:name="SSC-A" />
             </transforms:linear>
           </Transforms>
         </MatrixID>
       </TransformStore>
     </Cytometer>
   </Cytometers>
   <Groups>
     <GroupNode name="All Samples"  annotation=""  owningGroup="All Samples"  expanded="1"  sortPriority="10"  count="-1" >
       <Graph smoothing="0"  backColor="#ffffff"  foreColor="#000000"  type="Pseudocolor"  fast="1" >
         <Axis dimension="x"  name=""  label=""  auto="auto" />
         <Axis dimension="y"  name=""  label=""  auto="auto" />
         <GraphSettings level="5%"  smoothingHighResolution="1"  contourHighResolution="1"  histogramSmoothingCount="0"  graphResolution="256"  showOutliers="0"  drawLargeDots="0"  dotsToDraw="8000"  tint="le.chartfill.tinted.40"  lineWeight="le.lineweight.normal"  lineStyle="le.linestyle.solid" />
         <GraphEnvironment showGrid="0"  showAxes="tnlTNL"  showGates="1"  showFreqOnPlots="1"  showGateNameOnPlots="1"  showMedians="0"  showUncomped="0"  addEventParam="0"  lastYAxisName="" >
           <TextTraits font="SansSerif"  size="11"  name="Labels"  style="plain"  color="#000000"  background="#00ffffff"  just="left" />
           <TextTraits font="SansSerif"  size="11"  name="LayoutGates"  style="plain"  color="#000000"  background="#00ffffff"  just="left" />
           <TextTraits font="SansSerif"  size="9"  name="Numbers"  style="plain"  color="#000000"  background="#00ffffff"  just="left" />
           <TextTraits font="SansSerif"  size="9"  name="Legend"  style="plain"  color="#000000"  background="#00ffffff"  just="left" />
         </GraphEnvironment>
       </Graph>
       <Group name="All Samples"  live="1"  role="ws.group.dlog.test"  key=""  synchronized="0"  foreground="#000000"  fontStyle="bold" >
         <Criteria/>
         <SampleRefs>
           <SampleRef sampleID="28" />
           <SampleRef sampleID="31" />
           <SampleRef sampleID="30" />
           <SampleRef sampleID="29" />
           <SampleRef sampleID="34" />
           <SampleRef sampleID="33" />
           <SampleRef sampleID="32" />
           <SampleRef sampleID="50" />
           <SampleRef sampleID="49" />
           <SampleRef sampleID="47" />
           <SampleRef sampleID="48" />
           <SampleRef sampleID="46" />
           <SampleRef sampleID="45" />
           <SampleRef sampleID="44" />
           <SampleRef sampleID="42" />
           <SampleRef sampleID="43" />
           <SampleRef sampleID="41" />
           <SampleRef sampleID="40" />
           <SampleRef sampleID="38" />
           <SampleRef sampleID="39" />
           <SampleRef sampleID="36" />
           <SampleRef sampleID="37" />
           <SampleRef sampleID="35" />
         </SampleRefs>
         <Keywords/>
       </Group>
     </GroupNode>
     <GroupNode name="12-9-18 setup"  annotation=""  owningGroup="12-9-18 setup"  expanded="0"  sortPriority="10"  count="-1" >
       <Graph smoothing="0"  backColor="#ffffff"  foreColor="#000000"  type="Pseudocolor"  fast="1" >
         <Axis dimension="x"  name=""  label=""  auto="auto" />
         <Axis dimension="y"  name=""  label=""  auto="auto" />
         <GraphSettings level="5%"  smoothingHighResolution="1"  contourHighResolution="1"  histogramSmoothingCount="0"  graphResolution="256"  showOutliers="0"  drawLargeDots="0"  dotsToDraw="8000"  tint="le.chartfill.tinted.40"  lineWeight="le.lineweight.normal"  lineStyle="le.linestyle.solid" />
         <GraphEnvironment showGrid="0"  showAxes="tnlTNL"  showGates="1"  showFreqOnPlots="1"  showGateNameOnPlots="1"  showMedians="0"  showUncomped="0"  addEventParam="0"  lastYAxisName="" >
           <TextTraits font="SansSerif"  size="11"  name="Labels"  style="plain"  color="#000000"  background="#00ffffff"  just="left" />
           <TextTraits font="SansSerif"  size="11"  name="LayoutGates"  style="plain"  color="#000000"  background="#00ffffff"  just="left" />
           <TextTraits font="SansSerif"  size="9"  name="Numbers"  style="plain"  color="#000000"  background="#00ffffff"  just="left" />
           <TextTraits font="SansSerif"  size="9"  name="Legend"  style="plain"  color="#000000"  background="#00ffffff"  just="left" />
           <WindowPosition x="0"  y="0"  width="0"  height="0"  displayed="0"  panelState="" />
         </GraphEnvironment>
       </Graph>
       <Subpopulations>
         <Population name="debris"  annotation=""  owningGroup="12-9-18 setup"  expanded="0"  sortPriority="10"  count="21857" >
           <Graph smoothing="0"  backColor="#ffffff"  foreColor="#000000"  type="Pseudocolor"  fast="1" >
             <Axis dimension="x"  name="Comp-FITC-A"  label=""  auto="auto" />
             <Axis dimension="y"  name="Comp-PerCP-Cy5-5-A"  label=""  auto="auto" />
             <GraphSettings level="5%"  smoothingHighResolution="1"  contourHighResolution="1"  histogramSmoothingCount="0"  graphResolution="256"  showOutliers="0"  drawLargeDots="0"  dotsToDraw="8000"  tint="le.chartfill.tinted.40"  lineWeight="le.lineweight.normal"  lineStyle="le.linestyle.solid" />
             <GraphEnvironment showGrid="0"  showAxes="tnlTNL"  showGates="1"  showFreqOnPlots="1"  showGateNameOnPlots="1"  showMedians="0"  showUncomped="0"  addEventParam="0"  lastYAxisName="" >
               <TextTraits font="SansSerif"  size="11"  name="Labels"  style="plain"  color="#000000"  background="#00ffffff"  just="left" />
               <TextTraits font="SansSerif"  size="11"  name="LayoutGates"  style="plain"  color="#000000"  background="#00ffffff"  just="left" />
               <TextTraits font="SansSerif"  size="9"  name="Numbers"  style="plain"  color="#000000"  background="#00ffffff"  just="left" />
               <TextTraits font="SansSerif"  size="9"  name="Legend"  style="plain"  color="#000000"  background="#00ffffff"  just="left" />
               <WindowPosition x="0"  y="0"  width="430"  height="579"  displayed="1"  panelState="---" />
             </GraphEnvironment>
           </Graph>
           <Gate gating:id="ID1651916145" >
             <gating:RectangleGate eventsInside="1"  annoOffsetX="0"  annoOffsetY="-71"  tint="#000000"  isTinted="0"  lineWeight="Normal"  userDefined="1"  percentX="0"  percentY="0" >
               <gating:dimension gating:min="-9288.566929133858"  gating:max="20641.259842519685" >
                 <data-type:fcs-dimension data-type:name="FSC-A" />
               </gating:dimension>
               <gating:dimension gating:min="0.0"  gating:max="68877.05098039216" >
                 <data-type:fcs-dimension data-type:name="SSC-A" />
               </gating:dimension>
             </gating:RectangleGate>
           </Gate>
         </Population>
         <Population name="Lymphocytes"  annotation=""  owningGroup="12-9-18 setup"  expanded="0"  sortPriority="10"  count="38121" >
           <Graph smoothing="0"  backColor="#ffffff"  foreColor="#000000"  type="Pseudocolor"  fast="1" >
             <Axis dimension="x"  name="Comp-FITC-A"  label=""  auto="auto" />
             <Axis dimension="y"  name="Comp-PerCP-Cy5-5-A"  label=""  auto="auto" />
             <GraphSettings level="5%"  smoothingHighResolution="1"  contourHighResolution="1"  histogramSmoothingCount="0"  graphResolution="256"  showOutliers="0"  drawLargeDots="0"  dotsToDraw="8000"  tint="le.chartfill.tinted.40"  lineWeight="le.lineweight.normal"  lineStyle="le.linestyle.solid" />
             <GraphEnvironment showGrid="0"  showAxes="tnlTNL"  showGates="1"  showFreqOnPlots="1"  showGateNameOnPlots="1"  showMedians="0"  showUncomped="0"  addEventParam="0"  lastYAxisName="" >
               <TextTraits font="SansSerif"  size="11"  name="Labels"  style="plain"  color="#000000"  background="#00ffffff"  just="left" />
               <TextTraits font="SansSerif"  size="11"  name="LayoutGates"  style="plain"  color="#000000"  background="#00ffffff"  just="left" />
               <TextTraits font="SansSerif"  size="9"  name="Numbers"  style="plain"  color="#000000"  background="#00ffffff"  just="left" />
               <TextTraits font="SansSerif"  size="9"  name="Legend"  style="plain"  color="#000000"  background="#00ffffff"  just="left" />
               <WindowPosition x="0"  y="0"  width="430"  height="579"  displayed="1"  panelState="---" />
             </GraphEnvironment>
           </Graph>
           <Gate gating:id="ID598921562" >
             <gating:PolygonGate eventsInside="1"  annoOffsetX="114"  annoOffsetY="25"  tint="#000000"  isTinted="0"  lineWeight="Normal"  userDefined="1"  quadId="-1"  gateResolution="256" >
               <gating:dimension>
                 <data-type:fcs-dimension data-type:name="FSC-A" />
               </gating:dimension>
               <gating:dimension>
                 <data-type:fcs-dimension data-type:name="SSC-A" />
               </gating:dimension>
               <gating:vertex>
                 <gating:coordinate data-type:value="168226.2677165354" />
                 <gating:coordinate data-type:value="31536.1203007519" />
               </gating:vertex>
               <gating:vertex>
                 <gating:coordinate data-type:value="80500.9133858268" />
                 <gating:coordinate data-type:value="15768.0601503759" />
               </gating:vertex>
               <gating:vertex>
                 <gating:coordinate data-type:value="19609.1968503937" />
                 <gating:coordinate data-type:value="14782.5563909774" />
               </gating:vertex>
               <gating:vertex>
                 <gating:coordinate data-type:value="20641.2598425197" />
                 <gating:coordinate data-type:value="34492.6315789474" />
               </gating:vertex>
               <gating:vertex>
                 <gating:coordinate data-type:value="46442.8346456693" />
                 <gating:coordinate data-type:value="42376.6616541353" />
               </gating:vertex>
               <gating:vertex>
                 <gating:coordinate data-type:value="140360.5669291339" />
                 <gating:coordinate data-type:value="48289.6842105263" />
               </gating:vertex>
               <gating:vertex>
                 <gating:coordinate data-type:value="168226.2677165354" />
                 <gating:coordinate data-type:value="43362.1654135338" />
               </gating:vertex>
             </gating:PolygonGate>
           </Gate>
         </Population>
         <Population name="R5"  annotation=""  owningGroup="12-9-18 setup"  expanded="0"  sortPriority="10"  count="43646" >
           <Graph smoothing="0"  backColor="#ffffff"  foreColor="#000000"  heatMapStatParameter="Comp-FITC-A"  type="Pseudocolor"  fast="1" >
             <Axis dimension="x"  name="FSC-A"  label=""  auto="auto" />
             <Axis dimension="y"  name="SSC-A"  label=""  auto="auto" />
             <GraphSettings level="5%"  smoothingHighResolution="1"  contourHighResolution="1"  histogramSmoothingCount="0"  graphResolution="256"  showOutliers="0"  drawLargeDots="0"  dotsToDraw="8000"  tint="le.chartfill.tinted.40"  lineWeight="le.lineweight.normal"  lineStyle="le.linestyle.solid" />
             <GraphEnvironment showGrid="0"  showAxes="tnlTNL"  showGates="1"  showFreqOnPlots="1"  showGateNameOnPlots="1"  showMedians="0"  showUncomped="0"  addEventParam="0"  lastYAxisName="" >
               <TextTraits font="SansSerif"  size="11"  name="Labels"  style="plain"  color="#000000"  background="#00ffffff"  just="left" />
               <TextTraits font="SansSerif"  size="11"  name="LayoutGates"  style="plain"  color="#000000"  background="#00ffffff"  just="left" />
               <TextTraits font="SansSerif"  size="9"  name="Numbers"  style="plain"  color="#000000"  background="#00ffffff"  just="left" />
               <TextTraits font="SansSerif"  size="9"  name="Legend"  style="plain"  color="#000000"  background="#00ffffff"  just="left" />
               <WindowPosition x="0"  y="0"  width="430"  height="579"  displayed="0"  panelState="---" />
             </GraphEnvironment>
           </Graph>
           <Gate gating:id="ID51743877" >
             <gating:PolygonGate eventsInside="1"  annoOffsetX="58"  annoOffsetY="14"  tint="#000000"  isTinted="0"  lineWeight="Normal"  userDefined="1"  quadId="-1"  gateResolution="256" >
               <gating:dimension>
                 <data-type:fcs-dimension data-type:name="Comp-Alexa Fluor 700-A" />
               </gating:dimension>
               <gating:dimension>
                 <data-type:fcs-dimension data-type:name="SSC-A" />
               </gating:dimension>
               <gating:vertex>
                 <gating:coordinate data-type:value="15242.3425135374" />
                 <gating:coordinate data-type:value="37008.5647058824" />
               </gating:vertex>
               <gating:vertex>
                 <gating:coordinate data-type:value="3643.1933929921" />
                 <gating:coordinate data-type:value="13364.2039215686" />
               </gating:vertex>
               <gating:vertex>
                 <gating:coordinate data-type:value="1132.0530343293" />
                 <gating:coordinate data-type:value="20560.3137254902" />
               </gating:vertex>
               <gating:vertex>
                 <gating:coordinate data-type:value="1009.3823292697" />
                 <gating:coordinate data-type:value="42148.6431372549" />
               </gating:vertex>
               <gating:vertex>
                 <gating:coordinate data-type:value="1870.6111088258" />
                 <gating:coordinate data-type:value="60652.9254901961" />
               </gating:vertex>
               <gating:vertex>
                 <gating:coordinate data-type:value="10225.875799358" />
                 <gating:coordinate data-type:value="84297.2862745098" />
               </gating:vertex>
             </gating:PolygonGate>
           </Gate>
           <Subpopulations>
             <Population name="debris"  annotation=""  owningGroup="12-9-18 setup"  expanded="0"  sortPriority="10"  count="153" >
               <Graph smoothing="0"  backColor="#ffffff"  foreColor="#000000"  type="Pseudocolor"  fast="1" >
                 <Axis dimension="x"  name="Comp-FITC-A"  label=""  auto="auto" />
                 <Axis dimension="y"  name="Comp-PerCP-Cy5-5-A"  label=""  auto="auto" />
                 <GraphSettings level="5%"  smoothingHighResolution="1"  contourHighResolution="1"  histogramSmoothingCount="0"  graphResolution="256"  showOutliers="0"  drawLargeDots="0"  dotsToDraw="8000"  tint="le.chartfill.tinted.40"  lineWeight="le.lineweight.normal"  lineStyle="le.linestyle.solid" />
                 <GraphEnvironment showGrid="0"  showAxes="tnlTNL"  showGates="1"  showFreqOnPlots="1"  showGateNameOnPlots="1"  showMedians="0"  showUncomped="0"  addEventParam="0"  lastYAxisName="" >
                   <TextTraits font="SansSerif"  size="11"  name="Labels"  style="plain"  color="#000000"  background="#00ffffff"  just="left" />
                   <TextTraits font="SansSerif"  size="11"  name="LayoutGates"  style="plain"  color="#000000"  background="#00ffffff"  just="left" />
                   <TextTraits font="SansSerif"  size="9"  name="Numbers"  style="plain"  color="#000000"  background="#00ffffff"  just="left" />
                   <TextTraits font="SansSerif"  size="9"  name="Legend"  style="plain"  color="#000000"  background="#00ffffff"  just="left" />
                   <WindowPosition x="0"  y="0"  width="430"  height="579"  displayed="1"  panelState="---" />
                 </GraphEnvironment>
               </Graph>
               <Gate gating:id="ID1261849618"  gating:parent_id="ID51743877" >
                 <gating:RectangleGate eventsInside="1"  annoOffsetX="0"  annoOffsetY="-71"  tint="#000000"  isTinted="0"  lineWeight="Normal"  userDefined="1"  percentX="0"  percentY="0" >
                   <gating:dimension gating:min="-9288.566929133858"  gating:max="20641.259842519685" >
                     <data-type:fcs-dimension data-type:name="FSC-A" />
                   </gating:dimension>
                   <gating:dimension gating:min="0.0"  gating:max="68877.05098039216" >
                     <data-type:fcs-dimension data-type:name="SSC-A" />
                   </gating:dimension>
                 </gating:RectangleGate>
               </Gate>
             </Population>
           </Subpopulations>
         </Population>
         <NotNode name="debris-"  annotation=""  owningGroup="12-9-18 setup"  expanded="0"  sortPriority="13"  count="115459" >
           <Graph smoothing="1"  backColor="#ffffff"  foreColor="#000000"  heatMapStatParameter="Comp-FITC-A"  type="Contour"  fast="1" >
             <Axis dimension="x"  name="Comp-Alexa Fluor 700-A"  label=""  auto="auto" />
             <Axis dimension="y"  name="SSC-A"  label=""  auto="auto" />
             <GraphSettings level="5%"  smoothingHighResolution="1"  contourHighResolution="1"  histogramSmoothingCount="0"  graphResolution="256"  showOutliers="1"  drawLargeDots="0"  dotsToDraw="8000"  tint="le.chartfill.tinted.40"  lineWeight="le.lineweight.normal"  lineStyle="le.linestyle.solid" />
             <GraphEnvironment showGrid="0"  showAxes="tnlTNL"  showGates="1"  showFreqOnPlots="1"  showGateNameOnPlots="1"  showMedians="0"  showUncomped="0"  addEventParam="0"  lastYAxisName="" >
               <TextTraits font="SansSerif"  size="11"  name="Labels"  style="plain"  color="#000000"  background="#00ffffff"  just="left" />
               <TextTraits font="SansSerif"  size="11"  name="LayoutGates"  style="plain"  color="#000000"  background="#00ffffff"  just="left" />
               <TextTraits font="SansSerif"  size="9"  name="Numbers"  style="plain"  color="#000000"  background="#00ffffff"  just="left" />
               <TextTraits font="SansSerif"  size="9"  name="Legend"  style="plain"  color="#000000"  background="#00ffffff"  just="left" />
               <WindowPosition x="0"  y="0"  width="430"  height="579"  displayed="0"  panelState="---" />
             </GraphEnvironment>
           </Graph>
           <Gate gating:id="ID410549680" >
             <gating:RectangleGate eventsInside="1"  annoOffsetX="0"  annoOffsetY="-71"  tint="#000000"  isTinted="0"  lineWeight="Normal"  userDefined="1"  percentX="0"  percentY="0" >
               <gating:dimension gating:min="-9288.566929133858"  gating:max="20641.259842519685" >
                 <data-type:fcs-dimension data-type:name="FSC-A" />
               </gating:dimension>
               <gating:dimension gating:min="0.0"  gating:max="51246.1954887218" >
                 <data-type:fcs-dimension data-type:name="SSC-A" />
               </gating:dimension>
             </gating:RectangleGate>
           </Gate>
           <Subpopulations>
             <Population name="CD45"  annotation=""  owningGroup="12-9-18 setup"  expanded="0"  sortPriority="10"  count="94113" >
               <Graph smoothing="1"  backColor="#ffffff"  foreColor="#000000"  heatMapStatParameter="Comp-FITC-A"  type="Contour"  fast="1" >
                 <Axis dimension="x"  name="Comp-AmCyan-A"  label=""  auto="auto" />
                 <Axis dimension="y"  name="SSC-A"  label=""  auto="auto" />
                 <GraphSettings level="5%"  smoothingHighResolution="1"  contourHighResolution="1"  histogramSmoothingCount="0"  graphResolution="256"  showOutliers="1"  drawLargeDots="0"  dotsToDraw="8000"  tint="le.chartfill.tinted.40"  lineWeight="le.lineweight.normal"  lineStyle="le.linestyle.solid" />
                 <GraphEnvironment showGrid="0"  showAxes="tnlTNL"  showGates="1"  showFreqOnPlots="1"  showGateNameOnPlots="1"  showMedians="0"  showUncomped="0"  addEventParam="0"  lastYAxisName="" >
                   <TextTraits font="SansSerif"  size="11"  name="Labels"  style="plain"  color="#000000"  background="#00ffffff"  just="left" />
                   <TextTraits font="SansSerif"  size="11"  name="LayoutGates"  style="plain"  color="#000000"  background="#00ffffff"  just="left" />
                   <TextTraits font="SansSerif"  size="9"  name="Numbers"  style="plain"  color="#000000"  background="#00ffffff"  just="left" />
                   <TextTraits font="SansSerif"  size="9"  name="Legend"  style="plain"  color="#000000"  background="#00ffffff"  just="left" />
                   <WindowPosition x="0"  y="0"  width="430"  height="579"  displayed="0"  panelState="---" />
                 </GraphEnvironment>
               </Graph>
               <Gate gating:id="ID762660836"  gating:parent_id="ID410549680" >
                 <gating:RectangleGate eventsInside="1"  annoOffsetX="56"  annoOffsetY="40"  tint="#000000"  isTinted="0"  lineWeight="Normal"  userDefined="1"  percentX="0"  percentY="0" >
                   <gating:dimension gating:min="237.99960398677263"  gating:max="67051.80395295039" >
                     <data-type:fcs-dimension data-type:name="Comp-Alexa Fluor 700-A" />
                   </gating:dimension>
                   <gating:dimension gating:min="2056.0313725490196"  gating:max="260087.968627451" >
                     <data-type:fcs-dimension data-type:name="SSC-A" />
                   </gating:dimension>
                 </gating:RectangleGate>
               </Gate>
               <Subpopulations>
                 <Population name="dead"  annotation=""  owningGroup="12-9-18 setup"  expanded="0"  sortPriority="10"  count="3457" >
                   <Graph smoothing="1"  backColor="#ffffff"  foreColor="#000000"  type="Contour"  fast="1" >
                     <Axis dimension="x"  name="FSC-A"  label=""  auto="auto" />
                     <Axis dimension="y"  name="Comp-FITC-A"  label=""  auto="auto" />
                     <GraphSettings level="5%"  smoothingHighResolution="1"  contourHighResolution="1"  histogramSmoothingCount="0"  graphResolution="256"  showOutliers="1"  drawLargeDots="0"  dotsToDraw="8000"  tint="le.chartfill.tinted.40"  lineWeight="le.lineweight.normal"  lineStyle="le.linestyle.solid" />
                     <GraphEnvironment showGrid="0"  showAxes="tnlTNL"  showGates="1"  showFreqOnPlots="1"  showGateNameOnPlots="1"  showMedians="0"  showUncomped="0"  addEventParam="0"  lastYAxisName="" >
                       <TextTraits font="SansSerif"  size="11"  name="Labels"  style="plain"  color="#000000"  background="#00ffffff"  just="left" />
                       <TextTraits font="SansSerif"  size="11"  name="LayoutGates"  style="plain"  color="#000000"  background="#00ffffff"  just="left" />
                       <TextTraits font="SansSerif"  size="9"  name="Numbers"  style="plain"  color="#000000"  background="#00ffffff"  just="left" />
                       <TextTraits font="SansSerif"  size="9"  name="Legend"  style="plain"  color="#000000"  background="#00ffffff"  just="left" />
                       <WindowPosition x="0"  y="0"  width="430"  height="579"  displayed="1"  panelState="+--" />
                     </GraphEnvironment>
                   </Graph>
                   <Gate gating:id="ID36411243"  gating:parent_id="ID762660836" >
                     <gating:PolygonGate eventsInside="1"  annoOffsetX="0"  annoOffsetY="0"  tint="#000000"  isTinted="0"  lineWeight="Normal"  userDefined="1"  quadId="-1"  gateResolution="256" >
                       <gating:dimension>
                         <data-type:fcs-dimension data-type:name="Comp-AmCyan-A" />
                       </gating:dimension>
                       <gating:dimension>
                         <data-type:fcs-dimension data-type:name="SSC-A" />
                       </gating:dimension>
                       <gating:vertex>
                         <gating:coordinate data-type:value="417.7469293506" />
                         <gating:coordinate data-type:value="24672.3764705882" />
                       </gating:vertex>
                       <gating:vertex>
                         <gating:coordinate data-type:value="4802.9886763837" />
                         <gating:coordinate data-type:value="262144" />
                       </gating:vertex>
                       <gating:vertex>
                         <gating:coordinate data-type:value="2057617.0919684332" />
                         <gating:coordinate data-type:value="270368.1254901961" />
                       </gating:vertex>
                       <gating:vertex>
                         <gating:coordinate data-type:value="1959005.3610042653" />
                         <gating:coordinate data-type:value="-1028.0156862745" />
                       </gating:vertex>
                       <gating:vertex>
                         <gating:coordinate data-type:value="277.7796221909" />
                         <gating:coordinate data-type:value="-2056.031372549" />
                       </gating:vertex>
                     </gating:PolygonGate>
                   </Gate>
                 </Population>
                 <NotNode name="dead-"  annotation=""  owningGroup="12-9-18 setup"  expanded="0"  sortPriority="13"  count="90656" >
                   <Graph smoothing="1"  backColor="#ffffff"  foreColor="#000000"  heatMapStatParameter="Comp-FITC-A"  type="Contour"  fast="1" >
                     <Axis dimension="x"  name="Comp-Alexa Fluor 700-A"  label=""  auto="auto" />
                     <Axis dimension="y"  name="SSC-A"  label=""  auto="auto" />
                     <GraphSettings level="5%"  smoothingHighResolution="1"  contourHighResolution="1"  histogramSmoothingCount="0"  graphResolution="256"  showOutliers="1"  drawLargeDots="0"  dotsToDraw="8000"  tint="le.chartfill.tinted.40"  lineWeight="le.lineweight.normal"  lineStyle="le.linestyle.solid" />
                     <GraphEnvironment showGrid="0"  showAxes="tnlTNL"  showGates="1"  showFreqOnPlots="1"  showGateNameOnPlots="1"  showMedians="0"  showUncomped="0"  addEventParam="0"  lastYAxisName="" >
                       <TextTraits font="SansSerif"  size="11"  name="Labels"  style="plain"  color="#000000"  background="#00ffffff"  just="left" />
                       <TextTraits font="SansSerif"  size="11"  name="LayoutGates"  style="plain"  color="#000000"  background="#00ffffff"  just="left" />
                       <TextTraits font="SansSerif"  size="9"  name="Numbers"  style="plain"  color="#000000"  background="#00ffffff"  just="left" />
                       <TextTraits font="SansSerif"  size="9"  name="Legend"  style="plain"  color="#000000"  background="#00ffffff"  just="left" />
                       <WindowPosition x="0"  y="0"  width="430"  height="579"  displayed="0"  panelState="---" />
                     </GraphEnvironment>
                   </Graph>
                   <Gate gating:id="ID2063867360"  gating:parent_id="ID762660836" >
                     <gating:PolygonGate eventsInside="1"  annoOffsetX="0"  annoOffsetY="0"  tint="#000000"  isTinted="0"  lineWeight="Normal"  userDefined="1"  quadId="-1"  gateResolution="256" >
                       <gating:dimension>
                         <data-type:fcs-dimension data-type:name="Comp-AmCyan-A" />
                       </gating:dimension>
                       <gating:dimension>
                         <data-type:fcs-dimension data-type:name="SSC-A" />
                       </gating:dimension>
                       <gating:vertex>
                         <gating:coordinate data-type:value="191.9694310991" />
                         <gating:coordinate data-type:value="26709.0113207547" />
                       </gating:vertex>
                       <gating:vertex>
                         <gating:coordinate data-type:value="2095.1516640677" />
                         <gating:coordinate data-type:value="264122.4452830189" />
                       </gating:vertex>
                       <gating:vertex>
                         <gating:coordinate data-type:value="733595.9719409032" />
                         <gating:coordinate data-type:value="272036.2264150943" />
                       </gating:vertex>
                       <gating:vertex>
                         <gating:coordinate data-type:value="698438.231026342" />
                         <gating:coordinate data-type:value="989.2226415094" />
                       </gating:vertex>
                       <gating:vertex>
                         <gating:coordinate data-type:value="126.6073762203" />
                         <gating:coordinate data-type:value="0" />
                       </gating:vertex>
                     </gating:PolygonGate>
                   </Gate>
                   <Subpopulations>
                     <Population name="CD3+"  annotation=""  owningGroup="12-9-18 setup"  expanded="0"  sortPriority="10"  count="27672" >
                       <Graph smoothing="1"  backColor="#ffffff"  foreColor="#000000"  type="Contour"  fast="1" >
                         <Axis dimension="x"  name="FSC-A"  label=""  auto="auto" />
                         <Axis dimension="y"  name="Comp-FITC-A"  label=""  auto="auto" />
                         <GraphSettings level="5%"  smoothingHighResolution="1"  contourHighResolution="1"  histogramSmoothingCount="0"  graphResolution="256"  showOutliers="1"  drawLargeDots="0"  dotsToDraw="8000"  tint="le.chartfill.tinted.40"  lineWeight="le.lineweight.normal"  lineStyle="le.linestyle.solid" />
                         <GraphEnvironment showGrid="0"  showAxes="tnlTNL"  showGates="1"  showFreqOnPlots="1"  showGateNameOnPlots="1"  showMedians="0"  showUncomped="0"  addEventParam="0"  lastYAxisName="" >
                           <TextTraits font="SansSerif"  size="11"  name="Labels"  style="plain"  color="#000000"  background="#00ffffff"  just="left" />
                           <TextTraits font="SansSerif"  size="11"  name="LayoutGates"  style="plain"  color="#000000"  background="#00ffffff"  just="left" />
                           <TextTraits font="SansSerif"  size="9"  name="Numbers"  style="plain"  color="#000000"  background="#00ffffff"  just="left" />
                           <TextTraits font="SansSerif"  size="9"  name="Legend"  style="plain"  color="#000000"  background="#00ffffff"  just="left" />
                           <WindowPosition x="0"  y="0"  width="430"  height="579"  displayed="1"  panelState="+--" />
                         </GraphEnvironment>
                       </Graph>
                       <Gate gating:id="ID541752013"  gating:parent_id="ID2063867360" >
                         <gating:PolygonGate eventsInside="1"  annoOffsetX="46"  annoOffsetY="-51"  tint="#000000"  isTinted="0"  lineWeight="Normal"  userDefined="1"  quadId="-1"  gateResolution="256" >
                           <gating:dimension>
                             <data-type:fcs-dimension data-type:name="Comp-PE-Cy7-A" />
                           </gating:dimension>
                           <gating:dimension>
                             <data-type:fcs-dimension data-type:name="SSC-A" />
                           </gating:dimension>
                           <gating:vertex>
                             <gating:coordinate data-type:value="104746.933216534" />
                             <gating:coordinate data-type:value="83269.2705882353" />
                           </gating:vertex>
                           <gating:vertex>
                             <gating:coordinate data-type:value="95983.6562670627" />
                             <gating:coordinate data-type:value="8224.1254901961" />
                           </gating:vertex>
                           <gating:vertex>
                             <gating:coordinate data-type:value="3827.9634115134" />
                             <gating:coordinate data-type:value="8224.1254901961" />
                           </gating:vertex>
                           <gating:vertex>
                             <gating:coordinate data-type:value="760.4993993931" />
                             <gating:coordinate data-type:value="17476.2666666667" />
                           </gating:vertex>
                           <gating:vertex>
                             <gating:coordinate data-type:value="699.8516145397" />
                             <gating:coordinate data-type:value="39064.5960784314" />
                           </gating:vertex>
                           <gating:vertex>
                             <gating:coordinate data-type:value="792.8416004065" />
                             <gating:coordinate data-type:value="57568.8784313725" />
                           </gating:vertex>
                           <gating:vertex>
                             <gating:coordinate data-type:value="2188.5439998595" />
                             <gating:coordinate data-type:value="68877.0509803922" />
                           </gating:vertex>
                           <gating:vertex>
                             <gating:coordinate data-type:value="9934.742909011" />
                             <gating:coordinate data-type:value="75045.1450980392" />
                           </gating:vertex>
                         </gating:PolygonGate>
                       </Gate>
                     </Population>
                     <Population name="R5"  annotation=""  owningGroup="12-9-18 setup"  expanded="0"  sortPriority="10"  count="42430" >
                       <Graph smoothing="0"  backColor="#ffffff"  foreColor="#000000"  heatMapStatParameter="Comp-FITC-A"  type="Pseudocolor"  fast="1" >
                         <Axis dimension="x"  name="Comp-APC-A"  label=""  auto="auto" />
                         <Axis dimension="y"  name="Comp-FITC-A"  label=""  auto="auto" />
                         <GraphSettings level="5%"  smoothingHighResolution="1"  contourHighResolution="1"  histogramSmoothingCount="0"  graphResolution="256"  showOutliers="0"  drawLargeDots="0"  dotsToDraw="8000"  tint="le.chartfill.tinted.40"  lineWeight="le.lineweight.normal"  lineStyle="le.linestyle.solid" />
                         <GraphEnvironment showGrid="0"  showAxes="tnlTNL"  showGates="1"  showFreqOnPlots="1"  showGateNameOnPlots="1"  showMedians="0"  showUncomped="0"  addEventParam="0"  lastYAxisName="" >
                           <TextTraits font="SansSerif"  size="11"  name="Labels"  style="plain"  color="#000000"  background="#00ffffff"  just="left" />
                           <TextTraits font="SansSerif"  size="11"  name="LayoutGates"  style="plain"  color="#000000"  background="#00ffffff"  just="left" />
                           <TextTraits font="SansSerif"  size="9"  name="Numbers"  style="plain"  color="#000000"  background="#00ffffff"  just="left" />
                           <TextTraits font="SansSerif"  size="9"  name="Legend"  style="plain"  color="#000000"  background="#00ffffff"  just="left" />
                           <WindowPosition x="688"  y="82"  width="390"  height="582"  displayed="1"  panelState="---" />
                         </GraphEnvironment>
                       </Graph>
                       <Gate gating:id="ID663176007"  gating:parent_id="ID2063867360" >
                         <gating:PolygonGate eventsInside="1"  annoOffsetX="58"  annoOffsetY="14"  tint="#000000"  isTinted="0"  lineWeight="Normal"  userDefined="1"  quadId="-1"  gateResolution="256" >
                           <gating:dimension>
                             <data-type:fcs-dimension data-type:name="Comp-Alexa Fluor 700-A" />
                           </gating:dimension>
                           <gating:dimension>
                             <data-type:fcs-dimension data-type:name="SSC-A" />
                           </gating:dimension>
                           <gating:vertex>
                             <gating:coordinate data-type:value="15242.3425135374" />
                             <gating:coordinate data-type:value="37008.5647058824" />
                           </gating:vertex>
                           <gating:vertex>
                             <gating:coordinate data-type:value="5630.3449751723" />
                             <gating:coordinate data-type:value="12336.1882352941" />
                           </gating:vertex>
                           <gating:vertex>
                             <gating:coordinate data-type:value="1132.0530343293" />
                             <gating:coordinate data-type:value="20560.3137254902" />
                           </gating:vertex>
                           <gating:vertex>
                             <gating:coordinate data-type:value="1009.3823292697" />
                             <gating:coordinate data-type:value="42148.6431372549" />
                           </gating:vertex>
                           <gating:vertex>
                             <gating:coordinate data-type:value="1870.6111088258" />
                             <gating:coordinate data-type:value="60652.9254901961" />
                           </gating:vertex>
                           <gating:vertex>
                             <gating:coordinate data-type:value="10225.875799358" />
                             <gating:coordinate data-type:value="84297.2862745098" />
                           </gating:vertex>
                         </gating:PolygonGate>
                       </Gate>
                       <Subpopulations>
                         <Population name="cd4, cd3 subset"  annotation=""  owningGroup="12-9-18 setup"  expanded="0"  sortPriority="10"  count="20075" >
                           <Graph smoothing="1"  backColor="#ffffff"  foreColor="#000000"  heatMapStatParameter="Comp-FITC-A"  type="Contour"  fast="1" >
                             <Axis dimension="x"  name="Comp-APC-A"  label=""  auto="auto" />
                             <Axis dimension="y"  name="Comp-PE-A"  label=""  auto="auto" />
                             <GraphSettings level="5%"  smoothingHighResolution="1"  contourHighResolution="1"  histogramSmoothingCount="0"  graphResolution="256"  showOutliers="1"  drawLargeDots="0"  dotsToDraw="8000"  tint="le.chartfill.tinted.40"  lineWeight="le.lineweight.normal"  lineStyle="le.linestyle.solid" />
                             <GraphEnvironment showGrid="0"  showAxes="tnlTNL"  showGates="1"  showFreqOnPlots="1"  showGateNameOnPlots="1"  showMedians="0"  showUncomped="0"  addEventParam="0"  lastYAxisName="" >
                               <TextTraits font="SansSerif"  size="11"  name="Labels"  style="plain"  color="#000000"  background="#00ffffff"  just="left" />
                               <TextTraits font="SansSerif"  size="11"  name="LayoutGates"  style="plain"  color="#000000"  background="#00ffffff"  just="left" />
                               <TextTraits font="SansSerif"  size="9"  name="Numbers"  style="plain"  color="#000000"  background="#00ffffff"  just="left" />
                               <TextTraits font="SansSerif"  size="9"  name="Legend"  style="plain"  color="#000000"  background="#00ffffff"  just="left" />
                               <WindowPosition x="0"  y="0"  width="430"  height="579"  displayed="0"  panelState="---" />
                             </GraphEnvironment>
                           </Graph>
                           <Gate gating:id="ID2034833427"  gating:parent_id="ID663176007" >
                             <gating:RectangleGate eventsInside="1"  annoOffsetX="29"  annoOffsetY="85"  tint="#000000"  isTinted="0"  lineWeight="Normal"  userDefined="1"  percentX="0"  percentY="0" >
                               <gating:dimension gating:min="479.45536588417673"  gating:max="8248.091605134221" >
                                 <data-type:fcs-dimension data-type:name="Comp-FITC-A" />
                               </gating:dimension>
                               <gating:dimension gating:min="2298.357622768204"  gating:max="95221.34652284563" >
                                 <data-type:fcs-dimension data-type:name="Comp-PE-Cy7-A" />
                               </gating:dimension>
                             </gating:RectangleGate>
                           </Gate>
                           <Subpopulations>
                             <Population name="CD25+"  annotation=""  owningGroup="12-9-18 setup"  expanded="0"  sortPriority="10"  count="3854" >
                               <Graph smoothing="1"  backColor="#ffffff"  foreColor="#000000"  heatMapStatParameter="Comp-FITC-A"  type="Contour"  fast="1" >
                                 <Axis dimension="x"  name="Comp-PerCP-Cy5-5-A"  label=""  auto="auto" />
                                 <Axis dimension="y"  name="Comp-PE-A"  label=""  auto="auto" />
                                 <GraphSettings level="5%"  smoothingHighResolution="1"  contourHighResolution="1"  histogramSmoothingCount="0"  graphResolution="256"  showOutliers="1"  drawLargeDots="0"  dotsToDraw="8000"  tint="le.chartfill.tinted.40"  lineWeight="le.lineweight.normal"  lineStyle="le.linestyle.solid" />
                                 <GraphEnvironment showGrid="0"  showAxes="tnlTNL"  showGates="1"  showFreqOnPlots="1"  showGateNameOnPlots="1"  showMedians="0"  showUncomped="0"  addEventParam="0"  lastYAxisName="" >
                                   <TextTraits font="SansSerif"  size="11"  name="Labels"  style="plain"  color="#000000"  background="#00ffffff"  just="left" />
                                   <TextTraits font="SansSerif"  size="11"  name="LayoutGates"  style="plain"  color="#000000"  background="#00ffffff"  just="left" />
                                   <TextTraits font="SansSerif"  size="9"  name="Numbers"  style="plain"  color="#000000"  background="#00ffffff"  just="left" />
                                   <TextTraits font="SansSerif"  size="9"  name="Legend"  style="plain"  color="#000000"  background="#00ffffff"  just="left" />
                                   <WindowPosition x="0"  y="23"  width="390"  height="582"  displayed="0"  panelState="---" />
                                 </GraphEnvironment>
                               </Graph>
                               <Gate gating:id="ID586801607"  gating:parent_id="ID2034833427" >
                                 <gating:RectangleGate eventsInside="1"  annoOffsetX="-36"  annoOffsetY="-123"  tint="#000000"  isTinted="0"  lineWeight="Normal"  userDefined="1"  percentX="0"  percentY="0" >
                                   <gating:dimension gating:min="160.85069876974185"  gating:max="75939.7891406735" >
                                     <data-type:fcs-dimension data-type:name="Comp-APC-A" />
                                   </gating:dimension>
                                   <gating:dimension gating:min="-213.56683064903285"  gating:max="43494.32569115981" >
                                     <data-type:fcs-dimension data-type:name="Comp-PE-A" />
                                   </gating:dimension>
                                 </gating:RectangleGate>
                               </Gate>
                               <Subpopulations>
                                 <Population name="Q1: foxp3- , cd127+"  annotation=""  owningGroup="12-9-18 setup"  expanded="0"  sortPriority="10"  count="2067" >
                                   <Graph smoothing="1"  backColor="#ffffff"  foreColor="#000000"  type="Contour"  fast="1" >
                                     <Axis dimension="x"  name="Comp-PerCP-Cy5-5-A"  label=""  auto="auto" />
                                     <Axis dimension="y"  name="Comp-PE-A"  label=""  auto="auto" />
                                     <GraphSettings level="5%"  smoothingHighResolution="1"  contourHighResolution="1"  histogramSmoothingCount="0"  graphResolution="256"  showOutliers="1"  drawLargeDots="0"  dotsToDraw="8000"  tint="le.chartfill.tinted.40"  lineWeight="le.lineweight.normal"  lineStyle="le.linestyle.solid" />
                                     <GraphEnvironment showGrid="0"  showAxes="tnlTNL"  showGates="1"  showFreqOnPlots="1"  showGateNameOnPlots="1"  showMedians="0"  showUncomped="0"  addEventParam="0"  lastYAxisName="" >
                                       <TextTraits font="SansSerif"  size="11"  name="Labels"  style="plain"  color="#000000"  background="#00ffffff"  just="left" />
                                       <TextTraits font="SansSerif"  size="11"  name="LayoutGates"  style="plain"  color="#000000"  background="#00ffffff"  just="left" />
                                       <TextTraits font="SansSerif"  size="9"  name="Numbers"  style="plain"  color="#000000"  background="#00ffffff"  just="left" />
                                       <TextTraits font="SansSerif"  size="9"  name="Legend"  style="plain"  color="#000000"  background="#00ffffff"  just="left" />
                                       <WindowPosition x="0"  y="0"  width="430"  height="579"  displayed="1"  panelState="+--" />
                                     </GraphEnvironment>
                                   </Graph>
                                   <Gate gating:id="ID1368812359"  gating:parent_id="ID586801607" >
                                     <gating:PolygonGate eventsInside="1"  annoOffsetX="0"  annoOffsetY="0"  tint="#000000"  isTinted="0"  lineWeight="Normal"  userDefined="1"  quadId="2"  gateResolution="256" >
                                       <gating:dimension>
                                         <data-type:fcs-dimension data-type:name="Comp-PerCP-Cy5-5-A" />
                                       </gating:dimension>
                                       <gating:dimension>
                                         <data-type:fcs-dimension data-type:name="Comp-PE-A" />
                                       </gating:dimension>
                                       <gating:vertex>
                                         <gating:coordinate data-type:value="-397.0561677462" />
                                         <gating:coordinate data-type:value="811.7719242769" />
                                       </gating:vertex>
                                       <gating:vertex>
                                         <gating:coordinate data-type:value="-397.0561677462" />
                                         <gating:coordinate data-type:value="274659.4896766016" />
                                       </gating:vertex>
                                       <gating:vertex>
                                         <gating:coordinate data-type:value="2828.004058913" />
                                         <gating:coordinate data-type:value="274659.4896766016" />
                                       </gating:vertex>
                                       <gating:vertex>
                                         <gating:coordinate data-type:value="185.3230042492" />
                                         <gating:coordinate data-type:value="752.2467550164" />
                                       </gating:vertex>
                                     </gating:PolygonGate>
                                   </Gate>
                                 </Population>
                                 <Population name="Q2: foxp3+ , cd127+"  annotation=""  owningGroup="12-9-18 setup"  expanded="0"  sortPriority="10"  count="214" >
                                   <Graph smoothing="1"  backColor="#ffffff"  foreColor="#000000"  type="Contour"  fast="1" >
                                     <Axis dimension="x"  name="Comp-PerCP-Cy5-5-A"  label=""  auto="auto" />
                                     <Axis dimension="y"  name="Comp-PE-A"  label=""  auto="auto" />
                                     <GraphSettings level="5%"  smoothingHighResolution="1"  contourHighResolution="1"  histogramSmoothingCount="0"  graphResolution="256"  showOutliers="1"  drawLargeDots="0"  dotsToDraw="8000"  tint="le.chartfill.tinted.40"  lineWeight="le.lineweight.normal"  lineStyle="le.linestyle.solid" />
                                     <GraphEnvironment showGrid="0"  showAxes="tnlTNL"  showGates="1"  showFreqOnPlots="1"  showGateNameOnPlots="1"  showMedians="0"  showUncomped="0"  addEventParam="0"  lastYAxisName="" >
                                       <TextTraits font="SansSerif"  size="11"  name="Labels"  style="plain"  color="#000000"  background="#00ffffff"  just="left" />
                                       <TextTraits font="SansSerif"  size="11"  name="LayoutGates"  style="plain"  color="#000000"  background="#00ffffff"  just="left" />
                                       <TextTraits font="SansSerif"  size="9"  name="Numbers"  style="plain"  color="#000000"  background="#00ffffff"  just="left" />
                                       <TextTraits font="SansSerif"  size="9"  name="Legend"  style="plain"  color="#000000"  background="#00ffffff"  just="left" />
                                       <WindowPosition x="0"  y="0"  width="430"  height="579"  displayed="1"  panelState="+--" />
                                     </GraphEnvironment>
                                   </Graph>
                                   <Gate gating:id="ID1276548937"  gating:parent_id="ID586801607" >
                                     <gating:PolygonGate eventsInside="1"  annoOffsetX="0"  annoOffsetY="0"  tint="#000000"  isTinted="0"  lineWeight="Normal"  userDefined="1"  quadId="3"  gateResolution="256" >
                                       <gating:dimension>
                                         <data-type:fcs-dimension data-type:name="Comp-PerCP-Cy5-5-A" />
                                       </gating:dimension>
                                       <gating:dimension>
                                         <data-type:fcs-dimension data-type:name="Comp-PE-A" />
                                       </gating:dimension>
                                       <gating:vertex>
                                         <gating:coordinate data-type:value="261774.3422632428" />
                                         <gating:coordinate data-type:value="1238.337452295" />
                                       </gating:vertex>
                                       <gating:vertex>
                                         <gating:coordinate data-type:value="261774.3422632428" />
                                         <gating:coordinate data-type:value="274659.4896766016" />
                                       </gating:vertex>
                                       <gating:vertex>
                                         <gating:coordinate data-type:value="2828.004058913" />
                                         <gating:coordinate data-type:value="274659.4896766016" />
                                       </gating:vertex>
                                       <gating:vertex>
                                         <gating:coordinate data-type:value="185.3230042492" />
                                         <gating:coordinate data-type:value="752.2467550164" />
                                       </gating:vertex>
                                     </gating:PolygonGate>
                                   </Gate>
                                 </Population>
                                 <Population name="Q3: foxp3+ , cd127-"  annotation=""  owningGroup="12-9-18 setup"  expanded="0"  sortPriority="10"  count="1157" >
                                   <Graph smoothing="1"  backColor="#ffffff"  foreColor="#000000"  type="Contour"  fast="1" >
                                     <Axis dimension="x"  name="Comp-PerCP-Cy5-5-A"  label=""  auto="auto" />
                                     <Axis dimension="y"  name="Comp-PE-A"  label=""  auto="auto" />
                                     <GraphSettings level="5%"  smoothingHighResolution="1"  contourHighResolution="1"  histogramSmoothingCount="0"  graphResolution="256"  showOutliers="1"  drawLargeDots="0"  dotsToDraw="8000"  tint="le.chartfill.tinted.40"  lineWeight="le.lineweight.normal"  lineStyle="le.linestyle.solid" />
                                     <GraphEnvironment showGrid="0"  showAxes="tnlTNL"  showGates="1"  showFreqOnPlots="1"  showGateNameOnPlots="1"  showMedians="0"  showUncomped="0"  addEventParam="0"  lastYAxisName="" >
                                       <TextTraits font="SansSerif"  size="11"  name="Labels"  style="plain"  color="#000000"  background="#00ffffff"  just="left" />
                                       <TextTraits font="SansSerif"  size="11"  name="LayoutGates"  style="plain"  color="#000000"  background="#00ffffff"  just="left" />
                                       <TextTraits font="SansSerif"  size="9"  name="Numbers"  style="plain"  color="#000000"  background="#00ffffff"  just="left" />
                                       <TextTraits font="SansSerif"  size="9"  name="Legend"  style="plain"  color="#000000"  background="#00ffffff"  just="left" />
                                       <WindowPosition x="0"  y="0"  width="430"  height="579"  displayed="1"  panelState="+--" />
                                     </GraphEnvironment>
                                   </Graph>
                                   <Gate gating:id="ID2108589912"  gating:parent_id="ID586801607" >
                                     <gating:PolygonGate eventsInside="1"  annoOffsetX="0"  annoOffsetY="0"  tint="#000000"  isTinted="0"  lineWeight="Normal"  userDefined="1"  quadId="1"  gateResolution="256" >
                                       <gating:dimension>
                                         <data-type:fcs-dimension data-type:name="Comp-PerCP-Cy5-5-A" />
                                       </gating:dimension>
                                       <gating:dimension>
                                         <data-type:fcs-dimension data-type:name="Comp-PE-A" />
                                       </gating:dimension>
                                       <gating:vertex>
                                         <gating:coordinate data-type:value="261774.3422632428" />
                                         <gating:coordinate data-type:value="1238.337452295" />
                                       </gating:vertex>
                                       <gating:vertex>
                                         <gating:coordinate data-type:value="261774.3422632428" />
                                         <gating:coordinate data-type:value="-54.2832251175" />
                                       </gating:vertex>
                                       <gating:vertex>
                                         <gating:coordinate data-type:value="211.1491539279" />
                                         <gating:coordinate data-type:value="-54.2832251175" />
                                       </gating:vertex>
                                       <gating:vertex>
                                         <gating:coordinate data-type:value="185.3230042492" />
                                         <gating:coordinate data-type:value="752.2467550164" />
                                       </gating:vertex>
                                     </gating:PolygonGate>
                                   </Gate>
                                 </Population>
                                 <Population name="Q4: foxp3- , cd127-"  annotation=""  owningGroup="12-9-18 setup"  expanded="0"  sortPriority="10"  count="416" >
                                   <Graph smoothing="1"  backColor="#ffffff"  foreColor="#000000"  type="Contour"  fast="1" >
                                     <Axis dimension="x"  name="Comp-PerCP-Cy5-5-A"  label=""  auto="auto" />
                                     <Axis dimension="y"  name="Comp-PE-A"  label=""  auto="auto" />
                                     <GraphSettings level="5%"  smoothingHighResolution="1"  contourHighResolution="1"  histogramSmoothingCount="0"  graphResolution="256"  showOutliers="1"  drawLargeDots="0"  dotsToDraw="8000"  tint="le.chartfill.tinted.40"  lineWeight="le.lineweight.normal"  lineStyle="le.linestyle.solid" />
                                     <GraphEnvironment showGrid="0"  showAxes="tnlTNL"  showGates="1"  showFreqOnPlots="1"  showGateNameOnPlots="1"  showMedians="0"  showUncomped="0"  addEventParam="0"  lastYAxisName="" >
                                       <TextTraits font="SansSerif"  size="11"  name="Labels"  style="plain"  color="#000000"  background="#00ffffff"  just="left" />
                                       <TextTraits font="SansSerif"  size="11"  name="LayoutGates"  style="plain"  color="#000000"  background="#00ffffff"  just="left" />
                                       <TextTraits font="SansSerif"  size="9"  name="Numbers"  style="plain"  color="#000000"  background="#00ffffff"  just="left" />
                                       <TextTraits font="SansSerif"  size="9"  name="Legend"  style="plain"  color="#000000"  background="#00ffffff"  just="left" />
                                       <WindowPosition x="0"  y="0"  width="430"  height="579"  displayed="1"  panelState="+--" />
                                     </GraphEnvironment>
                                   </Graph>
                                   <Gate gating:id="ID280278771"  gating:parent_id="ID586801607" >
                                     <gating:PolygonGate eventsInside="1"  annoOffsetX="0"  annoOffsetY="0"  tint="#000000"  isTinted="0"  lineWeight="Normal"  userDefined="1"  quadId="0"  gateResolution="256" >
                                       <gating:dimension>
                                         <data-type:fcs-dimension data-type:name="Comp-PerCP-Cy5-5-A" />
                                       </gating:dimension>
                                       <gating:dimension>
                                         <data-type:fcs-dimension data-type:name="Comp-PE-A" />
                                       </gating:dimension>
                                       <gating:vertex>
                                         <gating:coordinate data-type:value="-397.0561677462" />
                                         <gating:coordinate data-type:value="811.7719242769" />
                                       </gating:vertex>
                                       <gating:vertex>
                                         <gating:coordinate data-type:value="-397.0561677462" />
                                         <gating:coordinate data-type:value="-54.2832251175" />
                                       </gating:vertex>
                                       <gating:vertex>
                                         <gating:coordinate data-type:value="211.1491539279" />
                                         <gating:coordinate data-type:value="-54.2832251175" />
                                       </gating:vertex>
                                       <gating:vertex>
                                         <gating:coordinate data-type:value="185.3230042492" />
                                         <gating:coordinate data-type:value="752.2467550164" />
                                       </gating:vertex>
                                     </gating:PolygonGate>
                                   </Gate>
                                 </Population>
                               </Subpopulations>
                             </Population>
                             <Population name="Eff"  annotation=""  owningGroup="12-9-18 setup"  expanded="0"  sortPriority="10"  count="591" >
                               <Graph smoothing="1"  backColor="#ffffff"  foreColor="#000000"  type="Histogram"  fast="1" >
                                 <Axis dimension="x"  name="Comp-PerCP-Cy5-5-A"  label=""  auto="auto" />
                                 <Axis dimension="y"  name=""  label=""  auto="auto" />
                                 <GraphSettings level="5%"  smoothingHighResolution="1"  contourHighResolution="1"  histogramSmoothingCount="0"  graphResolution="256"  showOutliers="1"  drawLargeDots="0"  dotsToDraw="8000"  tint="le.chartfill.tinted.40"  lineWeight="le.lineweight.normal"  lineStyle="le.linestyle.solid" />
                                 <GraphEnvironment showGrid="0"  showAxes="tnlTNL"  showGates="1"  showFreqOnPlots="1"  showGateNameOnPlots="1"  showMedians="0"  showUncomped="0"  addEventParam="0"  lastYAxisName="" >
                                   <TextTraits font="SansSerif"  size="11"  name="Labels"  style="plain"  color="#000000"  background="#00ffffff"  just="left" />
                                   <TextTraits font="SansSerif"  size="11"  name="LayoutGates"  style="plain"  color="#000000"  background="#00ffffff"  just="left" />
                                   <TextTraits font="SansSerif"  size="9"  name="Numbers"  style="plain"  color="#000000"  background="#00ffffff"  just="left" />
                                   <TextTraits font="SansSerif"  size="9"  name="Legend"  style="plain"  color="#000000"  background="#00ffffff"  just="left" />
                                   <WindowPosition x="0"  y="0"  width="430"  height="579"  displayed="1"  panelState="+--" />
                                 </GraphEnvironment>
                               </Graph>
                               <Gate gating:id="ID1914317809"  gating:parent_id="ID2034833427" >
                                 <gating:PolygonGate eventsInside="1"  annoOffsetX="0"  annoOffsetY="0"  tint="#000000"  isTinted="0"  lineWeight="Normal"  userDefined="1"  quadId="-1"  gateResolution="256" >
                                   <gating:dimension>
                                     <data-type:fcs-dimension data-type:name="Comp-APC-A" />
                                   </gating:dimension>
                                   <gating:dimension>
                                     <data-type:fcs-dimension data-type:name="Comp-PE-A" />
                                   </gating:dimension>
                                   <gating:vertex>
                                     <gating:coordinate data-type:value="321.7610874175" />
                                     <gating:coordinate data-type:value="10785.0468425902" />
                                   </gating:vertex>
                                   <gating:vertex>
                                     <gating:coordinate data-type:value="357.691487345" />
                                     <gating:coordinate data-type:value="982.8751441865" />
                                   </gating:vertex>
                                   <gating:vertex>
                                     <gating:coordinate data-type:value="454.8092238318" />
                                     <gating:coordinate data-type:value="646.37819698" />
                                   </gating:vertex>
                                   <gating:vertex>
                                     <gating:coordinate data-type:value="9659.4849711757" />
                                     <gating:coordinate data-type:value="1624.451052796" />
                                   </gating:vertex>
                                   <gating:vertex>
                                     <gating:coordinate data-type:value="7351.4038337801" />
                                     <gating:coordinate data-type:value="8497.2836824051" />
                                   </gating:vertex>
                                   <gating:vertex>
                                     <gating:coordinate data-type:value="1516.5325563121" />
                                     <gating:coordinate data-type:value="10785.0468425902" />
                                   </gating:vertex>
                                 </gating:PolygonGate>
                               </Gate>
                             </Population>
                             <Population name="Treg"  annotation=""  owningGroup="12-9-18 setup"  expanded="0"  sortPriority="10"  count="1351" >
                               <Graph smoothing="1"  backColor="#ffffff"  foreColor="#000000"  type="Contour"  fast="1" >
                                 <Axis dimension="x"  name="FSC-A"  label=""  auto="auto" />
                                 <Axis dimension="y"  name="SSC-A"  label=""  auto="auto" />
                                 <GraphSettings level="5%"  smoothingHighResolution="1"  contourHighResolution="1"  histogramSmoothingCount="0"  graphResolution="256"  showOutliers="1"  drawLargeDots="0"  dotsToDraw="8000"  tint="le.chartfill.tinted.40"  lineWeight="le.lineweight.normal"  lineStyle="le.linestyle.solid" />
                                 <GraphEnvironment showGrid="0"  showAxes="tnlTNL"  showGates="1"  showFreqOnPlots="1"  showGateNameOnPlots="1"  showMedians="0"  showUncomped="0"  addEventParam="0"  lastYAxisName="" >
                                   <TextTraits font="SansSerif"  size="11"  name="Labels"  style="plain"  color="#000000"  background="#00ffffff"  just="left" />
                                   <TextTraits font="SansSerif"  size="11"  name="LayoutGates"  style="plain"  color="#000000"  background="#00ffffff"  just="left" />
                                   <TextTraits font="SansSerif"  size="9"  name="Numbers"  style="plain"  color="#000000"  background="#00ffffff"  just="left" />
                                   <TextTraits font="SansSerif"  size="9"  name="Legend"  style="plain"  color="#000000"  background="#00ffffff"  just="left" />
                                   <WindowPosition x="0"  y="0"  width="430"  height="579"  displayed="1"  panelState="+--" />
                                 </GraphEnvironment>
                               </Graph>
                               <Gate gating:id="ID181294628"  gating:parent_id="ID2034833427" >
                                 <gating:PolygonGate eventsInside="1"  annoOffsetX="64"  annoOffsetY="-41"  tint="#000000"  isTinted="0"  lineWeight="Normal"  userDefined="1"  quadId="-1"  gateResolution="256" >
                                   <gating:dimension>
                                     <data-type:fcs-dimension data-type:name="Comp-APC-A" />
                                   </gating:dimension>
                                   <gating:dimension>
                                     <data-type:fcs-dimension data-type:name="Comp-PE-A" />
                                   </gating:dimension>
                                   <gating:vertex>
                                     <gating:coordinate data-type:value="424.9260745809" />
                                     <gating:coordinate data-type:value="125.469571666" />
                                   </gating:vertex>
                                   <gating:vertex>
                                     <gating:coordinate data-type:value="454.8092238318" />
                                     <gating:coordinate data-type:value="577.2020782731" />
                                   </gating:vertex>
                                   <gating:vertex>
                                     <gating:coordinate data-type:value="7946.3823652554" />
                                     <gating:coordinate data-type:value="1238.337452295" />
                                   </gating:vertex>
                                   <gating:vertex>
                                     <gating:coordinate data-type:value="22994.4356504443" />
                                     <gating:coordinate data-type:value="397.1899109772" />
                                   </gating:vertex>
                                   <gating:vertex>
                                     <gating:coordinate data-type:value="22994.4356504443" />
                                     <gating:coordinate data-type:value="-62.8639283855" />
                                   </gating:vertex>
                                   <gating:vertex>
                                     <gating:coordinate data-type:value="2102.3598166688" />
                                     <gating:coordinate data-type:value="-62.8639283855" />
                                   </gating:vertex>
                                   <gating:vertex>
                                     <gating:coordinate data-type:value="637.2463529042" />
                                     <gating:coordinate data-type:value="-62.8639283855" />
                                   </gating:vertex>
                                 </gating:PolygonGate>
                               </Gate>
                             </Population>
                           </Subpopulations>
                         </Population>
                         <Population name="cd25, cd4 subset"  annotation=""  owningGroup="12-9-18 setup"  expanded="0"  sortPriority="10"  count="3342" >
                           <Graph smoothing="1"  backColor="#ffffff"  foreColor="#000000"  heatMapStatParameter="Comp-FITC-A"  type="Contour"  fast="1" >
                             <Axis dimension="x"  name="Comp-PerCP-Cy5-5-A"  label=""  auto="auto" />
                             <Axis dimension="y"  name="Comp-PE-A"  label=""  auto="auto" />
                             <GraphSettings level="5%"  smoothingHighResolution="1"  contourHighResolution="1"  histogramSmoothingCount="0"  graphResolution="256"  showOutliers="1"  drawLargeDots="0"  dotsToDraw="8000"  tint="le.chartfill.tinted.40"  lineWeight="le.lineweight.normal"  lineStyle="le.linestyle.solid" />
                             <GraphEnvironment showGrid="0"  showAxes="tnlTNL"  showGates="1"  showFreqOnPlots="1"  showGateNameOnPlots="1"  showMedians="0"  showUncomped="0"  addEventParam="0"  lastYAxisName="" >
                               <TextTraits font="SansSerif"  size="11"  name="Labels"  style="plain"  color="#000000"  background="#00ffffff"  just="left" />
                               <TextTraits font="SansSerif"  size="11"  name="LayoutGates"  style="plain"  color="#000000"  background="#00ffffff"  just="left" />
                               <TextTraits font="SansSerif"  size="9"  name="Numbers"  style="plain"  color="#000000"  background="#00ffffff"  just="left" />
                               <TextTraits font="SansSerif"  size="9"  name="Legend"  style="plain"  color="#000000"  background="#00ffffff"  just="left" />
                               <WindowPosition x="0"  y="0"  width="430"  height="579"  displayed="0"  panelState="---" />
                             </GraphEnvironment>
                           </Graph>
                           <Gate gating:id="ID64193634"  gating:parent_id="ID663176007" >
                             <gating:RectangleGate eventsInside="1"  annoOffsetX="-2"  annoOffsetY="-72"  tint="#000000"  isTinted="0"  lineWeight="Normal"  userDefined="1"  percentX="0"  percentY="0" >
                               <gating:dimension gating:min="178.70800974846364"  gating:max="53571.06774754171" >
                                 <data-type:fcs-dimension data-type:name="Comp-APC-A" />
                               </gating:dimension>
                               <gating:dimension gating:min="568.7418380517623"  gating:max="9197.649283999373" >
                                 <data-type:fcs-dimension data-type:name="Comp-FITC-A" />
                               </gating:dimension>
                             </gating:RectangleGate>
                           </Gate>
                           <Subpopulations>
                             <Population name="Q1: foxp3- , cd127+"  annotation=""  owningGroup="12-9-18 setup"  expanded="0"  sortPriority="10"  count="1648" >
                               <Graph smoothing="1"  backColor="#ffffff"  foreColor="#000000"  type="Contour"  fast="1" >
                                 <Axis dimension="x"  name="Comp-PerCP-Cy5-5-A"  label=""  auto="auto" />
                                 <Axis dimension="y"  name="Comp-PE-A"  label=""  auto="auto" />
                                 <GraphSettings level="5%"  smoothingHighResolution="1"  contourHighResolution="1"  histogramSmoothingCount="0"  graphResolution="256"  showOutliers="1"  drawLargeDots="0"  dotsToDraw="8000"  tint="le.chartfill.tinted.40"  lineWeight="le.lineweight.normal"  lineStyle="le.linestyle.solid" />
                                 <GraphEnvironment showGrid="0"  showAxes="tnlTNL"  showGates="1"  showFreqOnPlots="1"  showGateNameOnPlots="1"  showMedians="0"  showUncomped="0"  addEventParam="0"  lastYAxisName="" >
                                   <TextTraits font="SansSerif"  size="11"  name="Labels"  style="plain"  color="#000000"  background="#00ffffff"  just="left" />
                                   <TextTraits font="SansSerif"  size="11"  name="LayoutGates"  style="plain"  color="#000000"  background="#00ffffff"  just="left" />
                                   <TextTraits font="SansSerif"  size="9"  name="Numbers"  style="plain"  color="#000000"  background="#00ffffff"  just="left" />
                                   <TextTraits font="SansSerif"  size="9"  name="Legend"  style="plain"  color="#000000"  background="#00ffffff"  just="left" />
                                   <WindowPosition x="0"  y="0"  width="430"  height="579"  displayed="1"  panelState="+--" />
                                 </GraphEnvironment>
                               </Graph>
                               <Gate gating:id="ID912636357"  gating:parent_id="ID64193634" >
                                 <gating:PolygonGate eventsInside="1"  annoOffsetX="0"  annoOffsetY="0"  tint="#000000"  isTinted="0"  lineWeight="Normal"  userDefined="1"  quadId="2"  gateResolution="256" >
                                   <gating:dimension>
                                     <data-type:fcs-dimension data-type:name="Comp-PerCP-Cy5-5-A" />
                                   </gating:dimension>
                                   <gating:dimension>
                                     <data-type:fcs-dimension data-type:name="Comp-PE-A" />
                                   </gating:dimension>
                                   <gating:vertex>
                                     <gating:coordinate data-type:value="-397.0561677462" />
                                     <gating:coordinate data-type:value="811.7719242769" />
                                   </gating:vertex>
                                   <gating:vertex>
                                     <gating:coordinate data-type:value="-397.0561677462" />
                                     <gating:coordinate data-type:value="274659.4896766016" />
                                   </gating:vertex>
                                   <gating:vertex>
                                     <gating:coordinate data-type:value="2828.004058913" />
                                     <gating:coordinate data-type:value="274659.4896766016" />
                                   </gating:vertex>
                                   <gating:vertex>
                                     <gating:coordinate data-type:value="185.3230042492" />
                                     <gating:coordinate data-type:value="752.2467550164" />
                                   </gating:vertex>
                                 </gating:PolygonGate>
                               </Gate>
                             </Population>
                             <Population name="Q2: foxp3+ , cd127+"  annotation=""  owningGroup="12-9-18 setup"  expanded="0"  sortPriority="10"  count="167" >
                               <Graph smoothing="1"  backColor="#ffffff"  foreColor="#000000"  type="Contour"  fast="1" >
                                 <Axis dimension="x"  name="Comp-PerCP-Cy5-5-A"  label=""  auto="auto" />
                                 <Axis dimension="y"  name="Comp-PE-A"  label=""  auto="auto" />
                                 <GraphSettings level="5%"  smoothingHighResolution="1"  contourHighResolution="1"  histogramSmoothingCount="0"  graphResolution="256"  showOutliers="1"  drawLargeDots="0"  dotsToDraw="8000"  tint="le.chartfill.tinted.40"  lineWeight="le.lineweight.normal"  lineStyle="le.linestyle.solid" />
                                 <GraphEnvironment showGrid="0"  showAxes="tnlTNL"  showGates="1"  showFreqOnPlots="1"  showGateNameOnPlots="1"  showMedians="0"  showUncomped="0"  addEventParam="0"  lastYAxisName="" >
                                   <TextTraits font="SansSerif"  size="11"  name="Labels"  style="plain"  color="#000000"  background="#00ffffff"  just="left" />
                                   <TextTraits font="SansSerif"  size="11"  name="LayoutGates"  style="plain"  color="#000000"  background="#00ffffff"  just="left" />
                                   <TextTraits font="SansSerif"  size="9"  name="Numbers"  style="plain"  color="#000000"  background="#00ffffff"  just="left" />
                                   <TextTraits font="SansSerif"  size="9"  name="Legend"  style="plain"  color="#000000"  background="#00ffffff"  just="left" />
                                   <WindowPosition x="0"  y="0"  width="430"  height="579"  displayed="1"  panelState="+--" />
                                 </GraphEnvironment>
                               </Graph>
                               <Gate gating:id="ID360929627"  gating:parent_id="ID64193634" >
                                 <gating:PolygonGate eventsInside="1"  annoOffsetX="0"  annoOffsetY="0"  tint="#000000"  isTinted="0"  lineWeight="Normal"  userDefined="1"  quadId="3"  gateResolution="256" >
                                   <gating:dimension>
                                     <data-type:fcs-dimension data-type:name="Comp-PerCP-Cy5-5-A" />
                                   </gating:dimension>
                                   <gating:dimension>
                                     <data-type:fcs-dimension data-type:name="Comp-PE-A" />
                                   </gating:dimension>
                                   <gating:vertex>
                                     <gating:coordinate data-type:value="261774.3422632428" />
                                     <gating:coordinate data-type:value="1238.337452295" />
                                   </gating:vertex>
                                   <gating:vertex>
                                     <gating:coordinate data-type:value="261774.3422632428" />
                                     <gating:coordinate data-type:value="274659.4896766016" />
                                   </gating:vertex>
                                   <gating:vertex>
                                     <gating:coordinate data-type:value="2828.004058913" />
                                     <gating:coordinate data-type:value="274659.4896766016" />
                                   </gating:vertex>
                                   <gating:vertex>
                                     <gating:coordinate data-type:value="185.3230042492" />
                                     <gating:coordinate data-type:value="752.2467550164" />
                                   </gating:vertex>
                                 </gating:PolygonGate>
                               </Gate>
                             </Population>
                             <Population name="Q3: foxp3+ , cd127-"  annotation=""  owningGroup="12-9-18 setup"  expanded="0"  sortPriority="10"  count="1147" >
                               <Graph smoothing="1"  backColor="#ffffff"  foreColor="#000000"  type="Contour"  fast="1" >
                                 <Axis dimension="x"  name="Comp-PerCP-Cy5-5-A"  label=""  auto="auto" />
                                 <Axis dimension="y"  name="Comp-PE-A"  label=""  auto="auto" />
                                 <GraphSettings level="5%"  smoothingHighResolution="1"  contourHighResolution="1"  histogramSmoothingCount="0"  graphResolution="256"  showOutliers="1"  drawLargeDots="0"  dotsToDraw="8000"  tint="le.chartfill.tinted.40"  lineWeight="le.lineweight.normal"  lineStyle="le.linestyle.solid" />
                                 <GraphEnvironment showGrid="0"  showAxes="tnlTNL"  showGates="1"  showFreqOnPlots="1"  showGateNameOnPlots="1"  showMedians="0"  showUncomped="0"  addEventParam="0"  lastYAxisName="" >
                                   <TextTraits font="SansSerif"  size="11"  name="Labels"  style="plain"  color="#000000"  background="#00ffffff"  just="left" />
                                   <TextTraits font="SansSerif"  size="11"  name="LayoutGates"  style="plain"  color="#000000"  background="#00ffffff"  just="left" />
                                   <TextTraits font="SansSerif"  size="9"  name="Numbers"  style="plain"  color="#000000"  background="#00ffffff"  just="left" />
                                   <TextTraits font="SansSerif"  size="9"  name="Legend"  style="plain"  color="#000000"  background="#00ffffff"  just="left" />
                                   <WindowPosition x="0"  y="0"  width="430"  height="579"  displayed="1"  panelState="+--" />
                                 </GraphEnvironment>
                               </Graph>
                               <Gate gating:id="ID1837384377"  gating:parent_id="ID64193634" >
                                 <gating:PolygonGate eventsInside="1"  annoOffsetX="0"  annoOffsetY="0"  tint="#000000"  isTinted="0"  lineWeight="Normal"  userDefined="1"  quadId="1"  gateResolution="256" >
                                   <gating:dimension>
                                     <data-type:fcs-dimension data-type:name="Comp-PerCP-Cy5-5-A" />
                                   </gating:dimension>
                                   <gating:dimension>
                                     <data-type:fcs-dimension data-type:name="Comp-PE-A" />
                                   </gating:dimension>
                                   <gating:vertex>
                                     <gating:coordinate data-type:value="261774.3422632428" />
                                     <gating:coordinate data-type:value="1238.337452295" />
                                   </gating:vertex>
                                   <gating:vertex>
                                     <gating:coordinate data-type:value="261774.3422632428" />
                                     <gating:coordinate data-type:value="-54.2832251175" />
                                   </gating:vertex>
                                   <gating:vertex>
                                     <gating:coordinate data-type:value="211.1491539279" />
                                     <gating:coordinate data-type:value="-54.2832251175" />
                                   </gating:vertex>
                                   <gating:vertex>
                                     <gating:coordinate data-type:value="185.3230042492" />
                                     <gating:coordinate data-type:value="752.2467550164" />
                                   </gating:vertex>
                                 </gating:PolygonGate>
                               </Gate>
                             </Population>
                             <Population name="Q4: foxp3- , cd127-"  annotation=""  owningGroup="12-9-18 setup"  expanded="0"  sortPriority="10"  count="380" >
                               <Graph smoothing="1"  backColor="#ffffff"  foreColor="#000000"  type="Contour"  fast="1" >
                                 <Axis dimension="x"  name="Comp-PerCP-Cy5-5-A"  label=""  auto="auto" />
                                 <Axis dimension="y"  name="Comp-PE-A"  label=""  auto="auto" />
                                 <GraphSettings level="5%"  smoothingHighResolution="1"  contourHighResolution="1"  histogramSmoothingCount="0"  graphResolution="256"  showOutliers="1"  drawLargeDots="0"  dotsToDraw="8000"  tint="le.chartfill.tinted.40"  lineWeight="le.lineweight.normal"  lineStyle="le.linestyle.solid" />
                                 <GraphEnvironment showGrid="0"  showAxes="tnlTNL"  showGates="1"  showFreqOnPlots="1"  showGateNameOnPlots="1"  showMedians="0"  showUncomped="0"  addEventParam="0"  lastYAxisName="" >
                                   <TextTraits font="SansSerif"  size="11"  name="Labels"  style="plain"  color="#000000"  background="#00ffffff"  just="left" />
                                   <TextTraits font="SansSerif"  size="11"  name="LayoutGates"  style="plain"  color="#000000"  background="#00ffffff"  just="left" />
                                   <TextTraits font="SansSerif"  size="9"  name="Numbers"  style="plain"  color="#000000"  background="#00ffffff"  just="left" />
                                   <TextTraits font="SansSerif"  size="9"  name="Legend"  style="plain"  color="#000000"  background="#00ffffff"  just="left" />
                                   <WindowPosition x="0"  y="0"  width="430"  height="579"  displayed="1"  panelState="+--" />
                                 </GraphEnvironment>
                               </Graph>
                               <Gate gating:id="ID1919630335"  gating:parent_id="ID64193634" >
                                 <gating:PolygonGate eventsInside="1"  annoOffsetX="0"  annoOffsetY="0"  tint="#000000"  isTinted="0"  lineWeight="Normal"  userDefined="1"  quadId="0"  gateResolution="256" >
                                   <gating:dimension>
                                     <data-type:fcs-dimension data-type:name="Comp-PerCP-Cy5-5-A" />
                                   </gating:dimension>
                                   <gating:dimension>
                                     <data-type:fcs-dimension data-type:name="Comp-PE-A" />
                                   </gating:dimension>
                                   <gating:vertex>
                                     <gating:coordinate data-type:value="-397.0561677462" />
                                     <gating:coordinate data-type:value="811.7719242769" />
                                   </gating:vertex>
                                   <gating:vertex>
                                     <gating:coordinate data-type:value="-397.0561677462" />
                                     <gating:coordinate data-type:value="-54.2832251175" />
                                   </gating:vertex>
                                   <gating:vertex>
                                     <gating:coordinate data-type:value="211.1491539279" />
                                     <gating:coordinate data-type:value="-54.2832251175" />
                                   </gating:vertex>
                                   <gating:vertex>
                                     <gating:coordinate data-type:value="185.3230042492" />
                                     <gating:coordinate data-type:value="752.2467550164" />
                                   </gating:vertex>
                                 </gating:PolygonGate>
                               </Gate>
                             </Population>
                           </Subpopulations>
                         </Population>
                       </Subpopulations>
                     </Population>
                   </Subpopulations>
                   <Dependents>
                     <Dependent name="debris-/CD45/dead" />
                   </Dependents>
                 </NotNode>
               </Subpopulations>
             </Population>
           </Subpopulations>
           <Dependents>
             <Dependent name="debris" />
           </Dependents>
         </NotNode>
       </Subpopulations>
       <Group name="12-9-18 setup"  live="1"  role="ws.group.dlog.undefined"  key=""  synchronized="0"  foreground="#009090"  fontStyle="plain" >
         <Criteria/>
         <BlacklistedSamples>
           <SampleRef sampleID="44" />
           <SampleRef sampleID="45" />
           <SampleRef sampleID="46" />
           <SampleRef sampleID="47" />
           <SampleRef sampleID="48" />
           <SampleRef sampleID="49" />
           <SampleRef sampleID="39" />
           <SampleRef sampleID="50" />
           <SampleRef sampleID="51" />
           <SampleRef sampleID="40" />
           <SampleRef sampleID="52" />
           <SampleRef sampleID="41" />
           <SampleRef sampleID="53" />
           <SampleRef sampleID="42" />
           <SampleRef sampleID="43" />
         </BlacklistedSamples>
         <Keywords/>
       </Group>
     </GroupNode>
     <GroupNode name="24-10-18"  annotation=""  owningGroup="24-10-18"  expanded="0"  sortPriority="10"  count="-1" >
       <Graph smoothing="0"  backColor="#ffffff"  foreColor="#000000"  type="Pseudocolor"  fast="1" >
         <Axis dimension="x"  name=""  label=""  auto="auto" />
         <Axis dimension="y"  name=""  label=""  auto="auto" />
         <GraphSettings level="5%"  smoothingHighResolution="1"  contourHighResolution="1"  histogramSmoothingCount="0"  graphResolution="256"  showOutliers="0"  drawLargeDots="0"  dotsToDraw="8000"  tint="le.chartfill.tinted.40"  lineWeight="le.lineweight.normal"  lineStyle="le.linestyle.solid" />
         <GraphEnvironment showGrid="0"  showAxes="tnlTNL"  showGates="1"  showFreqOnPlots="1"  showGateNameOnPlots="1"  showMedians="0"  showUncomped="0"  addEventParam="0"  lastYAxisName="" >
           <TextTraits font="SansSerif"  size="11"  name="Labels"  style="plain"  color="#000000"  background="#00ffffff"  just="left" />
           <TextTraits font="SansSerif"  size="11"  name="LayoutGates"  style="plain"  color="#000000"  background="#00ffffff"  just="left" />
           <TextTraits font="SansSerif"  size="9"  name="Numbers"  style="plain"  color="#000000"  background="#00ffffff"  just="left" />
           <TextTraits font="SansSerif"  size="9"  name="Legend"  style="plain"  color="#000000"  background="#00ffffff"  just="left" />
           <WindowPosition x="0"  y="0"  width="0"  height="0"  displayed="0"  panelState="" />
         </GraphEnvironment>
       </Graph>
       <Subpopulations>
         <Population name="debris"  annotation=""  owningGroup="24-10-18"  expanded="0"  sortPriority="10"  count="23" >
           <Graph smoothing="0"  backColor="#ffffff"  foreColor="#000000"  type="Pseudocolor"  fast="1" >
             <Axis dimension="x"  name="Comp-FITC-A"  label=""  auto="auto" />
             <Axis dimension="y"  name="Comp-PerCP-Cy5-5-A"  label=""  auto="auto" />
             <GraphSettings level="5%"  smoothingHighResolution="1"  contourHighResolution="1"  histogramSmoothingCount="0"  graphResolution="256"  showOutliers="0"  drawLargeDots="0"  dotsToDraw="8000"  tint="le.chartfill.tinted.40"  lineWeight="le.lineweight.normal"  lineStyle="le.linestyle.solid" />
             <GraphEnvironment showGrid="0"  showAxes="tnlTNL"  showGates="1"  showFreqOnPlots="1"  showGateNameOnPlots="1"  showMedians="0"  showUncomped="0"  addEventParam="0"  lastYAxisName="" >
               <TextTraits font="SansSerif"  size="11"  name="Labels"  style="plain"  color="#000000"  background="#00ffffff"  just="left" />
               <TextTraits font="SansSerif"  size="11"  name="LayoutGates"  style="plain"  color="#000000"  background="#00ffffff"  just="left" />
               <TextTraits font="SansSerif"  size="9"  name="Numbers"  style="plain"  color="#000000"  background="#00ffffff"  just="left" />
               <TextTraits font="SansSerif"  size="9"  name="Legend"  style="plain"  color="#000000"  background="#00ffffff"  just="left" />
               <WindowPosition x="0"  y="0"  width="430"  height="579"  displayed="1"  panelState="---" />
             </GraphEnvironment>
           </Graph>
           <Gate gating:id="ID1775968230" >
             <gating:RectangleGate eventsInside="1"  annoOffsetX="0"  annoOffsetY="-71"  tint="#000000"  isTinted="0"  lineWeight="Normal"  userDefined="1"  percentX="0"  percentY="0" >
               <gating:dimension gating:min="-8916.462585034014"  gating:max="16049.632653061224" >
                 <data-type:fcs-dimension data-type:name="FSC-A" />
               </gating:dimension>
               <gating:dimension gating:min="0.0"  gating:max="69697.01587301587" >
                 <data-type:fcs-dimension data-type:name="SSC-A" />
               </gating:dimension>
             </gating:RectangleGate>
           </Gate>
         </Population>
         <Population name="Lymphocytes"  annotation=""  owningGroup="24-10-18"  expanded="0"  sortPriority="10"  count="20248" >
           <Graph smoothing="0"  backColor="#ffffff"  foreColor="#000000"  type="Pseudocolor"  fast="1" >
             <Axis dimension="x"  name="Comp-FITC-A"  label=""  auto="auto" />
             <Axis dimension="y"  name="Comp-PerCP-Cy5-5-A"  label=""  auto="auto" />
             <GraphSettings level="5%"  smoothingHighResolution="1"  contourHighResolution="1"  histogramSmoothingCount="0"  graphResolution="256"  showOutliers="0"  drawLargeDots="0"  dotsToDraw="8000"  tint="le.chartfill.tinted.40"  lineWeight="le.lineweight.normal"  lineStyle="le.linestyle.solid" />
             <GraphEnvironment showGrid="0"  showAxes="tnlTNL"  showGates="1"  showFreqOnPlots="1"  showGateNameOnPlots="1"  showMedians="0"  showUncomped="0"  addEventParam="0"  lastYAxisName="" >
               <TextTraits font="SansSerif"  size="11"  name="Labels"  style="plain"  color="#000000"  background="#00ffffff"  just="left" />
               <TextTraits font="SansSerif"  size="11"  name="LayoutGates"  style="plain"  color="#000000"  background="#00ffffff"  just="left" />
               <TextTraits font="SansSerif"  size="9"  name="Numbers"  style="plain"  color="#000000"  background="#00ffffff"  just="left" />
               <TextTraits font="SansSerif"  size="9"  name="Legend"  style="plain"  color="#000000"  background="#00ffffff"  just="left" />
               <WindowPosition x="0"  y="0"  width="430"  height="579"  displayed="1"  panelState="---" />
             </GraphEnvironment>
           </Graph>
           <Gate gating:id="ID1713228295" >
             <gating:PolygonGate eventsInside="1"  annoOffsetX="114"  annoOffsetY="25"  tint="#000000"  isTinted="0"  lineWeight="Normal"  userDefined="1"  quadId="-1"  gateResolution="256" >
               <gating:dimension>
                 <data-type:fcs-dimension data-type:name="FSC-A" />
               </gating:dimension>
               <gating:dimension>
                 <data-type:fcs-dimension data-type:name="SSC-A" />
               </gating:dimension>
               <gating:vertex>
                 <gating:coordinate data-type:value="212211.8095238095" />
                 <gating:coordinate data-type:value="47851.6825396825" />
               </gating:vertex>
               <gating:vertex>
                 <gating:coordinate data-type:value="82923.1020408163" />
                 <gating:coordinate data-type:value="19764.8253968254" />
               </gating:vertex>
               <gating:vertex>
                 <gating:coordinate data-type:value="19616.2176870748" />
                 <gating:coordinate data-type:value="21845.3333333333" />
               </gating:vertex>
               <gating:vertex>
                 <gating:coordinate data-type:value="20507.8639455782" />
                 <gating:coordinate data-type:value="41610.1587301587" />
               </gating:vertex>
               <gating:vertex>
                 <gating:coordinate data-type:value="53498.7755102041" />
                 <gating:coordinate data-type:value="65536" />
               </gating:vertex>
               <gating:vertex>
                 <gating:coordinate data-type:value="176545.9591836735" />
                 <gating:coordinate data-type:value="79059.3015873016" />
               </gating:vertex>
               <gating:vertex>
                 <gating:coordinate data-type:value="210428.5170068027" />
                 <gating:coordinate data-type:value="66576.253968254" />
               </gating:vertex>
             </gating:PolygonGate>
           </Gate>
         </Population>
         <Population name="R5"  annotation=""  owningGroup="24-10-18"  expanded="0"  sortPriority="10"  count="8881" >
           <Graph smoothing="0"  backColor="#ffffff"  foreColor="#000000"  heatMapStatParameter="Comp-FITC-A"  type="Pseudocolor"  fast="1" >
             <Axis dimension="x"  name="FSC-A"  label=""  auto="auto" />
             <Axis dimension="y"  name="SSC-A"  label=""  auto="auto" />
             <GraphSettings level="5%"  smoothingHighResolution="1"  contourHighResolution="1"  histogramSmoothingCount="0"  graphResolution="256"  showOutliers="0"  drawLargeDots="0"  dotsToDraw="8000"  tint="le.chartfill.tinted.40"  lineWeight="le.lineweight.normal"  lineStyle="le.linestyle.solid" />
             <GraphEnvironment showGrid="0"  showAxes="tnlTNL"  showGates="1"  showFreqOnPlots="1"  showGateNameOnPlots="1"  showMedians="0"  showUncomped="0"  addEventParam="0"  lastYAxisName="" >
               <TextTraits font="SansSerif"  size="11"  name="Labels"  style="plain"  color="#000000"  background="#00ffffff"  just="left" />
               <TextTraits font="SansSerif"  size="11"  name="LayoutGates"  style="plain"  color="#000000"  background="#00ffffff"  just="left" />
               <TextTraits font="SansSerif"  size="9"  name="Numbers"  style="plain"  color="#000000"  background="#00ffffff"  just="left" />
               <TextTraits font="SansSerif"  size="9"  name="Legend"  style="plain"  color="#000000"  background="#00ffffff"  just="left" />
               <WindowPosition x="627"  y="178"  width="430"  height="579"  displayed="0"  panelState="---" />
             </GraphEnvironment>
           </Graph>
           <Gate gating:id="ID692313591" >
             <gating:PolygonGate eventsInside="1"  annoOffsetX="58"  annoOffsetY="14"  tint="#000000"  isTinted="0"  lineWeight="Normal"  userDefined="1"  quadId="-1"  gateResolution="256" >
               <gating:dimension>
                 <data-type:fcs-dimension data-type:name="Comp-Alexa Fluor 700-A" />
               </gating:dimension>
               <gating:dimension>
                 <data-type:fcs-dimension data-type:name="SSC-A" />
               </gating:dimension>
               <gating:vertex>
                 <gating:coordinate data-type:value="16510.5483279262" />
                 <gating:coordinate data-type:value="41120.6274509804" />
               </gating:vertex>
               <gating:vertex>
                 <gating:coordinate data-type:value="3942.5190560995" />
                 <gating:coordinate data-type:value="17476.2666666667" />
               </gating:vertex>
               <gating:vertex>
                 <gating:coordinate data-type:value="1222.338701022" />
                 <gating:coordinate data-type:value="24672.3764705882" />
               </gating:vertex>
               <gating:vertex>
                 <gating:coordinate data-type:value="1089.529903023" />
                 <gating:coordinate data-type:value="46260.7058823529" />
               </gating:vertex>
               <gating:vertex>
                 <gating:coordinate data-type:value="2022.2024311919" />
                 <gating:coordinate data-type:value="64764.9882352941" />
               </gating:vertex>
               <gating:vertex>
                 <gating:coordinate data-type:value="11074.9320634098" />
                 <gating:coordinate data-type:value="88409.3490196078" />
               </gating:vertex>
             </gating:PolygonGate>
           </Gate>
           <Subpopulations>
             <Population name="debris"  annotation=""  owningGroup="24-10-18"  expanded="0"  sortPriority="10"  count="129" >
               <Graph smoothing="0"  backColor="#ffffff"  foreColor="#000000"  type="Pseudocolor"  fast="1" >
                 <Axis dimension="x"  name="Comp-FITC-A"  label=""  auto="auto" />
                 <Axis dimension="y"  name="Comp-PerCP-Cy5-5-A"  label=""  auto="auto" />
                 <GraphSettings level="5%"  smoothingHighResolution="1"  contourHighResolution="1"  histogramSmoothingCount="0"  graphResolution="256"  showOutliers="0"  drawLargeDots="0"  dotsToDraw="8000"  tint="le.chartfill.tinted.40"  lineWeight="le.lineweight.normal"  lineStyle="le.linestyle.solid" />
                 <GraphEnvironment showGrid="0"  showAxes="tnlTNL"  showGates="1"  showFreqOnPlots="1"  showGateNameOnPlots="1"  showMedians="0"  showUncomped="0"  addEventParam="0"  lastYAxisName="" >
                   <TextTraits font="SansSerif"  size="11"  name="Labels"  style="plain"  color="#000000"  background="#00ffffff"  just="left" />
                   <TextTraits font="SansSerif"  size="11"  name="LayoutGates"  style="plain"  color="#000000"  background="#00ffffff"  just="left" />
                   <TextTraits font="SansSerif"  size="9"  name="Numbers"  style="plain"  color="#000000"  background="#00ffffff"  just="left" />
                   <TextTraits font="SansSerif"  size="9"  name="Legend"  style="plain"  color="#000000"  background="#00ffffff"  just="left" />
                   <WindowPosition x="0"  y="0"  width="430"  height="579"  displayed="1"  panelState="---" />
                 </GraphEnvironment>
               </Graph>
               <Gate gating:id="ID39632867"  gating:parent_id="ID692313591" >
                 <gating:RectangleGate eventsInside="1"  annoOffsetX="0"  annoOffsetY="-71"  tint="#000000"  isTinted="0"  lineWeight="Normal"  userDefined="1"  percentX="0"  percentY="0" >
                   <gating:dimension gating:min="-9288.566929133858"  gating:max="20641.259842519685" >
                     <data-type:fcs-dimension data-type:name="FSC-A" />
                   </gating:dimension>
                   <gating:dimension gating:min="0.0"  gating:max="68877.05098039216" >
                     <data-type:fcs-dimension data-type:name="SSC-A" />
                   </gating:dimension>
                 </gating:RectangleGate>
               </Gate>
             </Population>
           </Subpopulations>
         </Population>
         <NotNode name="debris-"  annotation=""  owningGroup="24-10-18"  expanded="0"  sortPriority="13"  count="28457" >
           <Graph smoothing="1"  backColor="#ffffff"  foreColor="#000000"  heatMapStatParameter="Comp-FITC-A"  type="Contour"  fast="1" >
             <Axis dimension="x"  name="Comp-Alexa Fluor 700-A"  label=""  auto="auto" />
             <Axis dimension="y"  name="SSC-A"  label=""  auto="auto" />
             <GraphSettings level="5%"  smoothingHighResolution="1"  contourHighResolution="1"  histogramSmoothingCount="0"  graphResolution="256"  showOutliers="1"  drawLargeDots="0"  dotsToDraw="8000"  tint="le.chartfill.tinted.40"  lineWeight="le.lineweight.normal"  lineStyle="le.linestyle.solid" />
             <GraphEnvironment showGrid="0"  showAxes="tnlTNL"  showGates="1"  showFreqOnPlots="1"  showGateNameOnPlots="1"  showMedians="0"  showUncomped="0"  addEventParam="0"  lastYAxisName="" >
               <TextTraits font="SansSerif"  size="11"  name="Labels"  style="plain"  color="#000000"  background="#00ffffff"  just="left" />
               <TextTraits font="SansSerif"  size="11"  name="LayoutGates"  style="plain"  color="#000000"  background="#00ffffff"  just="left" />
               <TextTraits font="SansSerif"  size="9"  name="Numbers"  style="plain"  color="#000000"  background="#00ffffff"  just="left" />
               <TextTraits font="SansSerif"  size="9"  name="Legend"  style="plain"  color="#000000"  background="#00ffffff"  just="left" />
               <WindowPosition x="0"  y="23"  width="430"  height="579"  displayed="0"  panelState="---" />
             </GraphEnvironment>
           </Graph>
           <Gate gating:id="ID860468321" >
             <gating:RectangleGate eventsInside="1"  annoOffsetX="0"  annoOffsetY="-71"  tint="#000000"  isTinted="0"  lineWeight="Normal"  userDefined="1"  percentX="0"  percentY="0" >
               <gating:dimension gating:min="-9288.566929133858"  gating:max="20641.259842519685" >
                 <data-type:fcs-dimension data-type:name="FSC-A" />
               </gating:dimension>
               <gating:dimension gating:min="0.0"  gating:max="51246.1954887218" >
                 <data-type:fcs-dimension data-type:name="SSC-A" />
               </gating:dimension>
             </gating:RectangleGate>
           </Gate>
           <Subpopulations>
             <Population name="CD45"  annotation=""  owningGroup="24-10-18"  expanded="0"  sortPriority="10"  count="27000" >
               <Graph smoothing="1"  backColor="#ffffff"  foreColor="#000000"  heatMapStatParameter="Comp-FITC-A"  type="Contour"  fast="1" >
                 <Axis dimension="x"  name="Comp-AmCyan-A"  label=""  auto="auto" />
                 <Axis dimension="y"  name="SSC-A"  label=""  auto="auto" />
                 <GraphSettings level="5%"  smoothingHighResolution="1"  contourHighResolution="1"  histogramSmoothingCount="0"  graphResolution="256"  showOutliers="1"  drawLargeDots="0"  dotsToDraw="8000"  tint="le.chartfill.tinted.40"  lineWeight="le.lineweight.normal"  lineStyle="le.linestyle.solid" />
                 <GraphEnvironment showGrid="0"  showAxes="tnlTNL"  showGates="1"  showFreqOnPlots="1"  showGateNameOnPlots="1"  showMedians="0"  showUncomped="0"  addEventParam="0"  lastYAxisName="" >
                   <TextTraits font="SansSerif"  size="11"  name="Labels"  style="plain"  color="#000000"  background="#00ffffff"  just="left" />
                   <TextTraits font="SansSerif"  size="11"  name="LayoutGates"  style="plain"  color="#000000"  background="#00ffffff"  just="left" />
                   <TextTraits font="SansSerif"  size="9"  name="Numbers"  style="plain"  color="#000000"  background="#00ffffff"  just="left" />
                   <TextTraits font="SansSerif"  size="9"  name="Legend"  style="plain"  color="#000000"  background="#00ffffff"  just="left" />
                   <WindowPosition x="613"  y="70"  width="430"  height="579"  displayed="0"  panelState="---" />
                 </GraphEnvironment>
               </Graph>
               <Gate gating:id="ID999034365"  gating:parent_id="ID860468321" >
                 <gating:RectangleGate eventsInside="1"  annoOffsetX="56"  annoOffsetY="40"  tint="#000000"  isTinted="0"  lineWeight="Normal"  userDefined="1"  percentX="0"  percentY="0" >
                   <gating:dimension gating:min="479.4553658846871"  gating:max="37680.483187594924" >
                     <data-type:fcs-dimension data-type:name="Comp-Alexa Fluor 700-A" />
                   </gating:dimension>
                   <gating:dimension gating:min="-1040.2539682539682"  gating:max="254862.22222222222" >
                     <data-type:fcs-dimension data-type:name="SSC-A" />
                   </gating:dimension>
                 </gating:RectangleGate>
               </Gate>
               <Subpopulations>
                 <Population name="CD3+"  annotation=""  owningGroup="24-10-18"  expanded="0"  sortPriority="10"  count="8438" >
                   <Graph smoothing="1"  backColor="#ffffff"  foreColor="#000000"  type="Contour"  fast="1" >
                     <Axis dimension="x"  name="FSC-A"  label=""  auto="auto" />
                     <Axis dimension="y"  name="Comp-FITC-A"  label=""  auto="auto" />
                     <GraphSettings level="5%"  smoothingHighResolution="1"  contourHighResolution="1"  histogramSmoothingCount="0"  graphResolution="256"  showOutliers="1"  drawLargeDots="0"  dotsToDraw="8000"  tint="le.chartfill.tinted.40"  lineWeight="le.lineweight.normal"  lineStyle="le.linestyle.solid" />
                     <GraphEnvironment showGrid="0"  showAxes="tnlTNL"  showGates="1"  showFreqOnPlots="1"  showGateNameOnPlots="1"  showMedians="0"  showUncomped="0"  addEventParam="0"  lastYAxisName="" >
                       <TextTraits font="SansSerif"  size="11"  name="Labels"  style="plain"  color="#000000"  background="#00ffffff"  just="left" />
                       <TextTraits font="SansSerif"  size="11"  name="LayoutGates"  style="plain"  color="#000000"  background="#00ffffff"  just="left" />
                       <TextTraits font="SansSerif"  size="9"  name="Numbers"  style="plain"  color="#000000"  background="#00ffffff"  just="left" />
                       <TextTraits font="SansSerif"  size="9"  name="Legend"  style="plain"  color="#000000"  background="#00ffffff"  just="left" />
                       <WindowPosition x="0"  y="0"  width="430"  height="579"  displayed="1"  panelState="+--" />
                     </GraphEnvironment>
                   </Graph>
                   <Gate gating:id="ID211276574"  gating:parent_id="ID999034365" >
                     <gating:PolygonGate eventsInside="1"  annoOffsetX="46"  annoOffsetY="-51"  tint="#000000"  isTinted="0"  lineWeight="Normal"  userDefined="1"  quadId="-1"  gateResolution="256" >
                       <gating:dimension>
                         <data-type:fcs-dimension data-type:name="Comp-PE-Cy7-A" />
                       </gating:dimension>
                       <gating:dimension>
                         <data-type:fcs-dimension data-type:name="SSC-A" />
                       </gating:dimension>
                       <gating:vertex>
                         <gating:coordinate data-type:value="104746.933216534" />
                         <gating:coordinate data-type:value="83269.2705882353" />
                       </gating:vertex>
                       <gating:vertex>
                         <gating:coordinate data-type:value="95983.6562670627" />
                         <gating:coordinate data-type:value="8224.1254901961" />
                       </gating:vertex>
                       <gating:vertex>
                         <gating:coordinate data-type:value="3827.9634115134" />
                         <gating:coordinate data-type:value="8224.1254901961" />
                       </gating:vertex>
                       <gating:vertex>
                         <gating:coordinate data-type:value="760.4993993931" />
                         <gating:coordinate data-type:value="17476.2666666667" />
                       </gating:vertex>
                       <gating:vertex>
                         <gating:coordinate data-type:value="699.8516145397" />
                         <gating:coordinate data-type:value="39064.5960784314" />
                       </gating:vertex>
                       <gating:vertex>
                         <gating:coordinate data-type:value="792.8416004065" />
                         <gating:coordinate data-type:value="57568.8784313725" />
                       </gating:vertex>
                       <gating:vertex>
                         <gating:coordinate data-type:value="2188.5439998595" />
                         <gating:coordinate data-type:value="68877.0509803922" />
                       </gating:vertex>
                       <gating:vertex>
                         <gating:coordinate data-type:value="9934.742909011" />
                         <gating:coordinate data-type:value="75045.1450980392" />
                       </gating:vertex>
                     </gating:PolygonGate>
                   </Gate>
                   <Subpopulations>
                     <Population name="dead"  annotation=""  owningGroup="24-10-18"  expanded="0"  sortPriority="10"  count="2778" >
                       <Graph smoothing="1"  backColor="#ffffff"  foreColor="#000000"  type="Contour"  fast="1" >
                         <Axis dimension="x"  name="FSC-A"  label=""  auto="auto" />
                         <Axis dimension="y"  name="Comp-FITC-A"  label=""  auto="auto" />
                         <GraphSettings level="5%"  smoothingHighResolution="1"  contourHighResolution="1"  histogramSmoothingCount="0"  graphResolution="256"  showOutliers="1"  drawLargeDots="0"  dotsToDraw="8000"  tint="le.chartfill.tinted.40"  lineWeight="le.lineweight.normal"  lineStyle="le.linestyle.solid" />
                         <GraphEnvironment showGrid="0"  showAxes="tnlTNL"  showGates="1"  showFreqOnPlots="1"  showGateNameOnPlots="1"  showMedians="0"  showUncomped="0"  addEventParam="0"  lastYAxisName="" >
                           <TextTraits font="SansSerif"  size="11"  name="Labels"  style="plain"  color="#000000"  background="#00ffffff"  just="left" />
                           <TextTraits font="SansSerif"  size="11"  name="LayoutGates"  style="plain"  color="#000000"  background="#00ffffff"  just="left" />
                           <TextTraits font="SansSerif"  size="9"  name="Numbers"  style="plain"  color="#000000"  background="#00ffffff"  just="left" />
                           <TextTraits font="SansSerif"  size="9"  name="Legend"  style="plain"  color="#000000"  background="#00ffffff"  just="left" />
                           <WindowPosition x="0"  y="0"  width="430"  height="579"  displayed="1"  panelState="+--" />
                         </GraphEnvironment>
                       </Graph>
                       <Gate gating:id="ID1809045192"  gating:parent_id="ID211276574" >
                         <gating:PolygonGate eventsInside="1"  annoOffsetX="0"  annoOffsetY="0"  tint="#000000"  isTinted="0"  lineWeight="Normal"  userDefined="1"  quadId="-1"  gateResolution="256" >
                           <gating:dimension>
                             <data-type:fcs-dimension data-type:name="Comp-AmCyan-A" />
                           </gating:dimension>
                           <gating:dimension>
                             <data-type:fcs-dimension data-type:name="SSC-A" />
                           </gating:dimension>
                           <gating:vertex>
                             <gating:coordinate data-type:value="673.3838094153" />
                             <gating:coordinate data-type:value="43690.6666666667" />
                           </gating:vertex>
                           <gating:vertex>
                             <gating:coordinate data-type:value="6267.05243407" />
                             <gating:coordinate data-type:value="263184.253968254" />
                           </gating:vertex>
                           <gating:vertex>
                             <gating:coordinate data-type:value="2936909.144704086" />
                             <gating:coordinate data-type:value="269425.7777777778" />
                           </gating:vertex>
                           <gating:vertex>
                             <gating:coordinate data-type:value="2697965.7651172853" />
                             <gating:coordinate data-type:value="-2080.5079365079" />
                           </gating:vertex>
                           <gating:vertex>
                             <gating:coordinate data-type:value="174.1794906933" />
                             <gating:coordinate data-type:value="-3120.7619047619" />
                           </gating:vertex>
                         </gating:PolygonGate>
                       </Gate>
                     </Population>
                   </Subpopulations>
                 </Population>
                 <Population name="dead"  annotation=""  owningGroup="24-10-18"  expanded="0"  sortPriority="10"  count="5360" >
                   <Graph smoothing="1"  backColor="#ffffff"  foreColor="#000000"  type="Contour"  fast="1" >
                     <Axis dimension="x"  name="FSC-A"  label=""  auto="auto" />
                     <Axis dimension="y"  name="Comp-FITC-A"  label=""  auto="auto" />
                     <GraphSettings level="5%"  smoothingHighResolution="1"  contourHighResolution="1"  histogramSmoothingCount="0"  graphResolution="256"  showOutliers="1"  drawLargeDots="0"  dotsToDraw="8000"  tint="le.chartfill.tinted.40"  lineWeight="le.lineweight.normal"  lineStyle="le.linestyle.solid" />
                     <GraphEnvironment showGrid="0"  showAxes="tnlTNL"  showGates="1"  showFreqOnPlots="1"  showGateNameOnPlots="1"  showMedians="0"  showUncomped="0"  addEventParam="0"  lastYAxisName="" >
                       <TextTraits font="SansSerif"  size="11"  name="Labels"  style="plain"  color="#000000"  background="#00ffffff"  just="left" />
                       <TextTraits font="SansSerif"  size="11"  name="LayoutGates"  style="plain"  color="#000000"  background="#00ffffff"  just="left" />
                       <TextTraits font="SansSerif"  size="9"  name="Numbers"  style="plain"  color="#000000"  background="#00ffffff"  just="left" />
                       <TextTraits font="SansSerif"  size="9"  name="Legend"  style="plain"  color="#000000"  background="#00ffffff"  just="left" />
                       <WindowPosition x="0"  y="0"  width="430"  height="579"  displayed="1"  panelState="+--" />
                     </GraphEnvironment>
                   </Graph>
                   <Gate gating:id="ID357014895"  gating:parent_id="ID999034365" >
                     <gating:PolygonGate eventsInside="1"  annoOffsetX="0"  annoOffsetY="0"  tint="#000000"  isTinted="0"  lineWeight="Normal"  userDefined="1"  quadId="-1"  gateResolution="256" >
                       <gating:dimension>
                         <data-type:fcs-dimension data-type:name="Comp-AmCyan-A" />
                       </gating:dimension>
                       <gating:dimension>
                         <data-type:fcs-dimension data-type:name="SSC-A" />
                       </gating:dimension>
                       <gating:vertex>
                         <gating:coordinate data-type:value="673.3838094153" />
                         <gating:coordinate data-type:value="43690.6666666667" />
                       </gating:vertex>
                       <gating:vertex>
                         <gating:coordinate data-type:value="6267.05243407" />
                         <gating:coordinate data-type:value="263184.253968254" />
                       </gating:vertex>
                       <gating:vertex>
                         <gating:coordinate data-type:value="2936909.144704086" />
                         <gating:coordinate data-type:value="269425.7777777778" />
                       </gating:vertex>
                       <gating:vertex>
                         <gating:coordinate data-type:value="2697965.7651172853" />
                         <gating:coordinate data-type:value="-2080.5079365079" />
                       </gating:vertex>
                       <gating:vertex>
                         <gating:coordinate data-type:value="174.1794906933" />
                         <gating:coordinate data-type:value="-3120.7619047619" />
                       </gating:vertex>
                     </gating:PolygonGate>
                   </Gate>
                 </Population>
                 <NotNode name="dead-"  annotation=""  owningGroup="24-10-18"  expanded="0"  sortPriority="13"  count="12068" >
                   <Graph smoothing="1"  backColor="#ffffff"  foreColor="#000000"  heatMapStatParameter="Comp-FITC-A"  type="Contour"  fast="1" >
                     <Axis dimension="x"  name="Comp-Alexa Fluor 700-A"  label=""  auto="auto" />
                     <Axis dimension="y"  name="SSC-A"  label=""  auto="auto" />
                     <GraphSettings level="5%"  smoothingHighResolution="1"  contourHighResolution="1"  histogramSmoothingCount="0"  graphResolution="256"  showOutliers="1"  drawLargeDots="0"  dotsToDraw="8000"  tint="le.chartfill.tinted.40"  lineWeight="le.lineweight.normal"  lineStyle="le.linestyle.solid" />
                     <GraphEnvironment showGrid="0"  showAxes="tnlTNL"  showGates="1"  showFreqOnPlots="1"  showGateNameOnPlots="1"  showMedians="0"  showUncomped="0"  addEventParam="0"  lastYAxisName="" >
                       <TextTraits font="SansSerif"  size="11"  name="Labels"  style="plain"  color="#000000"  background="#00ffffff"  just="left" />
                       <TextTraits font="SansSerif"  size="11"  name="LayoutGates"  style="plain"  color="#000000"  background="#00ffffff"  just="left" />
                       <TextTraits font="SansSerif"  size="9"  name="Numbers"  style="plain"  color="#000000"  background="#00ffffff"  just="left" />
                       <TextTraits font="SansSerif"  size="9"  name="Legend"  style="plain"  color="#000000"  background="#00ffffff"  just="left" />
                       <WindowPosition x="0"  y="23"  width="430"  height="579"  displayed="0"  panelState="---" />
                     </GraphEnvironment>
                   </Graph>
                   <Gate gating:id="ID1316981215"  gating:parent_id="ID999034365" >
                     <gating:PolygonGate eventsInside="1"  annoOffsetX="0"  annoOffsetY="0"  tint="#000000"  isTinted="0"  lineWeight="Normal"  userDefined="1"  quadId="-1"  gateResolution="256" >
                       <gating:dimension>
                         <data-type:fcs-dimension data-type:name="Comp-AmCyan-A" />
                       </gating:dimension>
                       <gating:dimension>
                         <data-type:fcs-dimension data-type:name="SSC-A" />
                       </gating:dimension>
                       <gating:vertex>
                         <gating:coordinate data-type:value="191.9694310991" />
                         <gating:coordinate data-type:value="26709.0113207547" />
                       </gating:vertex>
                       <gating:vertex>
                         <gating:coordinate data-type:value="2095.1516640677" />
                         <gating:coordinate data-type:value="264122.4452830189" />
                       </gating:vertex>
                       <gating:vertex>
                         <gating:coordinate data-type:value="733595.9719409032" />
                         <gating:coordinate data-type:value="272036.2264150943" />
                       </gating:vertex>
                       <gating:vertex>
                         <gating:coordinate data-type:value="698438.231026342" />
                         <gating:coordinate data-type:value="989.2226415094" />
                       </gating:vertex>
                       <gating:vertex>
                         <gating:coordinate data-type:value="126.6073762203" />
                         <gating:coordinate data-type:value="0" />
                       </gating:vertex>
                     </gating:PolygonGate>
                   </Gate>
                   <Subpopulations>
                     <Population name="CD3+"  annotation=""  owningGroup="24-10-18"  expanded="0"  sortPriority="10"  count="3187" >
                       <Graph smoothing="1"  backColor="#ffffff"  foreColor="#000000"  type="Contour"  fast="1" >
                         <Axis dimension="x"  name="FSC-A"  label=""  auto="auto" />
                         <Axis dimension="y"  name="Comp-FITC-A"  label=""  auto="auto" />
                         <GraphSettings level="5%"  smoothingHighResolution="1"  contourHighResolution="1"  histogramSmoothingCount="0"  graphResolution="256"  showOutliers="1"  drawLargeDots="0"  dotsToDraw="8000"  tint="le.chartfill.tinted.40"  lineWeight="le.lineweight.normal"  lineStyle="le.linestyle.solid" />
                         <GraphEnvironment showGrid="0"  showAxes="tnlTNL"  showGates="1"  showFreqOnPlots="1"  showGateNameOnPlots="1"  showMedians="0"  showUncomped="0"  addEventParam="0"  lastYAxisName="" >
                           <TextTraits font="SansSerif"  size="11"  name="Labels"  style="plain"  color="#000000"  background="#00ffffff"  just="left" />
                           <TextTraits font="SansSerif"  size="11"  name="LayoutGates"  style="plain"  color="#000000"  background="#00ffffff"  just="left" />
                           <TextTraits font="SansSerif"  size="9"  name="Numbers"  style="plain"  color="#000000"  background="#00ffffff"  just="left" />
                           <TextTraits font="SansSerif"  size="9"  name="Legend"  style="plain"  color="#000000"  background="#00ffffff"  just="left" />
                           <WindowPosition x="0"  y="0"  width="430"  height="579"  displayed="1"  panelState="+--" />
                         </GraphEnvironment>
                       </Graph>
                       <Gate gating:id="ID2093132845"  gating:parent_id="ID1316981215" >
                         <gating:PolygonGate eventsInside="1"  annoOffsetX="46"  annoOffsetY="-51"  tint="#000000"  isTinted="0"  lineWeight="Normal"  userDefined="1"  quadId="-1"  gateResolution="256" >
                           <gating:dimension>
                             <data-type:fcs-dimension data-type:name="Comp-PE-Cy7-A" />
                           </gating:dimension>
                           <gating:dimension>
                             <data-type:fcs-dimension data-type:name="SSC-A" />
                           </gating:dimension>
                           <gating:vertex>
                             <gating:coordinate data-type:value="104746.933216534" />
                             <gating:coordinate data-type:value="83269.2705882353" />
                           </gating:vertex>
                           <gating:vertex>
                             <gating:coordinate data-type:value="95983.6562670627" />
                             <gating:coordinate data-type:value="8224.1254901961" />
                           </gating:vertex>
                           <gating:vertex>
                             <gating:coordinate data-type:value="3827.9634115134" />
                             <gating:coordinate data-type:value="8224.1254901961" />
                           </gating:vertex>
                           <gating:vertex>
                             <gating:coordinate data-type:value="760.4993993931" />
                             <gating:coordinate data-type:value="17476.2666666667" />
                           </gating:vertex>
                           <gating:vertex>
                             <gating:coordinate data-type:value="699.8516145397" />
                             <gating:coordinate data-type:value="39064.5960784314" />
                           </gating:vertex>
                           <gating:vertex>
                             <gating:coordinate data-type:value="792.8416004065" />
                             <gating:coordinate data-type:value="57568.8784313725" />
                           </gating:vertex>
                           <gating:vertex>
                             <gating:coordinate data-type:value="2188.5439998595" />
                             <gating:coordinate data-type:value="68877.0509803922" />
                           </gating:vertex>
                           <gating:vertex>
                             <gating:coordinate data-type:value="9934.742909011" />
                             <gating:coordinate data-type:value="75045.1450980392" />
                           </gating:vertex>
                         </gating:PolygonGate>
                       </Gate>
                     </Population>
                     <Population name="CD45"  annotation=""  owningGroup="24-10-18"  expanded="0"  sortPriority="10"  count="14835" >
                       <Graph smoothing="1"  backColor="#ffffff"  foreColor="#000000"  heatMapStatParameter="Comp-FITC-A"  type="Contour"  fast="1" >
                         <Axis dimension="x"  name="Comp-AmCyan-A"  label=""  auto="auto" />
                         <Axis dimension="y"  name="SSC-A"  label=""  auto="auto" />
                         <GraphSettings level="5%"  smoothingHighResolution="1"  contourHighResolution="1"  histogramSmoothingCount="0"  graphResolution="256"  showOutliers="1"  drawLargeDots="0"  dotsToDraw="8000"  tint="le.chartfill.tinted.40"  lineWeight="le.lineweight.normal"  lineStyle="le.linestyle.solid" />
                         <GraphEnvironment showGrid="0"  showAxes="tnlTNL"  showGates="1"  showFreqOnPlots="1"  showGateNameOnPlots="1"  showMedians="0"  showUncomped="0"  addEventParam="0"  lastYAxisName="" >
                           <TextTraits font="SansSerif"  size="11"  name="Labels"  style="plain"  color="#000000"  background="#00ffffff"  just="left" />
                           <TextTraits font="SansSerif"  size="11"  name="LayoutGates"  style="plain"  color="#000000"  background="#00ffffff"  just="left" />
                           <TextTraits font="SansSerif"  size="9"  name="Numbers"  style="plain"  color="#000000"  background="#00ffffff"  just="left" />
                           <TextTraits font="SansSerif"  size="9"  name="Legend"  style="plain"  color="#000000"  background="#00ffffff"  just="left" />
                           <WindowPosition x="0"  y="23"  width="430"  height="579"  displayed="0"  panelState="---" />
                         </GraphEnvironment>
                       </Graph>
                       <Gate gating:id="ID164774123"  gating:parent_id="ID1316981215" >
                         <gating:RectangleGate eventsInside="1"  annoOffsetX="56"  annoOffsetY="40"  tint="#000000"  isTinted="0"  lineWeight="Normal"  userDefined="1"  percentX="0"  percentY="0" >
                           <gating:dimension gating:min="360.39525180446054"  gating:max="70272.0933577194" >
                             <data-type:fcs-dimension data-type:name="Comp-Alexa Fluor 700-A" />
                           </gating:dimension>
                           <gating:dimension gating:min="1040.2539682539682"  gating:max="255902.47619047618" >
                             <data-type:fcs-dimension data-type:name="SSC-A" />
                           </gating:dimension>
                         </gating:RectangleGate>
                       </Gate>
                     </Population>
                     <Population name="R5"  annotation=""  owningGroup="24-10-18"  expanded="0"  sortPriority="10"  count="6928" >
                       <Graph smoothing="0"  backColor="#ffffff"  foreColor="#000000"  heatMapStatParameter="Comp-FITC-A"  type="Pseudocolor"  fast="1" >
                         <Axis dimension="x"  name="Comp-FITC-A"  label=""  auto="auto" />
                         <Axis dimension="y"  name="Comp-PE-Cy7-A"  label=""  auto="auto" />
                         <GraphSettings level="5%"  smoothingHighResolution="1"  contourHighResolution="1"  histogramSmoothingCount="0"  graphResolution="256"  showOutliers="0"  drawLargeDots="0"  dotsToDraw="8000"  tint="le.chartfill.tinted.40"  lineWeight="le.lineweight.normal"  lineStyle="le.linestyle.solid" />
                         <GraphEnvironment showGrid="0"  showAxes="tnlTNL"  showGates="1"  showFreqOnPlots="1"  showGateNameOnPlots="1"  showMedians="0"  showUncomped="0"  addEventParam="0"  lastYAxisName="" >
                           <TextTraits font="SansSerif"  size="11"  name="Labels"  style="plain"  color="#000000"  background="#00ffffff"  just="left" />
                           <TextTraits font="SansSerif"  size="11"  name="LayoutGates"  style="plain"  color="#000000"  background="#00ffffff"  just="left" />
                           <TextTraits font="SansSerif"  size="9"  name="Numbers"  style="plain"  color="#000000"  background="#00ffffff"  just="left" />
                           <TextTraits font="SansSerif"  size="9"  name="Legend"  style="plain"  color="#000000"  background="#00ffffff"  just="left" />
                           <WindowPosition x="688"  y="82"  width="390"  height="582"  displayed="0"  panelState="---" />
                         </GraphEnvironment>
                       </Graph>
                       <Gate gating:id="ID550967387"  gating:parent_id="ID1316981215" >
                         <gating:PolygonGate eventsInside="1"  annoOffsetX="105"  annoOffsetY="20"  tint="#000000"  isTinted="0"  lineWeight="Normal"  userDefined="1"  quadId="-1"  gateResolution="256" >
                           <gating:dimension>
                             <data-type:fcs-dimension data-type:name="Comp-Alexa Fluor 700-A" />
                           </gating:dimension>
                           <gating:dimension>
                             <data-type:fcs-dimension data-type:name="SSC-A" />
                           </gating:dimension>
                           <gating:vertex>
                             <gating:coordinate data-type:value="17011.8272051919" />
                             <gating:coordinate data-type:value="32247.873015873" />
                           </gating:vertex>
                           <gating:vertex>
                             <gating:coordinate data-type:value="3385.9239862307" />
                             <gating:coordinate data-type:value="4161.0158730159" />
                           </gating:vertex>
                           <gating:vertex>
                             <gating:coordinate data-type:value="511.0863952288" />
                             <gating:coordinate data-type:value="22885.5873015873" />
                           </gating:vertex>
                           <gating:vertex>
                             <gating:coordinate data-type:value="581.0675589429" />
                             <gating:coordinate data-type:value="47851.6825396825" />
                           </gating:vertex>
                           <gating:vertex>
                             <gating:coordinate data-type:value="2331.1565771164" />
                             <gating:coordinate data-type:value="84260.5714285714" />
                           </gating:vertex>
                           <gating:vertex>
                             <gating:coordinate data-type:value="14817.5542050132" />
                             <gating:coordinate data-type:value="98824.126984127" />
                           </gating:vertex>
                         </gating:PolygonGate>
                       </Gate>
                       <Subpopulations>
                         <Population name="CD3+CD4-"  annotation=""  owningGroup="24-10-18"  expanded="0"  sortPriority="10"  count="755" >
                           <Graph smoothing="1"  backColor="#ffffff"  foreColor="#000000"  type="Contour"  fast="1" >
                             <Axis dimension="x"  name="Comp-APC-A"  label=""  auto="auto" />
                             <Axis dimension="y"  name="Comp-FITC-A"  label=""  auto="auto" />
                             <GraphSettings level="5%"  smoothingHighResolution="1"  contourHighResolution="1"  histogramSmoothingCount="0"  graphResolution="256"  showOutliers="1"  drawLargeDots="0"  dotsToDraw="8000"  tint="le.chartfill.tinted.40"  lineWeight="le.lineweight.normal"  lineStyle="le.linestyle.solid" />
                             <GraphEnvironment showGrid="0"  showAxes="tnlTNL"  showGates="1"  showFreqOnPlots="1"  showGateNameOnPlots="1"  showMedians="0"  showUncomped="0"  addEventParam="0"  lastYAxisName="" >
                               <TextTraits font="SansSerif"  size="11"  name="Labels"  style="plain"  color="#000000"  background="#00ffffff"  just="left" />
                               <TextTraits font="SansSerif"  size="11"  name="LayoutGates"  style="plain"  color="#000000"  background="#00ffffff"  just="left" />
                               <TextTraits font="SansSerif"  size="9"  name="Numbers"  style="plain"  color="#000000"  background="#00ffffff"  just="left" />
                               <TextTraits font="SansSerif"  size="9"  name="Legend"  style="plain"  color="#000000"  background="#00ffffff"  just="left" />
                               <WindowPosition x="0"  y="0"  width="430"  height="579"  displayed="0"  panelState="+--" />
                             </GraphEnvironment>
                           </Graph>
                           <Gate gating:id="ID307518703"  gating:parent_id="ID550967387" >
                             <gating:RectangleGate eventsInside="1"  annoOffsetX="-2"  annoOffsetY="73"  tint="#000000"  isTinted="0"  lineWeight="Normal"  userDefined="1"  percentX="0"  percentY="0" >
                               <gating:dimension gating:min="-42.469411931522956"  gating:max="476.45439402734246" >
                                 <data-type:fcs-dimension data-type:name="Comp-FITC-A" />
                               </gating:dimension>
                               <gating:dimension gating:min="1687.5847961810614"  gating:max="96740.00038166213" >
                                 <data-type:fcs-dimension data-type:name="Comp-PE-Cy7-A" />
                               </gating:dimension>
                             </gating:RectangleGate>
                           </Gate>
                         </Population>
                         <Population name="cd4, cd3 subset"  annotation=""  owningGroup="24-10-18"  expanded="0"  sortPriority="10"  count="2271" >
                           <Graph smoothing="1"  backColor="#ffffff"  foreColor="#000000"  heatMapStatParameter="Comp-FITC-A"  type="Contour"  fast="1" >
                             <Axis dimension="x"  name="Comp-APC-A"  label=""  auto="auto" />
                             <Axis dimension="y"  name="Comp-PE-A"  label=""  auto="auto" />
                             <GraphSettings level="5%"  smoothingHighResolution="1"  contourHighResolution="1"  histogramSmoothingCount="0"  graphResolution="256"  showOutliers="1"  drawLargeDots="0"  dotsToDraw="8000"  tint="le.chartfill.tinted.40"  lineWeight="le.lineweight.normal"  lineStyle="le.linestyle.solid" />
                             <GraphEnvironment showGrid="0"  showAxes="tnlTNL"  showGates="1"  showFreqOnPlots="1"  showGateNameOnPlots="1"  showMedians="0"  showUncomped="0"  addEventParam="0"  lastYAxisName="" >
                               <TextTraits font="SansSerif"  size="11"  name="Labels"  style="plain"  color="#000000"  background="#00ffffff"  just="left" />
                               <TextTraits font="SansSerif"  size="11"  name="LayoutGates"  style="plain"  color="#000000"  background="#00ffffff"  just="left" />
                               <TextTraits font="SansSerif"  size="9"  name="Numbers"  style="plain"  color="#000000"  background="#00ffffff"  just="left" />
                               <TextTraits font="SansSerif"  size="9"  name="Legend"  style="plain"  color="#000000"  background="#00ffffff"  just="left" />
                               <WindowPosition x="486"  y="31"  width="430"  height="579"  displayed="1"  panelState="---" />
                             </GraphEnvironment>
                           </Graph>
                           <Gate gating:id="ID2065574220"  gating:parent_id="ID550967387" >
                             <gating:RectangleGate eventsInside="1"  annoOffsetX="29"  annoOffsetY="85"  tint="#000000"  isTinted="0"  lineWeight="Normal"  userDefined="1"  percentX="0"  percentY="0" >
                               <gating:dimension gating:min="476.4543940268349"  gating:max="11525.707042070306" >
                                 <data-type:fcs-dimension data-type:name="Comp-FITC-A" />
                               </gating:dimension>
                               <gating:dimension gating:min="1880.0910199684367"  gating:max="96362.63996842872" >
                                 <data-type:fcs-dimension data-type:name="Comp-PE-Cy7-A" />
                               </gating:dimension>
                             </gating:RectangleGate>
                           </Gate>
                           <Subpopulations>
                             <Population name="CD25+"  annotation=""  owningGroup="24-10-18"  expanded="0"  sortPriority="10"  count="334" >
                               <Graph smoothing="1"  backColor="#ffffff"  foreColor="#000000"  heatMapStatParameter="Comp-FITC-A"  type="Contour"  fast="1" >
                                 <Axis dimension="x"  name="Comp-PerCP-Cy5-5-A"  label=""  auto="auto" />
                                 <Axis dimension="y"  name="Comp-PE-A"  label=""  auto="auto" />
                                 <GraphSettings level="5%"  smoothingHighResolution="1"  contourHighResolution="1"  histogramSmoothingCount="0"  graphResolution="256"  showOutliers="1"  drawLargeDots="0"  dotsToDraw="8000"  tint="le.chartfill.tinted.40"  lineWeight="le.lineweight.normal"  lineStyle="le.linestyle.solid" />
                                 <GraphEnvironment showGrid="0"  showAxes="tnlTNL"  showGates="1"  showFreqOnPlots="1"  showGateNameOnPlots="1"  showMedians="0"  showUncomped="0"  addEventParam="0"  lastYAxisName="" >
                                   <TextTraits font="SansSerif"  size="11"  name="Labels"  style="plain"  color="#000000"  background="#00ffffff"  just="left" />
                                   <TextTraits font="SansSerif"  size="11"  name="LayoutGates"  style="plain"  color="#000000"  background="#00ffffff"  just="left" />
                                   <TextTraits font="SansSerif"  size="9"  name="Numbers"  style="plain"  color="#000000"  background="#00ffffff"  just="left" />
                                   <TextTraits font="SansSerif"  size="9"  name="Legend"  style="plain"  color="#000000"  background="#00ffffff"  just="left" />
                                   <WindowPosition x="970"  y="237"  width="390"  height="582"  displayed="1"  panelState="---" />
                                 </GraphEnvironment>
                               </Graph>
                               <Gate gating:id="ID1624304604"  gating:parent_id="ID2065574220" >
                                 <gating:RectangleGate eventsInside="1"  annoOffsetX="-36"  annoOffsetY="-123"  tint="#000000"  isTinted="0"  lineWeight="Normal"  userDefined="1"  percentX="0"  percentY="0" >
                                   <gating:dimension gating:min="256.34542671404347"  gating:max="75630.94403149908" >
                                     <data-type:fcs-dimension data-type:name="Comp-APC-A" />
                                   </gating:dimension>
                                   <gating:dimension gating:min="-217.07787748854375"  gating:max="48056.45557822344" >
                                     <data-type:fcs-dimension data-type:name="Comp-PE-A" />
                                   </gating:dimension>
                                 </gating:RectangleGate>
                               </Gate>
                               <Subpopulations>
                                 <Population name="FOXP3+Tregs"  annotation=""  owningGroup="24-10-18"  expanded="0"  sortPriority="10"  count="543" >
                                   <Graph smoothing="1"  backColor="#ffffff"  foreColor="#000000"  type="Contour"  fast="1" >
                                     <Axis dimension="x"  name="FSC-A"  label=""  auto="auto" />
                                     <Axis dimension="y"  name="SSC-A"  label=""  auto="auto" />
                                     <GraphSettings level="5%"  smoothingHighResolution="1"  contourHighResolution="1"  histogramSmoothingCount="0"  graphResolution="256"  showOutliers="1"  drawLargeDots="0"  dotsToDraw="8000"  tint="le.chartfill.tinted.40"  lineWeight="le.lineweight.normal"  lineStyle="le.linestyle.solid" />
                                     <GraphEnvironment showGrid="0"  showAxes="tnlTNL"  showGates="1"  showFreqOnPlots="1"  showGateNameOnPlots="1"  showMedians="0"  showUncomped="0"  addEventParam="0"  lastYAxisName="" >
                                       <TextTraits font="SansSerif"  size="11"  name="Labels"  style="plain"  color="#000000"  background="#00ffffff"  just="left" />
                                       <TextTraits font="SansSerif"  size="11"  name="LayoutGates"  style="plain"  color="#000000"  background="#00ffffff"  just="left" />
                                       <TextTraits font="SansSerif"  size="9"  name="Numbers"  style="plain"  color="#000000"  background="#00ffffff"  just="left" />
                                       <TextTraits font="SansSerif"  size="9"  name="Legend"  style="plain"  color="#000000"  background="#00ffffff"  just="left" />
                                       <WindowPosition x="0"  y="0"  width="430"  height="579"  displayed="1"  panelState="+--" />
                                     </GraphEnvironment>
                                   </Graph>
                                   <Gate gating:id="ID2019373661"  gating:parent_id="ID1624304604" >
                                     <gating:PolygonGate eventsInside="1"  annoOffsetX="99"  annoOffsetY="-3"  tint="#000000"  isTinted="0"  lineWeight="Normal"  userDefined="1"  quadId="-1"  gateResolution="256" >
                                       <gating:dimension>
                                         <data-type:fcs-dimension data-type:name="Comp-PerCP-Cy5-5-A" />
                                       </gating:dimension>
                                       <gating:dimension>
                                         <data-type:fcs-dimension data-type:name="Comp-PE-A" />
                                       </gating:dimension>
                                       <gating:vertex>
                                         <gating:coordinate data-type:value="131.121327329" />
                                         <gating:coordinate data-type:value="495.254711494" />
                                       </gating:vertex>
                                       <gating:vertex>
                                         <gating:coordinate data-type:value="3931.5282961891" />
                                         <gating:coordinate data-type:value="2424.1316726244" />
                                       </gating:vertex>
                                       <gating:vertex>
                                         <gating:coordinate data-type:value="6686.4516198201" />
                                         <gating:coordinate data-type:value="171.1142292722" />
                                       </gating:vertex>
                                       <gating:vertex>
                                         <gating:coordinate data-type:value="3127.8106294372" />
                                         <gating:coordinate data-type:value="-73.8195910175" />
                                       </gating:vertex>
                                       <gating:vertex>
                                         <gating:coordinate data-type:value="178.7080097485" />
                                         <gating:coordinate data-type:value="-64.5097988334" />
                                       </gating:vertex>
                                       <gating:vertex>
                                         <gating:coordinate data-type:value="87.1169808559" />
                                         <gating:coordinate data-type:value="320.9803123554" />
                                       </gating:vertex>
                                     </gating:PolygonGate>
                                   </Gate>
                                 </Population>
                                 <Population name="Q1: foxp3- , cd127+"  annotation=""  owningGroup="24-10-18"  expanded="0"  sortPriority="10"  count="58" >
                                   <Graph smoothing="1"  backColor="#ffffff"  foreColor="#000000"  type="Contour"  fast="1" >
                                     <Axis dimension="x"  name="Comp-PerCP-Cy5-5-A"  label=""  auto="auto" />
                                     <Axis dimension="y"  name="Comp-PE-A"  label=""  auto="auto" />
                                     <GraphSettings level="5%"  smoothingHighResolution="1"  contourHighResolution="1"  histogramSmoothingCount="0"  graphResolution="256"  showOutliers="1"  drawLargeDots="0"  dotsToDraw="8000"  tint="le.chartfill.tinted.40"  lineWeight="le.lineweight.normal"  lineStyle="le.linestyle.solid" />
                                     <GraphEnvironment showGrid="0"  showAxes="tnlTNL"  showGates="1"  showFreqOnPlots="1"  showGateNameOnPlots="1"  showMedians="0"  showUncomped="0"  addEventParam="0"  lastYAxisName="" >
                                       <TextTraits font="SansSerif"  size="11"  name="Labels"  style="plain"  color="#000000"  background="#00ffffff"  just="left" />
                                       <TextTraits font="SansSerif"  size="11"  name="LayoutGates"  style="plain"  color="#000000"  background="#00ffffff"  just="left" />
                                       <TextTraits font="SansSerif"  size="9"  name="Numbers"  style="plain"  color="#000000"  background="#00ffffff"  just="left" />
                                       <TextTraits font="SansSerif"  size="9"  name="Legend"  style="plain"  color="#000000"  background="#00ffffff"  just="left" />
                                       <WindowPosition x="0"  y="0"  width="430"  height="579"  displayed="1"  panelState="+--" />
                                     </GraphEnvironment>
                                   </Graph>
                                   <Gate gating:id="ID1222556317"  gating:parent_id="ID1624304604" >
                                     <gating:PolygonGate eventsInside="1"  annoOffsetX="0"  annoOffsetY="0"  tint="#000000"  isTinted="0"  lineWeight="Normal"  userDefined="1"  quadId="2"  gateResolution="256" >
                                       <gating:dimension>
                                         <data-type:fcs-dimension data-type:name="Comp-PerCP-Cy5-5-A" />
                                       </gating:dimension>
                                       <gating:dimension>
                                         <data-type:fcs-dimension data-type:name="Comp-PE-A" />
                                       </gating:dimension>
                                       <gating:vertex>
                                         <gating:coordinate data-type:value="-397.0561677462" />
                                         <gating:coordinate data-type:value="709.0928906699" />
                                       </gating:vertex>
                                       <gating:vertex>
                                         <gating:coordinate data-type:value="-397.0561677462" />
                                         <gating:coordinate data-type:value="274520.0707619616" />
                                       </gating:vertex>
                                       <gating:vertex>
                                         <gating:coordinate data-type:value="2828.004058913" />
                                         <gating:coordinate data-type:value="274520.0707619616" />
                                       </gating:vertex>
                                       <gating:vertex>
                                         <gating:coordinate data-type:value="267.8843584243" />
                                         <gating:coordinate data-type:value="662.9431694743" />
                                       </gating:vertex>
                                     </gating:PolygonGate>
                                   </Gate>
                                 </Population>
                                 <Population name="Q2: foxp3+ , cd127+"  annotation=""  owningGroup="24-10-18"  expanded="0"  sortPriority="10"  count="26" >
                                   <Graph smoothing="1"  backColor="#ffffff"  foreColor="#000000"  type="Contour"  fast="1" >
                                     <Axis dimension="x"  name="Comp-PerCP-Cy5-5-A"  label=""  auto="auto" />
                                     <Axis dimension="y"  name="Comp-PE-A"  label=""  auto="auto" />
                                     <GraphSettings level="5%"  smoothingHighResolution="1"  contourHighResolution="1"  histogramSmoothingCount="0"  graphResolution="256"  showOutliers="1"  drawLargeDots="0"  dotsToDraw="8000"  tint="le.chartfill.tinted.40"  lineWeight="le.lineweight.normal"  lineStyle="le.linestyle.solid" />
                                     <GraphEnvironment showGrid="0"  showAxes="tnlTNL"  showGates="1"  showFreqOnPlots="1"  showGateNameOnPlots="1"  showMedians="0"  showUncomped="0"  addEventParam="0"  lastYAxisName="" >
                                       <TextTraits font="SansSerif"  size="11"  name="Labels"  style="plain"  color="#000000"  background="#00ffffff"  just="left" />
                                       <TextTraits font="SansSerif"  size="11"  name="LayoutGates"  style="plain"  color="#000000"  background="#00ffffff"  just="left" />
                                       <TextTraits font="SansSerif"  size="9"  name="Numbers"  style="plain"  color="#000000"  background="#00ffffff"  just="left" />
                                       <TextTraits font="SansSerif"  size="9"  name="Legend"  style="plain"  color="#000000"  background="#00ffffff"  just="left" />
                                       <WindowPosition x="0"  y="0"  width="430"  height="579"  displayed="1"  panelState="+--" />
                                     </GraphEnvironment>
                                   </Graph>
                                   <Gate gating:id="ID1107345027"  gating:parent_id="ID1624304604" >
                                     <gating:PolygonGate eventsInside="1"  annoOffsetX="0"  annoOffsetY="0"  tint="#000000"  isTinted="0"  lineWeight="Normal"  userDefined="1"  quadId="3"  gateResolution="256" >
                                       <gating:dimension>
                                         <data-type:fcs-dimension data-type:name="Comp-PerCP-Cy5-5-A" />
                                       </gating:dimension>
                                       <gating:dimension>
                                         <data-type:fcs-dimension data-type:name="Comp-PE-A" />
                                       </gating:dimension>
                                       <gating:vertex>
                                         <gating:coordinate data-type:value="261774.3422632428" />
                                         <gating:coordinate data-type:value="10284.23176255" />
                                       </gating:vertex>
                                       <gating:vertex>
                                         <gating:coordinate data-type:value="261774.3422632428" />
                                         <gating:coordinate data-type:value="274520.0707619616" />
                                       </gating:vertex>
                                       <gating:vertex>
                                         <gating:coordinate data-type:value="2828.004058913" />
                                         <gating:coordinate data-type:value="274520.0707619616" />
                                       </gating:vertex>
                                       <gating:vertex>
                                         <gating:coordinate data-type:value="267.8843584243" />
                                         <gating:coordinate data-type:value="662.9431694743" />
                                       </gating:vertex>
                                     </gating:PolygonGate>
                                   </Gate>
                                 </Population>
                                 <Population name="Q3: foxp3+ , cd127-"  annotation=""  owningGroup="24-10-18"  expanded="0"  sortPriority="10"  count="123" >
                                   <Graph smoothing="1"  backColor="#ffffff"  foreColor="#000000"  type="Contour"  fast="1" >
                                     <Axis dimension="x"  name="Comp-PerCP-Cy5-5-A"  label=""  auto="auto" />
                                     <Axis dimension="y"  name="Comp-PE-A"  label=""  auto="auto" />
                                     <GraphSettings level="5%"  smoothingHighResolution="1"  contourHighResolution="1"  histogramSmoothingCount="0"  graphResolution="256"  showOutliers="1"  drawLargeDots="0"  dotsToDraw="8000"  tint="le.chartfill.tinted.40"  lineWeight="le.lineweight.normal"  lineStyle="le.linestyle.solid" />
                                     <GraphEnvironment showGrid="0"  showAxes="tnlTNL"  showGates="1"  showFreqOnPlots="1"  showGateNameOnPlots="1"  showMedians="0"  showUncomped="0"  addEventParam="0"  lastYAxisName="" >
                                       <TextTraits font="SansSerif"  size="11"  name="Labels"  style="plain"  color="#000000"  background="#00ffffff"  just="left" />
                                       <TextTraits font="SansSerif"  size="11"  name="LayoutGates"  style="plain"  color="#000000"  background="#00ffffff"  just="left" />
                                       <TextTraits font="SansSerif"  size="9"  name="Numbers"  style="plain"  color="#000000"  background="#00ffffff"  just="left" />
                                       <TextTraits font="SansSerif"  size="9"  name="Legend"  style="plain"  color="#000000"  background="#00ffffff"  just="left" />
                                       <WindowPosition x="0"  y="0"  width="430"  height="579"  displayed="1"  panelState="+--" />
                                     </GraphEnvironment>
                                   </Graph>
                                   <Gate gating:id="ID627651348"  gating:parent_id="ID1624304604" >
                                     <gating:PolygonGate eventsInside="1"  annoOffsetX="0"  annoOffsetY="0"  tint="#000000"  isTinted="0"  lineWeight="Normal"  userDefined="1"  quadId="1"  gateResolution="256" >
                                       <gating:dimension>
                                         <data-type:fcs-dimension data-type:name="Comp-PerCP-Cy5-5-A" />
                                       </gating:dimension>
                                       <gating:dimension>
                                         <data-type:fcs-dimension data-type:name="Comp-PE-A" />
                                       </gating:dimension>
                                       <gating:vertex>
                                         <gating:coordinate data-type:value="261774.3422632428" />
                                         <gating:coordinate data-type:value="10284.23176255" />
                                       </gating:vertex>
                                       <gating:vertex>
                                         <gating:coordinate data-type:value="261774.3422632428" />
                                         <gating:coordinate data-type:value="-53.896979207" />
                                       </gating:vertex>
                                       <gating:vertex>
                                         <gating:coordinate data-type:value="267.8843584243" />
                                         <gating:coordinate data-type:value="-53.896979207" />
                                       </gating:vertex>
                                       <gating:vertex>
                                         <gating:coordinate data-type:value="267.8843584243" />
                                         <gating:coordinate data-type:value="662.9431694743" />
                                       </gating:vertex>
                                     </gating:PolygonGate>
                                   </Gate>
                                 </Population>
                                 <Population name="Q4: foxp3- , cd127-"  annotation=""  owningGroup="24-10-18"  expanded="0"  sortPriority="10"  count="4" >
                                   <Graph smoothing="1"  backColor="#ffffff"  foreColor="#000000"  type="Contour"  fast="1" >
                                     <Axis dimension="x"  name="Comp-PerCP-Cy5-5-A"  label=""  auto="auto" />
                                     <Axis dimension="y"  name="Comp-PE-A"  label=""  auto="auto" />
                                     <GraphSettings level="5%"  smoothingHighResolution="1"  contourHighResolution="1"  histogramSmoothingCount="0"  graphResolution="256"  showOutliers="1"  drawLargeDots="0"  dotsToDraw="8000"  tint="le.chartfill.tinted.40"  lineWeight="le.lineweight.normal"  lineStyle="le.linestyle.solid" />
                                     <GraphEnvironment showGrid="0"  showAxes="tnlTNL"  showGates="1"  showFreqOnPlots="1"  showGateNameOnPlots="1"  showMedians="0"  showUncomped="0"  addEventParam="0"  lastYAxisName="" >
                                       <TextTraits font="SansSerif"  size="11"  name="Labels"  style="plain"  color="#000000"  background="#00ffffff"  just="left" />
                                       <TextTraits font="SansSerif"  size="11"  name="LayoutGates"  style="plain"  color="#000000"  background="#00ffffff"  just="left" />
                                       <TextTraits font="SansSerif"  size="9"  name="Numbers"  style="plain"  color="#000000"  background="#00ffffff"  just="left" />
                                       <TextTraits font="SansSerif"  size="9"  name="Legend"  style="plain"  color="#000000"  background="#00ffffff"  just="left" />
                                       <WindowPosition x="0"  y="0"  width="430"  height="579"  displayed="1"  panelState="+--" />
                                     </GraphEnvironment>
                                   </Graph>
                                   <Gate gating:id="ID884421182"  gating:parent_id="ID1624304604" >
                                     <gating:PolygonGate eventsInside="1"  annoOffsetX="0"  annoOffsetY="0"  tint="#000000"  isTinted="0"  lineWeight="Normal"  userDefined="1"  quadId="0"  gateResolution="256" >
                                       <gating:dimension>
                                         <data-type:fcs-dimension data-type:name="Comp-PerCP-Cy5-5-A" />
                                       </gating:dimension>
                                       <gating:dimension>
                                         <data-type:fcs-dimension data-type:name="Comp-PE-A" />
                                       </gating:dimension>
                                       <gating:vertex>
                                         <gating:coordinate data-type:value="-397.0561677462" />
                                         <gating:coordinate data-type:value="709.0928906699" />
                                       </gating:vertex>
                                       <gating:vertex>
                                         <gating:coordinate data-type:value="-397.0561677462" />
                                         <gating:coordinate data-type:value="-53.896979207" />
                                       </gating:vertex>
                                       <gating:vertex>
                                         <gating:coordinate data-type:value="267.8843584243" />
                                         <gating:coordinate data-type:value="-53.896979207" />
                                       </gating:vertex>
                                       <gating:vertex>
                                         <gating:coordinate data-type:value="267.8843584243" />
                                         <gating:coordinate data-type:value="662.9431694743" />
                                       </gating:vertex>
                                     </gating:PolygonGate>
                                   </Gate>
                                 </Population>
                               </Subpopulations>
                             </Population>
                             <Population name="Eff"  annotation=""  owningGroup="24-10-18"  expanded="0"  sortPriority="10"  count="75" >
                               <Graph smoothing="1"  backColor="#ffffff"  foreColor="#000000"  type="Histogram"  fast="1" >
                                 <Axis dimension="x"  name="Comp-PerCP-Cy5-5-A"  label=""  auto="auto" />
                                 <Axis dimension="y"  name=""  label=""  auto="auto" />
                                 <GraphSettings level="5%"  smoothingHighResolution="1"  contourHighResolution="1"  histogramSmoothingCount="0"  graphResolution="256"  showOutliers="1"  drawLargeDots="0"  dotsToDraw="8000"  tint="le.chartfill.tinted.40"  lineWeight="le.lineweight.normal"  lineStyle="le.linestyle.solid" />
                                 <GraphEnvironment showGrid="0"  showAxes="tnlTNL"  showGates="1"  showFreqOnPlots="1"  showGateNameOnPlots="1"  showMedians="0"  showUncomped="0"  addEventParam="0"  lastYAxisName="" >
                                   <TextTraits font="SansSerif"  size="11"  name="Labels"  style="plain"  color="#000000"  background="#00ffffff"  just="left" />
                                   <TextTraits font="SansSerif"  size="11"  name="LayoutGates"  style="plain"  color="#000000"  background="#00ffffff"  just="left" />
                                   <TextTraits font="SansSerif"  size="9"  name="Numbers"  style="plain"  color="#000000"  background="#00ffffff"  just="left" />
                                   <TextTraits font="SansSerif"  size="9"  name="Legend"  style="plain"  color="#000000"  background="#00ffffff"  just="left" />
                                   <WindowPosition x="0"  y="0"  width="430"  height="579"  displayed="1"  panelState="+--" />
                                 </GraphEnvironment>
                               </Graph>
                               <Gate gating:id="ID159415399"  gating:parent_id="ID2065574220" >
                                 <gating:PolygonGate eventsInside="1"  annoOffsetX="0"  annoOffsetY="0"  tint="#000000"  isTinted="0"  lineWeight="Normal"  userDefined="1"  quadId="-1"  gateResolution="256" >
                                   <gating:dimension>
                                     <data-type:fcs-dimension data-type:name="Comp-APC-A" />
                                   </gating:dimension>
                                   <gating:dimension>
                                     <data-type:fcs-dimension data-type:name="Comp-PE-A" />
                                   </gating:dimension>
                                   <gating:vertex>
                                     <gating:coordinate data-type:value="321.7610874175" />
                                     <gating:coordinate data-type:value="10785.0468425902" />
                                   </gating:vertex>
                                   <gating:vertex>
                                     <gating:coordinate data-type:value="357.691487345" />
                                     <gating:coordinate data-type:value="982.8751441865" />
                                   </gating:vertex>
                                   <gating:vertex>
                                     <gating:coordinate data-type:value="454.8092238318" />
                                     <gating:coordinate data-type:value="646.37819698" />
                                   </gating:vertex>
                                   <gating:vertex>
                                     <gating:coordinate data-type:value="9659.4849711757" />
                                     <gating:coordinate data-type:value="1624.451052796" />
                                   </gating:vertex>
                                   <gating:vertex>
                                     <gating:coordinate data-type:value="7351.4038337801" />
                                     <gating:coordinate data-type:value="8497.2836824051" />
                                   </gating:vertex>
                                   <gating:vertex>
                                     <gating:coordinate data-type:value="1516.5325563121" />
                                     <gating:coordinate data-type:value="10785.0468425902" />
                                   </gating:vertex>
                                 </gating:PolygonGate>
                               </Gate>
                             </Population>
                             <Population name="Treg"  annotation=""  owningGroup="24-10-18"  expanded="0"  sortPriority="10"  count="159" >
                               <Graph smoothing="1"  backColor="#ffffff"  foreColor="#000000"  type="Contour"  fast="1" >
                                 <Axis dimension="x"  name="FSC-A"  label=""  auto="auto" />
                                 <Axis dimension="y"  name="SSC-A"  label=""  auto="auto" />
                                 <GraphSettings level="5%"  smoothingHighResolution="1"  contourHighResolution="1"  histogramSmoothingCount="0"  graphResolution="256"  showOutliers="1"  drawLargeDots="0"  dotsToDraw="8000"  tint="le.chartfill.tinted.40"  lineWeight="le.lineweight.normal"  lineStyle="le.linestyle.solid" />
                                 <GraphEnvironment showGrid="0"  showAxes="tnlTNL"  showGates="1"  showFreqOnPlots="1"  showGateNameOnPlots="1"  showMedians="0"  showUncomped="0"  addEventParam="0"  lastYAxisName="" >
                                   <TextTraits font="SansSerif"  size="11"  name="Labels"  style="plain"  color="#000000"  background="#00ffffff"  just="left" />
                                   <TextTraits font="SansSerif"  size="11"  name="LayoutGates"  style="plain"  color="#000000"  background="#00ffffff"  just="left" />
                                   <TextTraits font="SansSerif"  size="9"  name="Numbers"  style="plain"  color="#000000"  background="#00ffffff"  just="left" />
                                   <TextTraits font="SansSerif"  size="9"  name="Legend"  style="plain"  color="#000000"  background="#00ffffff"  just="left" />
                                   <WindowPosition x="0"  y="0"  width="430"  height="579"  displayed="1"  panelState="+--" />
                                 </GraphEnvironment>
                               </Graph>
                               <Gate gating:id="ID1311981426"  gating:parent_id="ID2065574220" >
                                 <gating:PolygonGate eventsInside="1"  annoOffsetX="64"  annoOffsetY="-41"  tint="#000000"  isTinted="0"  lineWeight="Normal"  userDefined="1"  quadId="-1"  gateResolution="256" >
                                   <gating:dimension>
                                     <data-type:fcs-dimension data-type:name="Comp-APC-A" />
                                   </gating:dimension>
                                   <gating:dimension>
                                     <data-type:fcs-dimension data-type:name="Comp-PE-A" />
                                   </gating:dimension>
                                   <gating:vertex>
                                     <gating:coordinate data-type:value="420.1232403908" />
                                     <gating:coordinate data-type:value="123.966086713" />
                                   </gating:vertex>
                                   <gating:vertex>
                                     <gating:coordinate data-type:value="899.5996717902" />
                                     <gating:coordinate data-type:value="703.5564434774" />
                                   </gating:vertex>
                                   <gating:vertex>
                                     <gating:coordinate data-type:value="7908.5725755683" />
                                     <gating:coordinate data-type:value="1258.4380345388" />
                                   </gating:vertex>
                                   <gating:vertex>
                                     <gating:coordinate data-type:value="22686.4109323459" />
                                     <gating:coordinate data-type:value="398.068478472" />
                                   </gating:vertex>
                                   <gating:vertex>
                                     <gating:coordinate data-type:value="22686.4109323459" />
                                     <gating:coordinate data-type:value="-62.9738546076" />
                                   </gating:vertex>
                                   <gating:vertex>
                                     <gating:coordinate data-type:value="2127.1951572781" />
                                     <gating:coordinate data-type:value="-62.9738546076" />
                                   </gating:vertex>
                                   <gating:vertex>
                                     <gating:coordinate data-type:value="632.1466079606" />
                                     <gating:coordinate data-type:value="-62.9738546076" />
                                   </gating:vertex>
                                 </gating:PolygonGate>
                               </Gate>
                             </Population>
                           </Subpopulations>
                         </Population>
                         <Population name="cd25, cd4 subset"  annotation=""  owningGroup="24-10-18"  expanded="0"  sortPriority="10"  count="480" >
                           <Graph smoothing="1"  backColor="#ffffff"  foreColor="#000000"  heatMapStatParameter="Comp-FITC-A"  type="Contour"  fast="1" >
                             <Axis dimension="x"  name="Comp-PerCP-Cy5-5-A"  label=""  auto="auto" />
                             <Axis dimension="y"  name="Comp-PE-A"  label=""  auto="auto" />
                             <GraphSettings level="5%"  smoothingHighResolution="1"  contourHighResolution="1"  histogramSmoothingCount="0"  graphResolution="256"  showOutliers="1"  drawLargeDots="0"  dotsToDraw="8000"  tint="le.chartfill.tinted.40"  lineWeight="le.lineweight.normal"  lineStyle="le.linestyle.solid" />
                             <GraphEnvironment showGrid="0"  showAxes="tnlTNL"  showGates="1"  showFreqOnPlots="1"  showGateNameOnPlots="1"  showMedians="0"  showUncomped="0"  addEventParam="0"  lastYAxisName="" >
                               <TextTraits font="SansSerif"  size="11"  name="Labels"  style="plain"  color="#000000"  background="#00ffffff"  just="left" />
                               <TextTraits font="SansSerif"  size="11"  name="LayoutGates"  style="plain"  color="#000000"  background="#00ffffff"  just="left" />
                               <TextTraits font="SansSerif"  size="9"  name="Numbers"  style="plain"  color="#000000"  background="#00ffffff"  just="left" />
                               <TextTraits font="SansSerif"  size="9"  name="Legend"  style="plain"  color="#000000"  background="#00ffffff"  just="left" />
                               <WindowPosition x="0"  y="0"  width="430"  height="579"  displayed="0"  panelState="---" />
                             </GraphEnvironment>
                           </Graph>
                           <Gate gating:id="ID573457459"  gating:parent_id="ID550967387" >
                             <gating:RectangleGate eventsInside="1"  annoOffsetX="-2"  annoOffsetY="-72"  tint="#000000"  isTinted="0"  lineWeight="Normal"  userDefined="1"  percentX="0"  percentY="0" >
                               <gating:dimension gating:min="178.70800974846364"  gating:max="53571.06774754171" >
                                 <data-type:fcs-dimension data-type:name="Comp-APC-A" />
                               </gating:dimension>
                               <gating:dimension gating:min="568.7418380517623"  gating:max="9197.649283999373" >
                                 <data-type:fcs-dimension data-type:name="Comp-FITC-A" />
                               </gating:dimension>
                             </gating:RectangleGate>
                           </Gate>
                           <Subpopulations>
                             <Population name="Q1: foxp3- , cd127+"  annotation=""  owningGroup="24-10-18"  expanded="0"  sortPriority="10"  count="6" >
                               <Graph smoothing="1"  backColor="#ffffff"  foreColor="#000000"  type="Contour"  fast="1" >
                                 <Axis dimension="x"  name="Comp-PerCP-Cy5-5-A"  label=""  auto="auto" />
                                 <Axis dimension="y"  name="Comp-PE-A"  label=""  auto="auto" />
                                 <GraphSettings level="5%"  smoothingHighResolution="1"  contourHighResolution="1"  histogramSmoothingCount="0"  graphResolution="256"  showOutliers="1"  drawLargeDots="0"  dotsToDraw="8000"  tint="le.chartfill.tinted.40"  lineWeight="le.lineweight.normal"  lineStyle="le.linestyle.solid" />
                                 <GraphEnvironment showGrid="0"  showAxes="tnlTNL"  showGates="1"  showFreqOnPlots="1"  showGateNameOnPlots="1"  showMedians="0"  showUncomped="0"  addEventParam="0"  lastYAxisName="" >
                                   <TextTraits font="SansSerif"  size="11"  name="Labels"  style="plain"  color="#000000"  background="#00ffffff"  just="left" />
                                   <TextTraits font="SansSerif"  size="11"  name="LayoutGates"  style="plain"  color="#000000"  background="#00ffffff"  just="left" />
                                   <TextTraits font="SansSerif"  size="9"  name="Numbers"  style="plain"  color="#000000"  background="#00ffffff"  just="left" />
                                   <TextTraits font="SansSerif"  size="9"  name="Legend"  style="plain"  color="#000000"  background="#00ffffff"  just="left" />
                                   <WindowPosition x="0"  y="0"  width="430"  height="579"  displayed="1"  panelState="+--" />
                                 </GraphEnvironment>
                               </Graph>
                               <Gate gating:id="ID788898954"  gating:parent_id="ID573457459" >
                                 <gating:PolygonGate eventsInside="1"  annoOffsetX="0"  annoOffsetY="0"  tint="#000000"  isTinted="0"  lineWeight="Normal"  userDefined="1"  quadId="2"  gateResolution="256" >
                                   <gating:dimension>
                                     <data-type:fcs-dimension data-type:name="Comp-PerCP-Cy5-5-A" />
                                   </gating:dimension>
                                   <gating:dimension>
                                     <data-type:fcs-dimension data-type:name="Comp-PE-A" />
                                   </gating:dimension>
                                   <gating:vertex>
                                     <gating:coordinate data-type:value="-397.0561677462" />
                                     <gating:coordinate data-type:value="811.7719242769" />
                                   </gating:vertex>
                                   <gating:vertex>
                                     <gating:coordinate data-type:value="-397.0561677462" />
                                     <gating:coordinate data-type:value="274659.4896766016" />
                                   </gating:vertex>
                                   <gating:vertex>
                                     <gating:coordinate data-type:value="2828.004058913" />
                                     <gating:coordinate data-type:value="274659.4896766016" />
                                   </gating:vertex>
                                   <gating:vertex>
                                     <gating:coordinate data-type:value="202.3752403718" />
                                     <gating:coordinate data-type:value="577.2020782731" />
                                   </gating:vertex>
                                 </gating:PolygonGate>
                               </Gate>
                             </Population>
                             <Population name="Q2: foxp3+ , cd127+"  annotation=""  owningGroup="24-10-18"  expanded="0"  sortPriority="10"  count="2" >
                               <Graph smoothing="1"  backColor="#ffffff"  foreColor="#000000"  type="Contour"  fast="1" >
                                 <Axis dimension="x"  name="Comp-PerCP-Cy5-5-A"  label=""  auto="auto" />
                                 <Axis dimension="y"  name="Comp-PE-A"  label=""  auto="auto" />
                                 <GraphSettings level="5%"  smoothingHighResolution="1"  contourHighResolution="1"  histogramSmoothingCount="0"  graphResolution="256"  showOutliers="1"  drawLargeDots="0"  dotsToDraw="8000"  tint="le.chartfill.tinted.40"  lineWeight="le.lineweight.normal"  lineStyle="le.linestyle.solid" />
                                 <GraphEnvironment showGrid="0"  showAxes="tnlTNL"  showGates="1"  showFreqOnPlots="1"  showGateNameOnPlots="1"  showMedians="0"  showUncomped="0"  addEventParam="0"  lastYAxisName="" >
                                   <TextTraits font="SansSerif"  size="11"  name="Labels"  style="plain"  color="#000000"  background="#00ffffff"  just="left" />
                                   <TextTraits font="SansSerif"  size="11"  name="LayoutGates"  style="plain"  color="#000000"  background="#00ffffff"  just="left" />
                                   <TextTraits font="SansSerif"  size="9"  name="Numbers"  style="plain"  color="#000000"  background="#00ffffff"  just="left" />
                                   <TextTraits font="SansSerif"  size="9"  name="Legend"  style="plain"  color="#000000"  background="#00ffffff"  just="left" />
                                   <WindowPosition x="0"  y="0"  width="430"  height="579"  displayed="1"  panelState="+--" />
                                 </GraphEnvironment>
                               </Graph>
                               <Gate gating:id="ID636257865"  gating:parent_id="ID573457459" >
                                 <gating:PolygonGate eventsInside="1"  annoOffsetX="0"  annoOffsetY="0"  tint="#000000"  isTinted="0"  lineWeight="Normal"  userDefined="1"  quadId="3"  gateResolution="256" >
                                   <gating:dimension>
                                     <data-type:fcs-dimension data-type:name="Comp-PerCP-Cy5-5-A" />
                                   </gating:dimension>
                                   <gating:dimension>
                                     <data-type:fcs-dimension data-type:name="Comp-PE-A" />
                                   </gating:dimension>
                                   <gating:vertex>
                                     <gating:coordinate data-type:value="261774.3422632428" />
                                     <gating:coordinate data-type:value="9572.7288205182" />
                                   </gating:vertex>
                                   <gating:vertex>
                                     <gating:coordinate data-type:value="261774.3422632428" />
                                     <gating:coordinate data-type:value="274659.4896766016" />
                                   </gating:vertex>
                                   <gating:vertex>
                                     <gating:coordinate data-type:value="2828.004058913" />
                                     <gating:coordinate data-type:value="274659.4896766016" />
                                   </gating:vertex>
                                   <gating:vertex>
                                     <gating:coordinate data-type:value="202.3752403718" />
                                     <gating:coordinate data-type:value="577.2020782731" />
                                   </gating:vertex>
                                 </gating:PolygonGate>
                               </Gate>
                             </Population>
                             <Population name="Q3: foxp3+ , cd127-"  annotation=""  owningGroup="24-10-18"  expanded="0"  sortPriority="10"  count="11" >
                               <Graph smoothing="1"  backColor="#ffffff"  foreColor="#000000"  type="Contour"  fast="1" >
                                 <Axis dimension="x"  name="Comp-PerCP-Cy5-5-A"  label=""  auto="auto" />
                                 <Axis dimension="y"  name="Comp-PE-A"  label=""  auto="auto" />
                                 <GraphSettings level="5%"  smoothingHighResolution="1"  contourHighResolution="1"  histogramSmoothingCount="0"  graphResolution="256"  showOutliers="1"  drawLargeDots="0"  dotsToDraw="8000"  tint="le.chartfill.tinted.40"  lineWeight="le.lineweight.normal"  lineStyle="le.linestyle.solid" />
                                 <GraphEnvironment showGrid="0"  showAxes="tnlTNL"  showGates="1"  showFreqOnPlots="1"  showGateNameOnPlots="1"  showMedians="0"  showUncomped="0"  addEventParam="0"  lastYAxisName="" >
                                   <TextTraits font="SansSerif"  size="11"  name="Labels"  style="plain"  color="#000000"  background="#00ffffff"  just="left" />
                                   <TextTraits font="SansSerif"  size="11"  name="LayoutGates"  style="plain"  color="#000000"  background="#00ffffff"  just="left" />
                                   <TextTraits font="SansSerif"  size="9"  name="Numbers"  style="plain"  color="#000000"  background="#00ffffff"  just="left" />
                                   <TextTraits font="SansSerif"  size="9"  name="Legend"  style="plain"  color="#000000"  background="#00ffffff"  just="left" />
                                   <WindowPosition x="0"  y="0"  width="430"  height="579"  displayed="1"  panelState="+--" />
                                 </GraphEnvironment>
                               </Graph>
                               <Gate gating:id="ID1920202025"  gating:parent_id="ID573457459" >
                                 <gating:PolygonGate eventsInside="1"  annoOffsetX="0"  annoOffsetY="0"  tint="#000000"  isTinted="0"  lineWeight="Normal"  userDefined="1"  quadId="1"  gateResolution="256" >
                                   <gating:dimension>
                                     <data-type:fcs-dimension data-type:name="Comp-PerCP-Cy5-5-A" />
                                   </gating:dimension>
                                   <gating:dimension>
                                     <data-type:fcs-dimension data-type:name="Comp-PE-A" />
                                   </gating:dimension>
                                   <gating:vertex>
                                     <gating:coordinate data-type:value="261774.3422632428" />
                                     <gating:coordinate data-type:value="9572.7288205182" />
                                   </gating:vertex>
                                   <gating:vertex>
                                     <gating:coordinate data-type:value="261774.3422632428" />
                                     <gating:coordinate data-type:value="-54.2832251175" />
                                   </gating:vertex>
                                   <gating:vertex>
                                     <gating:coordinate data-type:value="193.7695723245" />
                                     <gating:coordinate data-type:value="-54.2832251175" />
                                   </gating:vertex>
                                   <gating:vertex>
                                     <gating:coordinate data-type:value="202.3752403718" />
                                     <gating:coordinate data-type:value="577.2020782731" />
                                   </gating:vertex>
                                 </gating:PolygonGate>
                               </Gate>
                             </Population>
                             <Population name="Q4: foxp3- , cd127-"  annotation=""  owningGroup="24-10-18"  expanded="0"  sortPriority="10"  count="5" >
                               <Graph smoothing="1"  backColor="#ffffff"  foreColor="#000000"  type="Contour"  fast="1" >
                                 <Axis dimension="x"  name="Comp-PerCP-Cy5-5-A"  label=""  auto="auto" />
                                 <Axis dimension="y"  name="Comp-PE-A"  label=""  auto="auto" />
                                 <GraphSettings level="5%"  smoothingHighResolution="1"  contourHighResolution="1"  histogramSmoothingCount="0"  graphResolution="256"  showOutliers="1"  drawLargeDots="0"  dotsToDraw="8000"  tint="le.chartfill.tinted.40"  lineWeight="le.lineweight.normal"  lineStyle="le.linestyle.solid" />
                                 <GraphEnvironment showGrid="0"  showAxes="tnlTNL"  showGates="1"  showFreqOnPlots="1"  showGateNameOnPlots="1"  showMedians="0"  showUncomped="0"  addEventParam="0"  lastYAxisName="" >
                                   <TextTraits font="SansSerif"  size="11"  name="Labels"  style="plain"  color="#000000"  background="#00ffffff"  just="left" />
                                   <TextTraits font="SansSerif"  size="11"  name="LayoutGates"  style="plain"  color="#000000"  background="#00ffffff"  just="left" />
                                   <TextTraits font="SansSerif"  size="9"  name="Numbers"  style="plain"  color="#000000"  background="#00ffffff"  just="left" />
                                   <TextTraits font="SansSerif"  size="9"  name="Legend"  style="plain"  color="#000000"  background="#00ffffff"  just="left" />
                                   <WindowPosition x="0"  y="0"  width="430"  height="579"  displayed="1"  panelState="+--" />
                                 </GraphEnvironment>
                               </Graph>
                               <Gate gating:id="ID573323400"  gating:parent_id="ID573457459" >
                                 <gating:PolygonGate eventsInside="1"  annoOffsetX="0"  annoOffsetY="0"  tint="#000000"  isTinted="0"  lineWeight="Normal"  userDefined="1"  quadId="0"  gateResolution="256" >
                                   <gating:dimension>
                                     <data-type:fcs-dimension data-type:name="Comp-PerCP-Cy5-5-A" />
                                   </gating:dimension>
                                   <gating:dimension>
                                     <data-type:fcs-dimension data-type:name="Comp-PE-A" />
                                   </gating:dimension>
                                   <gating:vertex>
                                     <gating:coordinate data-type:value="-397.0561677462" />
                                     <gating:coordinate data-type:value="811.7719242769" />
                                   </gating:vertex>
                                   <gating:vertex>
                                     <gating:coordinate data-type:value="-397.0561677462" />
                                     <gating:coordinate data-type:value="-54.2832251175" />
                                   </gating:vertex>
                                   <gating:vertex>
                                     <gating:coordinate data-type:value="193.7695723245" />
                                     <gating:coordinate data-type:value="-54.2832251175" />
                                   </gating:vertex>
                                   <gating:vertex>
                                     <gating:coordinate data-type:value="202.3752403718" />
                                     <gating:coordinate data-type:value="577.2020782731" />
                                   </gating:vertex>
                                 </gating:PolygonGate>
                               </Gate>
                             </Population>
                           </Subpopulations>
                         </Population>
                       </Subpopulations>
                     </Population>
                   </Subpopulations>
                   <Dependents>
                     <Dependent name="debris-/CD45/dead" />
                   </Dependents>
                 </NotNode>
               </Subpopulations>
             </Population>
           </Subpopulations>
           <Dependents>
             <Dependent name="debris" />
           </Dependents>
         </NotNode>
       </Subpopulations>
       <Group name="24-10-18"  live="1"  role="ws.group.dlog.undefined"  key=""  synchronized="0"  foreground="#d00000"  fontStyle="plain" >
         <Criteria/>
         <BlacklistedSamples>
           <SampleRef sampleID="51" />
           <SampleRef sampleID="52" />
           <SampleRef sampleID="53" />
           <SampleRef sampleID="10" />
           <SampleRef sampleID="54" />
           <SampleRef sampleID="11" />
           <SampleRef sampleID="55" />
           <SampleRef sampleID="12" />
           <SampleRef sampleID="56" />
           <SampleRef sampleID="13" />
           <SampleRef sampleID="57" />
           <SampleRef sampleID="14" />
           <SampleRef sampleID="58" />
           <SampleRef sampleID="15" />
           <SampleRef sampleID="59" />
           <SampleRef sampleID="16" />
           <SampleRef sampleID="17" />
           <SampleRef sampleID="18" />
           <SampleRef sampleID="19" />
           <SampleRef sampleID="1" />
           <SampleRef sampleID="2" />
           <SampleRef sampleID="3" />
           <SampleRef sampleID="4" />
           <SampleRef sampleID="5" />
           <SampleRef sampleID="6" />
           <SampleRef sampleID="7" />
           <SampleRef sampleID="8" />
           <SampleRef sampleID="9" />
           <SampleRef sampleID="60" />
           <SampleRef sampleID="61" />
           <SampleRef sampleID="62" />
           <SampleRef sampleID="63" />
           <SampleRef sampleID="20" />
           <SampleRef sampleID="64" />
           <SampleRef sampleID="65" />
           <SampleRef sampleID="66" />
           <SampleRef sampleID="67" />
           <SampleRef sampleID="68" />
           <SampleRef sampleID="69" />
           <SampleRef sampleID="70" />
           <SampleRef sampleID="71" />
           <SampleRef sampleID="72" />
           <SampleRef sampleID="73" />
           <SampleRef sampleID="74" />
           <SampleRef sampleID="75" />
           <SampleRef sampleID="76" />
           <SampleRef sampleID="77" />
           <SampleRef sampleID="78" />
           <SampleRef sampleID="79" />
         </BlacklistedSamples>
         <SampleRefs>
           <SampleRef sampleID="50" />
           <SampleRef sampleID="49" />
           <SampleRef sampleID="47" />
           <SampleRef sampleID="48" />
           <SampleRef sampleID="46" />
           <SampleRef sampleID="45" />
           <SampleRef sampleID="44" />
           <SampleRef sampleID="42" />
           <SampleRef sampleID="43" />
           <SampleRef sampleID="41" />
           <SampleRef sampleID="40" />
           <SampleRef sampleID="38" />
           <SampleRef sampleID="39" />
           <SampleRef sampleID="36" />
           <SampleRef sampleID="37" />
           <SampleRef sampleID="35" />
         </SampleRefs>
         <Keywords/>
       </Group>
     </GroupNode>
     <GroupNode name="24-10-18 110324"  annotation=""  owningGroup="24-10-18 110324"  expanded="0"  sortPriority="10"  count="-1" >
       <Graph smoothing="0"  backColor="#ffffff"  foreColor="#000000"  type="Pseudocolor"  fast="1" >
         <Axis dimension="x"  name=""  label=""  auto="auto" />
         <Axis dimension="y"  name=""  label=""  auto="auto" />
         <GraphSettings level="5%"  smoothingHighResolution="1"  contourHighResolution="1"  histogramSmoothingCount="0"  graphResolution="256"  showOutliers="0"  drawLargeDots="0"  dotsToDraw="8000"  tint="le.chartfill.tinted.40"  lineWeight="le.lineweight.normal"  lineStyle="le.linestyle.solid" />
         <GraphEnvironment showGrid="0"  showAxes="tnlTNL"  showGates="1"  showFreqOnPlots="1"  showGateNameOnPlots="1"  showMedians="0"  showUncomped="0"  addEventParam="0"  lastYAxisName="" >
           <TextTraits font="SansSerif"  size="11"  name="Labels"  style="plain"  color="#000000"  background="#00ffffff"  just="left" />
           <TextTraits font="SansSerif"  size="11"  name="LayoutGates"  style="plain"  color="#000000"  background="#00ffffff"  just="left" />
           <TextTraits font="SansSerif"  size="9"  name="Numbers"  style="plain"  color="#000000"  background="#00ffffff"  just="left" />
           <TextTraits font="SansSerif"  size="9"  name="Legend"  style="plain"  color="#000000"  background="#00ffffff"  just="left" />
           <WindowPosition x="0"  y="0"  width="0"  height="0"  displayed="0"  panelState="" />
         </GraphEnvironment>
       </Graph>
       <Subpopulations>
         <Population name="debris"  annotation=""  owningGroup="24-10-18 110324"  expanded="0"  sortPriority="10"  count="2354" >
           <Graph smoothing="0"  backColor="#ffffff"  foreColor="#000000"  type="Pseudocolor"  fast="1" >
             <Axis dimension="x"  name="Comp-FITC-A"  label=""  auto="auto" />
             <Axis dimension="y"  name="Comp-PerCP-Cy5-5-A"  label=""  auto="auto" />
             <GraphSettings level="5%"  smoothingHighResolution="1"  contourHighResolution="1"  histogramSmoothingCount="0"  graphResolution="256"  showOutliers="0"  drawLargeDots="0"  dotsToDraw="8000"  tint="le.chartfill.tinted.40"  lineWeight="le.lineweight.normal"  lineStyle="le.linestyle.solid" />
             <GraphEnvironment showGrid="0"  showAxes="tnlTNL"  showGates="1"  showFreqOnPlots="1"  showGateNameOnPlots="1"  showMedians="0"  showUncomped="0"  addEventParam="0"  lastYAxisName="" >
               <TextTraits font="SansSerif"  size="11"  name="Labels"  style="plain"  color="#000000"  background="#00ffffff"  just="left" />
               <TextTraits font="SansSerif"  size="11"  name="LayoutGates"  style="plain"  color="#000000"  background="#00ffffff"  just="left" />
               <TextTraits font="SansSerif"  size="9"  name="Numbers"  style="plain"  color="#000000"  background="#00ffffff"  just="left" />
               <TextTraits font="SansSerif"  size="9"  name="Legend"  style="plain"  color="#000000"  background="#00ffffff"  just="left" />
               <WindowPosition x="0"  y="0"  width="430"  height="579"  displayed="1"  panelState="---" />
             </GraphEnvironment>
           </Graph>
           <Gate gating:id="ID537917875" >
             <gating:RectangleGate eventsInside="1"  annoOffsetX="0"  annoOffsetY="-71"  tint="#000000"  isTinted="0"  lineWeight="Normal"  userDefined="1"  percentX="0"  percentY="0" >
               <gating:dimension gating:min="-8916.462585034014"  gating:max="16049.632653061224" >
                 <data-type:fcs-dimension data-type:name="FSC-A" />
               </gating:dimension>
               <gating:dimension gating:min="0.0"  gating:max="69697.01587301587" >
                 <data-type:fcs-dimension data-type:name="SSC-A" />
               </gating:dimension>
             </gating:RectangleGate>
           </Gate>
         </Population>
         <Population name="Lymphocytes"  annotation=""  owningGroup="24-10-18 110324"  expanded="0"  sortPriority="10"  count="8120" >
           <Graph smoothing="0"  backColor="#ffffff"  foreColor="#000000"  type="Pseudocolor"  fast="1" >
             <Axis dimension="x"  name="Comp-FITC-A"  label=""  auto="auto" />
             <Axis dimension="y"  name="Comp-PerCP-Cy5-5-A"  label=""  auto="auto" />
             <GraphSettings level="5%"  smoothingHighResolution="1"  contourHighResolution="1"  histogramSmoothingCount="0"  graphResolution="256"  showOutliers="0"  drawLargeDots="0"  dotsToDraw="8000"  tint="le.chartfill.tinted.40"  lineWeight="le.lineweight.normal"  lineStyle="le.linestyle.solid" />
             <GraphEnvironment showGrid="0"  showAxes="tnlTNL"  showGates="1"  showFreqOnPlots="1"  showGateNameOnPlots="1"  showMedians="0"  showUncomped="0"  addEventParam="0"  lastYAxisName="" >
               <TextTraits font="SansSerif"  size="11"  name="Labels"  style="plain"  color="#000000"  background="#00ffffff"  just="left" />
               <TextTraits font="SansSerif"  size="11"  name="LayoutGates"  style="plain"  color="#000000"  background="#00ffffff"  just="left" />
               <TextTraits font="SansSerif"  size="9"  name="Numbers"  style="plain"  color="#000000"  background="#00ffffff"  just="left" />
               <TextTraits font="SansSerif"  size="9"  name="Legend"  style="plain"  color="#000000"  background="#00ffffff"  just="left" />
               <WindowPosition x="0"  y="0"  width="430"  height="579"  displayed="1"  panelState="---" />
             </GraphEnvironment>
           </Graph>
           <Gate gating:id="ID1628503349" >
             <gating:PolygonGate eventsInside="1"  annoOffsetX="114"  annoOffsetY="25"  tint="#000000"  isTinted="0"  lineWeight="Normal"  userDefined="1"  quadId="-1"  gateResolution="256" >
               <gating:dimension>
                 <data-type:fcs-dimension data-type:name="FSC-A" />
               </gating:dimension>
               <gating:dimension>
                 <data-type:fcs-dimension data-type:name="SSC-A" />
               </gating:dimension>
               <gating:vertex>
                 <gating:coordinate data-type:value="212211.8095238095" />
                 <gating:coordinate data-type:value="47851.6825396825" />
               </gating:vertex>
               <gating:vertex>
                 <gating:coordinate data-type:value="82923.1020408163" />
                 <gating:coordinate data-type:value="19764.8253968254" />
               </gating:vertex>
               <gating:vertex>
                 <gating:coordinate data-type:value="19616.2176870748" />
                 <gating:coordinate data-type:value="21845.3333333333" />
               </gating:vertex>
               <gating:vertex>
                 <gating:coordinate data-type:value="20507.8639455782" />
                 <gating:coordinate data-type:value="41610.1587301587" />
               </gating:vertex>
               <gating:vertex>
                 <gating:coordinate data-type:value="53498.7755102041" />
                 <gating:coordinate data-type:value="65536" />
               </gating:vertex>
               <gating:vertex>
                 <gating:coordinate data-type:value="176545.9591836735" />
                 <gating:coordinate data-type:value="79059.3015873016" />
               </gating:vertex>
               <gating:vertex>
                 <gating:coordinate data-type:value="210428.5170068027" />
                 <gating:coordinate data-type:value="66576.253968254" />
               </gating:vertex>
             </gating:PolygonGate>
           </Gate>
         </Population>
         <Population name="R5"  annotation=""  owningGroup="24-10-18 110324"  expanded="0"  sortPriority="10"  count="6089" >
           <Graph smoothing="0"  backColor="#ffffff"  foreColor="#000000"  heatMapStatParameter="Comp-FITC-A"  type="Pseudocolor"  fast="1" >
             <Axis dimension="x"  name="FSC-A"  label=""  auto="auto" />
             <Axis dimension="y"  name="SSC-A"  label=""  auto="auto" />
             <GraphSettings level="5%"  smoothingHighResolution="1"  contourHighResolution="1"  histogramSmoothingCount="0"  graphResolution="256"  showOutliers="0"  drawLargeDots="0"  dotsToDraw="8000"  tint="le.chartfill.tinted.40"  lineWeight="le.lineweight.normal"  lineStyle="le.linestyle.solid" />
             <GraphEnvironment showGrid="0"  showAxes="tnlTNL"  showGates="1"  showFreqOnPlots="1"  showGateNameOnPlots="1"  showMedians="0"  showUncomped="0"  addEventParam="0"  lastYAxisName="" >
               <TextTraits font="SansSerif"  size="11"  name="Labels"  style="plain"  color="#000000"  background="#00ffffff"  just="left" />
               <TextTraits font="SansSerif"  size="11"  name="LayoutGates"  style="plain"  color="#000000"  background="#00ffffff"  just="left" />
               <TextTraits font="SansSerif"  size="9"  name="Numbers"  style="plain"  color="#000000"  background="#00ffffff"  just="left" />
               <TextTraits font="SansSerif"  size="9"  name="Legend"  style="plain"  color="#000000"  background="#00ffffff"  just="left" />
               <WindowPosition x="0"  y="0"  width="430"  height="579"  displayed="0"  panelState="---" />
             </GraphEnvironment>
           </Graph>
           <Gate gating:id="ID212309635" >
             <gating:PolygonGate eventsInside="1"  annoOffsetX="58"  annoOffsetY="14"  tint="#000000"  isTinted="0"  lineWeight="Normal"  userDefined="1"  quadId="-1"  gateResolution="256" >
               <gating:dimension>
                 <data-type:fcs-dimension data-type:name="Comp-Alexa Fluor 700-A" />
               </gating:dimension>
               <gating:dimension>
                 <data-type:fcs-dimension data-type:name="SSC-A" />
               </gating:dimension>
               <gating:vertex>
                 <gating:coordinate data-type:value="16510.5483279262" />
                 <gating:coordinate data-type:value="41120.6274509804" />
               </gating:vertex>
               <gating:vertex>
                 <gating:coordinate data-type:value="3942.5190560995" />
                 <gating:coordinate data-type:value="17476.2666666667" />
               </gating:vertex>
               <gating:vertex>
                 <gating:coordinate data-type:value="1222.338701022" />
                 <gating:coordinate data-type:value="24672.3764705882" />
               </gating:vertex>
               <gating:vertex>
                 <gating:coordinate data-type:value="1089.529903023" />
                 <gating:coordinate data-type:value="46260.7058823529" />
               </gating:vertex>
               <gating:vertex>
                 <gating:coordinate data-type:value="2022.2024311919" />
                 <gating:coordinate data-type:value="64764.9882352941" />
               </gating:vertex>
               <gating:vertex>
                 <gating:coordinate data-type:value="11074.9320634098" />
                 <gating:coordinate data-type:value="88409.3490196078" />
               </gating:vertex>
             </gating:PolygonGate>
           </Gate>
           <Subpopulations>
             <Population name="debris"  annotation=""  owningGroup="24-10-18 110324"  expanded="0"  sortPriority="10"  count="24" >
               <Graph smoothing="0"  backColor="#ffffff"  foreColor="#000000"  type="Pseudocolor"  fast="1" >
                 <Axis dimension="x"  name="Comp-FITC-A"  label=""  auto="auto" />
                 <Axis dimension="y"  name="Comp-PerCP-Cy5-5-A"  label=""  auto="auto" />
                 <GraphSettings level="5%"  smoothingHighResolution="1"  contourHighResolution="1"  histogramSmoothingCount="0"  graphResolution="256"  showOutliers="0"  drawLargeDots="0"  dotsToDraw="8000"  tint="le.chartfill.tinted.40"  lineWeight="le.lineweight.normal"  lineStyle="le.linestyle.solid" />
                 <GraphEnvironment showGrid="0"  showAxes="tnlTNL"  showGates="1"  showFreqOnPlots="1"  showGateNameOnPlots="1"  showMedians="0"  showUncomped="0"  addEventParam="0"  lastYAxisName="" >
                   <TextTraits font="SansSerif"  size="11"  name="Labels"  style="plain"  color="#000000"  background="#00ffffff"  just="left" />
                   <TextTraits font="SansSerif"  size="11"  name="LayoutGates"  style="plain"  color="#000000"  background="#00ffffff"  just="left" />
                   <TextTraits font="SansSerif"  size="9"  name="Numbers"  style="plain"  color="#000000"  background="#00ffffff"  just="left" />
                   <TextTraits font="SansSerif"  size="9"  name="Legend"  style="plain"  color="#000000"  background="#00ffffff"  just="left" />
                   <WindowPosition x="0"  y="0"  width="430"  height="579"  displayed="1"  panelState="---" />
                 </GraphEnvironment>
               </Graph>
               <Gate gating:id="ID1334577127"  gating:parent_id="ID212309635" >
                 <gating:RectangleGate eventsInside="1"  annoOffsetX="0"  annoOffsetY="-71"  tint="#000000"  isTinted="0"  lineWeight="Normal"  userDefined="1"  percentX="0"  percentY="0" >
                   <gating:dimension gating:min="-9288.566929133858"  gating:max="20641.259842519685" >
                     <data-type:fcs-dimension data-type:name="FSC-A" />
                   </gating:dimension>
                   <gating:dimension gating:min="0.0"  gating:max="68877.05098039216" >
                     <data-type:fcs-dimension data-type:name="SSC-A" />
                   </gating:dimension>
                 </gating:RectangleGate>
               </Gate>
             </Population>
           </Subpopulations>
         </Population>
         <NotNode name="debris-"  annotation=""  owningGroup="24-10-18 110324"  expanded="0"  sortPriority="13"  count="15790" >
           <Graph smoothing="1"  backColor="#ffffff"  foreColor="#000000"  heatMapStatParameter="Comp-FITC-A"  type="Contour"  fast="1" >
             <Axis dimension="x"  name="Comp-Alexa Fluor 700-A"  label=""  auto="auto" />
             <Axis dimension="y"  name="SSC-A"  label=""  auto="auto" />
             <GraphSettings level="5%"  smoothingHighResolution="1"  contourHighResolution="1"  histogramSmoothingCount="0"  graphResolution="256"  showOutliers="1"  drawLargeDots="0"  dotsToDraw="8000"  tint="le.chartfill.tinted.40"  lineWeight="le.lineweight.normal"  lineStyle="le.linestyle.solid" />
             <GraphEnvironment showGrid="0"  showAxes="tnlTNL"  showGates="1"  showFreqOnPlots="1"  showGateNameOnPlots="1"  showMedians="0"  showUncomped="0"  addEventParam="0"  lastYAxisName="" >
               <TextTraits font="SansSerif"  size="11"  name="Labels"  style="plain"  color="#000000"  background="#00ffffff"  just="left" />
               <TextTraits font="SansSerif"  size="11"  name="LayoutGates"  style="plain"  color="#000000"  background="#00ffffff"  just="left" />
               <TextTraits font="SansSerif"  size="9"  name="Numbers"  style="plain"  color="#000000"  background="#00ffffff"  just="left" />
               <TextTraits font="SansSerif"  size="9"  name="Legend"  style="plain"  color="#000000"  background="#00ffffff"  just="left" />
               <WindowPosition x="0"  y="0"  width="430"  height="579"  displayed="0"  panelState="---" />
             </GraphEnvironment>
           </Graph>
           <Gate gating:id="ID277986756" >
             <gating:RectangleGate eventsInside="1"  annoOffsetX="0"  annoOffsetY="-71"  tint="#000000"  isTinted="0"  lineWeight="Normal"  userDefined="1"  percentX="0"  percentY="0" >
               <gating:dimension gating:min="-9288.566929133858"  gating:max="20641.259842519685" >
                 <data-type:fcs-dimension data-type:name="FSC-A" />
               </gating:dimension>
               <gating:dimension gating:min="0.0"  gating:max="51246.1954887218" >
                 <data-type:fcs-dimension data-type:name="SSC-A" />
               </gating:dimension>
             </gating:RectangleGate>
           </Gate>
           <Subpopulations>
             <Population name="CD45"  annotation=""  owningGroup="24-10-18 110324"  expanded="0"  sortPriority="10"  count="12019" >
               <Graph smoothing="1"  backColor="#ffffff"  foreColor="#000000"  heatMapStatParameter="Comp-FITC-A"  type="Contour"  fast="1" >
                 <Axis dimension="x"  name="Comp-AmCyan-A"  label=""  auto="auto" />
                 <Axis dimension="y"  name="SSC-A"  label=""  auto="auto" />
                 <GraphSettings level="5%"  smoothingHighResolution="1"  contourHighResolution="1"  histogramSmoothingCount="0"  graphResolution="256"  showOutliers="1"  drawLargeDots="0"  dotsToDraw="8000"  tint="le.chartfill.tinted.40"  lineWeight="le.lineweight.normal"  lineStyle="le.linestyle.solid" />
                 <GraphEnvironment showGrid="0"  showAxes="tnlTNL"  showGates="1"  showFreqOnPlots="1"  showGateNameOnPlots="1"  showMedians="0"  showUncomped="0"  addEventParam="0"  lastYAxisName="" >
                   <TextTraits font="SansSerif"  size="11"  name="Labels"  style="plain"  color="#000000"  background="#00ffffff"  just="left" />
                   <TextTraits font="SansSerif"  size="11"  name="LayoutGates"  style="plain"  color="#000000"  background="#00ffffff"  just="left" />
                   <TextTraits font="SansSerif"  size="9"  name="Numbers"  style="plain"  color="#000000"  background="#00ffffff"  just="left" />
                   <TextTraits font="SansSerif"  size="9"  name="Legend"  style="plain"  color="#000000"  background="#00ffffff"  just="left" />
                   <WindowPosition x="0"  y="0"  width="430"  height="579"  displayed="0"  panelState="---" />
                 </GraphEnvironment>
               </Graph>
               <Gate gating:id="ID1989022646"  gating:parent_id="ID277986756" >
                 <gating:RectangleGate eventsInside="1"  annoOffsetX="56"  annoOffsetY="40"  tint="#000000"  isTinted="0"  lineWeight="Normal"  userDefined="1"  percentX="0"  percentY="0" >
                   <gating:dimension gating:min="280.1825924413399"  gating:max="20930.08209948735" >
                     <data-type:fcs-dimension data-type:name="Comp-Alexa Fluor 700-A" />
                   </gating:dimension>
                   <gating:dimension gating:min="-6241.523809523809"  gating:max="249660.95238095237" >
                     <data-type:fcs-dimension data-type:name="SSC-A" />
                   </gating:dimension>
                 </gating:RectangleGate>
               </Gate>
               <Subpopulations>
                 <Population name="CD3+"  annotation=""  owningGroup="24-10-18 110324"  expanded="0"  sortPriority="10"  count="3892" >
                   <Graph smoothing="1"  backColor="#ffffff"  foreColor="#000000"  heatMapStatParameter="Comp-FITC-A"  type="Contour"  fast="1" >
                     <Axis dimension="x"  name="Comp-AmCyan-A"  label=""  auto="auto" />
                     <Axis dimension="y"  name="SSC-A"  label=""  auto="auto" />
                     <GraphSettings level="5%"  smoothingHighResolution="1"  contourHighResolution="1"  histogramSmoothingCount="0"  graphResolution="256"  showOutliers="1"  drawLargeDots="0"  dotsToDraw="8000"  tint="le.chartfill.tinted.40"  lineWeight="le.lineweight.normal"  lineStyle="le.linestyle.solid" />
                     <GraphEnvironment showGrid="0"  showAxes="tnlTNL"  showGates="1"  showFreqOnPlots="1"  showGateNameOnPlots="1"  showMedians="0"  showUncomped="0"  addEventParam="0"  lastYAxisName="" >
                       <TextTraits font="SansSerif"  size="11"  name="Labels"  style="plain"  color="#000000"  background="#00ffffff"  just="left" />
                       <TextTraits font="SansSerif"  size="11"  name="LayoutGates"  style="plain"  color="#000000"  background="#00ffffff"  just="left" />
                       <TextTraits font="SansSerif"  size="9"  name="Numbers"  style="plain"  color="#000000"  background="#00ffffff"  just="left" />
                       <TextTraits font="SansSerif"  size="9"  name="Legend"  style="plain"  color="#000000"  background="#00ffffff"  just="left" />
                       <WindowPosition x="426"  y="23"  width="390"  height="582"  displayed="0"  panelState="---" />
                     </GraphEnvironment>
                   </Graph>
                   <Gate gating:id="ID1185779818"  gating:parent_id="ID1989022646" >
                     <gating:PolygonGate eventsInside="1"  annoOffsetX="46"  annoOffsetY="-51"  tint="#000000"  isTinted="0"  lineWeight="Normal"  userDefined="1"  quadId="-1"  gateResolution="256" >
                       <gating:dimension>
                         <data-type:fcs-dimension data-type:name="Comp-PE-Cy7-A" />
                       </gating:dimension>
                       <gating:dimension>
                         <data-type:fcs-dimension data-type:name="SSC-A" />
                       </gating:dimension>
                       <gating:vertex>
                         <gating:coordinate data-type:value="201727.2372590366" />
                         <gating:coordinate data-type:value="81213.2392156863" />
                       </gating:vertex>
                       <gating:vertex>
                         <gating:coordinate data-type:value="184846.3228829861" />
                         <gating:coordinate data-type:value="6168.0941176471" />
                       </gating:vertex>
                       <gating:vertex>
                         <gating:coordinate data-type:value="7329.2628346378" />
                         <gating:coordinate data-type:value="6168.0941176471" />
                       </gating:vertex>
                       <gating:vertex>
                         <gating:coordinate data-type:value="2384.3838331723" />
                         <gating:coordinate data-type:value="8224.1254901961" />
                       </gating:vertex>
                       <gating:vertex>
                         <gating:coordinate data-type:value="1555.5708125311" />
                         <gating:coordinate data-type:value="27756.4235294118" />
                       </gating:vertex>
                       <gating:vertex>
                         <gating:coordinate data-type:value="2009.0575423419" />
                         <gating:coordinate data-type:value="43176.6588235294" />
                       </gating:vertex>
                       <gating:vertex>
                         <gating:coordinate data-type:value="3827.9634114877" />
                         <gating:coordinate data-type:value="57568.8784313725" />
                       </gating:vertex>
                       <gating:vertex>
                         <gating:coordinate data-type:value="19090.5208425836" />
                         <gating:coordinate data-type:value="72989.1137254902" />
                       </gating:vertex>
                     </gating:PolygonGate>
                   </Gate>
                   <Subpopulations>
                     <Population name="dead"  annotation=""  owningGroup="24-10-18 110324"  expanded="0"  sortPriority="10"  count="831" >
                       <Graph smoothing="1"  backColor="#ffffff"  foreColor="#000000"  type="Contour"  fast="1" >
                         <Axis dimension="x"  name="FSC-A"  label=""  auto="auto" />
                         <Axis dimension="y"  name="Comp-FITC-A"  label=""  auto="auto" />
                         <GraphSettings level="5%"  smoothingHighResolution="1"  contourHighResolution="1"  histogramSmoothingCount="0"  graphResolution="256"  showOutliers="1"  drawLargeDots="0"  dotsToDraw="8000"  tint="le.chartfill.tinted.40"  lineWeight="le.lineweight.normal"  lineStyle="le.linestyle.solid" />
                         <GraphEnvironment showGrid="0"  showAxes="tnlTNL"  showGates="1"  showFreqOnPlots="1"  showGateNameOnPlots="1"  showMedians="0"  showUncomped="0"  addEventParam="0"  lastYAxisName="" >
                           <TextTraits font="SansSerif"  size="11"  name="Labels"  style="plain"  color="#000000"  background="#00ffffff"  just="left" />
                           <TextTraits font="SansSerif"  size="11"  name="LayoutGates"  style="plain"  color="#000000"  background="#00ffffff"  just="left" />
                           <TextTraits font="SansSerif"  size="9"  name="Numbers"  style="plain"  color="#000000"  background="#00ffffff"  just="left" />
                           <TextTraits font="SansSerif"  size="9"  name="Legend"  style="plain"  color="#000000"  background="#00ffffff"  just="left" />
                           <WindowPosition x="0"  y="0"  width="430"  height="579"  displayed="1"  panelState="+--" />
                         </GraphEnvironment>
                       </Graph>
                       <Gate gating:id="ID1773208679"  gating:parent_id="ID1185779818" >
                         <gating:PolygonGate eventsInside="1"  annoOffsetX="0"  annoOffsetY="0"  tint="#000000"  isTinted="0"  lineWeight="Normal"  userDefined="1"  quadId="-1"  gateResolution="256" >
                           <gating:dimension>
                             <data-type:fcs-dimension data-type:name="Comp-AmCyan-A" />
                           </gating:dimension>
                           <gating:dimension>
                             <data-type:fcs-dimension data-type:name="SSC-A" />
                           </gating:dimension>
                           <gating:vertex>
                             <gating:coordinate data-type:value="673.3838094153" />
                             <gating:coordinate data-type:value="43690.6666666667" />
                           </gating:vertex>
                           <gating:vertex>
                             <gating:coordinate data-type:value="6267.05243407" />
                             <gating:coordinate data-type:value="263184.253968254" />
                           </gating:vertex>
                           <gating:vertex>
                             <gating:coordinate data-type:value="2936909.144704086" />
                             <gating:coordinate data-type:value="269425.7777777778" />
                           </gating:vertex>
                           <gating:vertex>
                             <gating:coordinate data-type:value="2697965.7651172853" />
                             <gating:coordinate data-type:value="-2080.5079365079" />
                           </gating:vertex>
                           <gating:vertex>
                             <gating:coordinate data-type:value="174.1794906933" />
                             <gating:coordinate data-type:value="-3120.7619047619" />
                           </gating:vertex>
                         </gating:PolygonGate>
                       </Gate>
                     </Population>
                   </Subpopulations>
                 </Population>
                 <Population name="dead"  annotation=""  owningGroup="24-10-18 110324"  expanded="0"  sortPriority="10"  count="4401" >
                   <Graph smoothing="1"  backColor="#ffffff"  foreColor="#000000"  type="Contour"  fast="1" >
                     <Axis dimension="x"  name="FSC-A"  label=""  auto="auto" />
                     <Axis dimension="y"  name="Comp-FITC-A"  label=""  auto="auto" />
                     <GraphSettings level="5%"  smoothingHighResolution="1"  contourHighResolution="1"  histogramSmoothingCount="0"  graphResolution="256"  showOutliers="1"  drawLargeDots="0"  dotsToDraw="8000"  tint="le.chartfill.tinted.40"  lineWeight="le.lineweight.normal"  lineStyle="le.linestyle.solid" />
                     <GraphEnvironment showGrid="0"  showAxes="tnlTNL"  showGates="1"  showFreqOnPlots="1"  showGateNameOnPlots="1"  showMedians="0"  showUncomped="0"  addEventParam="0"  lastYAxisName="" >
                       <TextTraits font="SansSerif"  size="11"  name="Labels"  style="plain"  color="#000000"  background="#00ffffff"  just="left" />
                       <TextTraits font="SansSerif"  size="11"  name="LayoutGates"  style="plain"  color="#000000"  background="#00ffffff"  just="left" />
                       <TextTraits font="SansSerif"  size="9"  name="Numbers"  style="plain"  color="#000000"  background="#00ffffff"  just="left" />
                       <TextTraits font="SansSerif"  size="9"  name="Legend"  style="plain"  color="#000000"  background="#00ffffff"  just="left" />
                       <WindowPosition x="0"  y="0"  width="430"  height="579"  displayed="1"  panelState="+--" />
                     </GraphEnvironment>
                   </Graph>
                   <Gate gating:id="ID1951656712"  gating:parent_id="ID1989022646" >
                     <gating:PolygonGate eventsInside="1"  annoOffsetX="0"  annoOffsetY="0"  tint="#000000"  isTinted="0"  lineWeight="Normal"  userDefined="1"  quadId="-1"  gateResolution="256" >
                       <gating:dimension>
                         <data-type:fcs-dimension data-type:name="Comp-AmCyan-A" />
                       </gating:dimension>
                       <gating:dimension>
                         <data-type:fcs-dimension data-type:name="SSC-A" />
                       </gating:dimension>
                       <gating:vertex>
                         <gating:coordinate data-type:value="673.3838094153" />
                         <gating:coordinate data-type:value="43690.6666666667" />
                       </gating:vertex>
                       <gating:vertex>
                         <gating:coordinate data-type:value="6267.05243407" />
                         <gating:coordinate data-type:value="263184.253968254" />
                       </gating:vertex>
                       <gating:vertex>
                         <gating:coordinate data-type:value="2936909.144704086" />
                         <gating:coordinate data-type:value="269425.7777777778" />
                       </gating:vertex>
                       <gating:vertex>
                         <gating:coordinate data-type:value="2697965.7651172853" />
                         <gating:coordinate data-type:value="-2080.5079365079" />
                       </gating:vertex>
                       <gating:vertex>
                         <gating:coordinate data-type:value="174.1794906933" />
                         <gating:coordinate data-type:value="-3120.7619047619" />
                       </gating:vertex>
                     </gating:PolygonGate>
                   </Gate>
                 </Population>
                 <Population name="R5"  annotation=""  owningGroup="24-10-18 110324"  expanded="0"  sortPriority="10"  count="7151" >
                   <Graph smoothing="0"  backColor="#ffffff"  foreColor="#000000"  heatMapStatParameter="Comp-FITC-A"  type="Pseudocolor"  fast="1" >
                     <Axis dimension="x"  name="Comp-FITC-A"  label=""  auto="auto" />
                     <Axis dimension="y"  name="Comp-PE-Cy7-A"  label=""  auto="auto" />
                     <GraphSettings level="5%"  smoothingHighResolution="1"  contourHighResolution="1"  histogramSmoothingCount="0"  graphResolution="256"  showOutliers="0"  drawLargeDots="0"  dotsToDraw="8000"  tint="le.chartfill.tinted.40"  lineWeight="le.lineweight.normal"  lineStyle="le.linestyle.solid" />
                     <GraphEnvironment showGrid="0"  showAxes="tnlTNL"  showGates="1"  showFreqOnPlots="1"  showGateNameOnPlots="1"  showMedians="0"  showUncomped="0"  addEventParam="0"  lastYAxisName="" >
                       <TextTraits font="SansSerif"  size="11"  name="Labels"  style="plain"  color="#000000"  background="#00ffffff"  just="left" />
                       <TextTraits font="SansSerif"  size="11"  name="LayoutGates"  style="plain"  color="#000000"  background="#00ffffff"  just="left" />
                       <TextTraits font="SansSerif"  size="9"  name="Numbers"  style="plain"  color="#000000"  background="#00ffffff"  just="left" />
                       <TextTraits font="SansSerif"  size="9"  name="Legend"  style="plain"  color="#000000"  background="#00ffffff"  just="left" />
                       <WindowPosition x="0"  y="23"  width="430"  height="579"  displayed="0"  panelState="---" />
                     </GraphEnvironment>
                   </Graph>
                   <Gate gating:id="ID1925596567"  gating:parent_id="ID1989022646" >
                     <gating:PolygonGate eventsInside="1"  annoOffsetX="105"  annoOffsetY="20"  tint="#000000"  isTinted="0"  lineWeight="Normal"  userDefined="1"  quadId="-1"  gateResolution="256" >
                       <gating:dimension>
                         <data-type:fcs-dimension data-type:name="Comp-Alexa Fluor 700-A" />
                       </gating:dimension>
                       <gating:dimension>
                         <data-type:fcs-dimension data-type:name="SSC-A" />
                       </gating:dimension>
                       <gating:vertex>
                         <gating:coordinate data-type:value="10140.2577695314" />
                         <gating:coordinate data-type:value="13523.3015873016" />
                       </gating:vertex>
                       <gating:vertex>
                         <gating:coordinate data-type:value="2036.7411082468" />
                         <gating:coordinate data-type:value="-14563.5555555556" />
                       </gating:vertex>
                       <gating:vertex>
                         <gating:coordinate data-type:value="317.7246956352" />
                         <gating:coordinate data-type:value="4161.0158730159" />
                       </gating:vertex>
                       <gating:vertex>
                         <gating:coordinate data-type:value="360.3952518045" />
                         <gating:coordinate data-type:value="29127.1111111111" />
                       </gating:vertex>
                       <gating:vertex>
                         <gating:coordinate data-type:value="1408.4660929741" />
                         <gating:coordinate data-type:value="65536" />
                       </gating:vertex>
                       <gating:vertex>
                         <gating:coordinate data-type:value="8835.6358259017" />
                         <gating:coordinate data-type:value="80099.5555555556" />
                       </gating:vertex>
                     </gating:PolygonGate>
                   </Gate>
                   <Subpopulations>
                     <Population name="cd4, cd3 subset"  annotation=""  owningGroup="24-10-18 110324"  expanded="0"  sortPriority="10"  count="2971" >
                       <Graph smoothing="1"  backColor="#ffffff"  foreColor="#000000"  heatMapStatParameter="Comp-FITC-A"  type="Contour"  fast="1" >
                         <Axis dimension="x"  name="Comp-APC-A"  label=""  auto="auto" />
                         <Axis dimension="y"  name="Comp-PE-A"  label=""  auto="auto" />
                         <GraphSettings level="5%"  smoothingHighResolution="1"  contourHighResolution="1"  histogramSmoothingCount="0"  graphResolution="256"  showOutliers="1"  drawLargeDots="0"  dotsToDraw="8000"  tint="le.chartfill.tinted.40"  lineWeight="le.lineweight.normal"  lineStyle="le.linestyle.solid" />
                         <GraphEnvironment showGrid="0"  showAxes="tnlTNL"  showGates="1"  showFreqOnPlots="1"  showGateNameOnPlots="1"  showMedians="0"  showUncomped="0"  addEventParam="0"  lastYAxisName="" >
                           <TextTraits font="SansSerif"  size="11"  name="Labels"  style="plain"  color="#000000"  background="#00ffffff"  just="left" />
                           <TextTraits font="SansSerif"  size="11"  name="LayoutGates"  style="plain"  color="#000000"  background="#00ffffff"  just="left" />
                           <TextTraits font="SansSerif"  size="9"  name="Numbers"  style="plain"  color="#000000"  background="#00ffffff"  just="left" />
                           <TextTraits font="SansSerif"  size="9"  name="Legend"  style="plain"  color="#000000"  background="#00ffffff"  just="left" />
                           <WindowPosition x="0"  y="23"  width="430"  height="579"  displayed="0"  panelState="---" />
                         </GraphEnvironment>
                       </Graph>
                       <Gate gating:id="ID1480762725"  gating:parent_id="ID1925596567" >
                         <gating:RectangleGate eventsInside="1"  annoOffsetX="29"  annoOffsetY="85"  tint="#000000"  isTinted="0"  lineWeight="Normal"  userDefined="1"  percentX="0"  percentY="0" >
                           <gating:dimension gating:min="476.4543940268349"  gating:max="11525.707042070306" >
                             <data-type:fcs-dimension data-type:name="Comp-FITC-A" />
                           </gating:dimension>
                           <gating:dimension gating:min="1880.0910199684367"  gating:max="96362.63996842872" >
                             <data-type:fcs-dimension data-type:name="Comp-PE-Cy7-A" />
                           </gating:dimension>
                         </gating:RectangleGate>
                       </Gate>
                       <Subpopulations>
                         <Population name="CD25+"  annotation=""  owningGroup="24-10-18 110324"  expanded="0"  sortPriority="10"  count="457" >
                           <Graph smoothing="1"  backColor="#ffffff"  foreColor="#000000"  heatMapStatParameter="Comp-FITC-A"  type="Contour"  fast="1" >
                             <Axis dimension="x"  name="Comp-PerCP-Cy5-5-A"  label=""  auto="auto" />
                             <Axis dimension="y"  name="Comp-PE-A"  label=""  auto="auto" />
                             <GraphSettings level="5%"  smoothingHighResolution="1"  contourHighResolution="1"  histogramSmoothingCount="0"  graphResolution="256"  showOutliers="1"  drawLargeDots="0"  dotsToDraw="8000"  tint="le.chartfill.tinted.40"  lineWeight="le.lineweight.normal"  lineStyle="le.linestyle.solid" />
                             <GraphEnvironment showGrid="0"  showAxes="tnlTNL"  showGates="1"  showFreqOnPlots="1"  showGateNameOnPlots="1"  showMedians="0"  showUncomped="0"  addEventParam="0"  lastYAxisName="" >
                               <TextTraits font="SansSerif"  size="11"  name="Labels"  style="plain"  color="#000000"  background="#00ffffff"  just="left" />
                               <TextTraits font="SansSerif"  size="11"  name="LayoutGates"  style="plain"  color="#000000"  background="#00ffffff"  just="left" />
                               <TextTraits font="SansSerif"  size="9"  name="Numbers"  style="plain"  color="#000000"  background="#00ffffff"  just="left" />
                               <TextTraits font="SansSerif"  size="9"  name="Legend"  style="plain"  color="#000000"  background="#00ffffff"  just="left" />
                               <WindowPosition x="0"  y="23"  width="430"  height="579"  displayed="0"  panelState="---" />
                             </GraphEnvironment>
                           </Graph>
                           <Gate gating:id="ID959516726"  gating:parent_id="ID1480762725" >
                             <gating:RectangleGate eventsInside="1"  annoOffsetX="-36"  annoOffsetY="-123"  tint="#000000"  isTinted="0"  lineWeight="Normal"  userDefined="1"  percentX="0"  percentY="0" >
                               <gating:dimension gating:min="157.77457083749104"  gating:max="78286.51403075011" >
                                 <data-type:fcs-dimension data-type:name="Comp-APC-A" />
                               </gating:dimension>
                               <gating:dimension gating:min="-217.0778774827188"  gating:max="52098.21176775719" >
                                 <data-type:fcs-dimension data-type:name="Comp-PE-A" />
                               </gating:dimension>
                             </gating:RectangleGate>
                           </Gate>
                           <Subpopulations>
                             <Population name="FOXP3+Tregs"  annotation=""  owningGroup="24-10-18 110324"  expanded="0"  sortPriority="10"  count="285" >
                               <Graph smoothing="1"  backColor="#ffffff"  foreColor="#000000"  type="Contour"  fast="1" >
                                 <Axis dimension="x"  name="FSC-A"  label=""  auto="auto" />
                                 <Axis dimension="y"  name="SSC-A"  label=""  auto="auto" />
                                 <GraphSettings level="5%"  smoothingHighResolution="1"  contourHighResolution="1"  histogramSmoothingCount="0"  graphResolution="256"  showOutliers="1"  drawLargeDots="0"  dotsToDraw="8000"  tint="le.chartfill.tinted.40"  lineWeight="le.lineweight.normal"  lineStyle="le.linestyle.solid" />
                                 <GraphEnvironment showGrid="0"  showAxes="tnlTNL"  showGates="1"  showFreqOnPlots="1"  showGateNameOnPlots="1"  showMedians="0"  showUncomped="0"  addEventParam="0"  lastYAxisName="" >
                                   <TextTraits font="SansSerif"  size="11"  name="Labels"  style="plain"  color="#000000"  background="#00ffffff"  just="left" />
                                   <TextTraits font="SansSerif"  size="11"  name="LayoutGates"  style="plain"  color="#000000"  background="#00ffffff"  just="left" />
                                   <TextTraits font="SansSerif"  size="9"  name="Numbers"  style="plain"  color="#000000"  background="#00ffffff"  just="left" />
                                   <TextTraits font="SansSerif"  size="9"  name="Legend"  style="plain"  color="#000000"  background="#00ffffff"  just="left" />
                                   <WindowPosition x="0"  y="0"  width="430"  height="579"  displayed="1"  panelState="+--" />
                                 </GraphEnvironment>
                               </Graph>
                               <Gate gating:id="ID1381087155"  gating:parent_id="ID959516726" >
                                 <gating:PolygonGate eventsInside="1"  annoOffsetX="99"  annoOffsetY="-3"  tint="#000000"  isTinted="0"  lineWeight="Normal"  userDefined="1"  quadId="-1"  gateResolution="256" >
                                   <gating:dimension>
                                     <data-type:fcs-dimension data-type:name="Comp-PerCP-Cy5-5-A" />
                                   </gating:dimension>
                                   <gating:dimension>
                                     <data-type:fcs-dimension data-type:name="Comp-PE-A" />
                                   </gating:dimension>
                                   <gating:vertex>
                                     <gating:coordinate data-type:value="105.6321188631" />
                                     <gating:coordinate data-type:value="559.3847272716" />
                                   </gating:vertex>
                                   <gating:vertex>
                                     <gating:coordinate data-type:value="3448.8249207593" />
                                     <gating:coordinate data-type:value="2770.8813874464" />
                                   </gating:vertex>
                                   <gating:vertex>
                                     <gating:coordinate data-type:value="5849.6532539693" />
                                     <gating:coordinate data-type:value="188.7712454045" />
                                   </gating:vertex>
                                   <gating:vertex>
                                     <gating:coordinate data-type:value="2747.930795538" />
                                     <gating:coordinate data-type:value="-62.9738546059" />
                                   </gating:vertex>
                                   <gating:vertex>
                                     <gating:coordinate data-type:value="150.9862913735" />
                                     <gating:coordinate data-type:value="-54.2832251161" />
                                   </gating:vertex>
                                   <gating:vertex>
                                     <gating:coordinate data-type:value="63.0381359868" />
                                     <gating:coordinate data-type:value="355.7220946898" />
                                   </gating:vertex>
                                 </gating:PolygonGate>
                               </Gate>
                             </Population>
                             <Population name="Q1: foxp3- , cd127+"  annotation=""  owningGroup="24-10-18 110324"  expanded="0"  sortPriority="10"  count="115" >
                               <Graph smoothing="1"  backColor="#ffffff"  foreColor="#000000"  type="Contour"  fast="1" >
                                 <Axis dimension="x"  name="Comp-PerCP-Cy5-5-A"  label=""  auto="auto" />
                                 <Axis dimension="y"  name="Comp-PE-A"  label=""  auto="auto" />
                                 <GraphSettings level="5%"  smoothingHighResolution="1"  contourHighResolution="1"  histogramSmoothingCount="0"  graphResolution="256"  showOutliers="1"  drawLargeDots="0"  dotsToDraw="8000"  tint="le.chartfill.tinted.40"  lineWeight="le.lineweight.normal"  lineStyle="le.linestyle.solid" />
                                 <GraphEnvironment showGrid="0"  showAxes="tnlTNL"  showGates="1"  showFreqOnPlots="1"  showGateNameOnPlots="1"  showMedians="0"  showUncomped="0"  addEventParam="0"  lastYAxisName="" >
                                   <TextTraits font="SansSerif"  size="11"  name="Labels"  style="plain"  color="#000000"  background="#00ffffff"  just="left" />
                                   <TextTraits font="SansSerif"  size="11"  name="LayoutGates"  style="plain"  color="#000000"  background="#00ffffff"  just="left" />
                                   <TextTraits font="SansSerif"  size="9"  name="Numbers"  style="plain"  color="#000000"  background="#00ffffff"  just="left" />
                                   <TextTraits font="SansSerif"  size="9"  name="Legend"  style="plain"  color="#000000"  background="#00ffffff"  just="left" />
                                   <WindowPosition x="0"  y="0"  width="430"  height="579"  displayed="1"  panelState="+--" />
                                 </GraphEnvironment>
                               </Graph>
                               <Gate gating:id="ID318483091"  gating:parent_id="ID959516726" >
                                 <gating:PolygonGate eventsInside="1"  annoOffsetX="0"  annoOffsetY="0"  tint="#000000"  isTinted="0"  lineWeight="Normal"  userDefined="1"  quadId="2"  gateResolution="256" >
                                   <gating:dimension>
                                     <data-type:fcs-dimension data-type:name="Comp-PerCP-Cy5-5-A" />
                                   </gating:dimension>
                                   <gating:dimension>
                                     <data-type:fcs-dimension data-type:name="Comp-PE-A" />
                                   </gating:dimension>
                                   <gating:vertex>
                                     <gating:coordinate data-type:value="-397.9858953928" />
                                     <gating:coordinate data-type:value="703.556443463" />
                                   </gating:vertex>
                                   <gating:vertex>
                                     <gating:coordinate data-type:value="-397.9858953928" />
                                     <gating:coordinate data-type:value="274819.4897458782" />
                                   </gating:vertex>
                                   <gating:vertex>
                                     <gating:coordinate data-type:value="2838.0931568048" />
                                     <gating:coordinate data-type:value="274819.4897458782" />
                                   </gating:vertex>
                                   <gating:vertex>
                                     <gating:coordinate data-type:value="247.9260773114" />
                                     <gating:coordinate data-type:value="731.1069592816" />
                                   </gating:vertex>
                                 </gating:PolygonGate>
                               </Gate>
                             </Population>
                             <Population name="Q2: foxp3+ , cd127+"  annotation=""  owningGroup="24-10-18 110324"  expanded="0"  sortPriority="10"  count="38" >
                               <Graph smoothing="1"  backColor="#ffffff"  foreColor="#000000"  type="Contour"  fast="1" >
                                 <Axis dimension="x"  name="Comp-PerCP-Cy5-5-A"  label=""  auto="auto" />
                                 <Axis dimension="y"  name="Comp-PE-A"  label=""  auto="auto" />
                                 <GraphSettings level="5%"  smoothingHighResolution="1"  contourHighResolution="1"  histogramSmoothingCount="0"  graphResolution="256"  showOutliers="1"  drawLargeDots="0"  dotsToDraw="8000"  tint="le.chartfill.tinted.40"  lineWeight="le.lineweight.normal"  lineStyle="le.linestyle.solid" />
                                 <GraphEnvironment showGrid="0"  showAxes="tnlTNL"  showGates="1"  showFreqOnPlots="1"  showGateNameOnPlots="1"  showMedians="0"  showUncomped="0"  addEventParam="0"  lastYAxisName="" >
                                   <TextTraits font="SansSerif"  size="11"  name="Labels"  style="plain"  color="#000000"  background="#00ffffff"  just="left" />
                                   <TextTraits font="SansSerif"  size="11"  name="LayoutGates"  style="plain"  color="#000000"  background="#00ffffff"  just="left" />
                                   <TextTraits font="SansSerif"  size="9"  name="Numbers"  style="plain"  color="#000000"  background="#00ffffff"  just="left" />
                                   <TextTraits font="SansSerif"  size="9"  name="Legend"  style="plain"  color="#000000"  background="#00ffffff"  just="left" />
                                   <WindowPosition x="0"  y="0"  width="430"  height="579"  displayed="1"  panelState="+--" />
                                 </GraphEnvironment>
                               </Graph>
                               <Gate gating:id="ID1600080932"  gating:parent_id="ID959516726" >
                                 <gating:PolygonGate eventsInside="1"  annoOffsetX="0"  annoOffsetY="0"  tint="#000000"  isTinted="0"  lineWeight="Normal"  userDefined="1"  quadId="3"  gateResolution="256" >
                                   <gating:dimension>
                                     <data-type:fcs-dimension data-type:name="Comp-PerCP-Cy5-5-A" />
                                   </gating:dimension>
                                   <gating:dimension>
                                     <data-type:fcs-dimension data-type:name="Comp-PE-A" />
                                   </gating:dimension>
                                   <gating:vertex>
                                     <gating:coordinate data-type:value="261774.3422632428" />
                                     <gating:coordinate data-type:value="25195.0214133845" />
                                   </gating:vertex>
                                   <gating:vertex>
                                     <gating:coordinate data-type:value="261774.3422632428" />
                                     <gating:coordinate data-type:value="274819.4897458782" />
                                   </gating:vertex>
                                   <gating:vertex>
                                     <gating:coordinate data-type:value="2838.0931568048" />
                                     <gating:coordinate data-type:value="274819.4897458782" />
                                   </gating:vertex>
                                   <gating:vertex>
                                     <gating:coordinate data-type:value="247.9260773114" />
                                     <gating:coordinate data-type:value="731.1069592816" />
                                   </gating:vertex>
                                 </gating:PolygonGate>
                               </Gate>
                             </Population>
                             <Population name="Q3: foxp3+ , cd127-"  annotation=""  owningGroup="24-10-18 110324"  expanded="0"  sortPriority="10"  count="239" >
                               <Graph smoothing="1"  backColor="#ffffff"  foreColor="#000000"  type="Contour"  fast="1" >
                                 <Axis dimension="x"  name="Comp-PerCP-Cy5-5-A"  label=""  auto="auto" />
                                 <Axis dimension="y"  name="Comp-PE-A"  label=""  auto="auto" />
                                 <GraphSettings level="5%"  smoothingHighResolution="1"  contourHighResolution="1"  histogramSmoothingCount="0"  graphResolution="256"  showOutliers="1"  drawLargeDots="0"  dotsToDraw="8000"  tint="le.chartfill.tinted.40"  lineWeight="le.lineweight.normal"  lineStyle="le.linestyle.solid" />
                                 <GraphEnvironment showGrid="0"  showAxes="tnlTNL"  showGates="1"  showFreqOnPlots="1"  showGateNameOnPlots="1"  showMedians="0"  showUncomped="0"  addEventParam="0"  lastYAxisName="" >
                                   <TextTraits font="SansSerif"  size="11"  name="Labels"  style="plain"  color="#000000"  background="#00ffffff"  just="left" />
                                   <TextTraits font="SansSerif"  size="11"  name="LayoutGates"  style="plain"  color="#000000"  background="#00ffffff"  just="left" />
                                   <TextTraits font="SansSerif"  size="9"  name="Numbers"  style="plain"  color="#000000"  background="#00ffffff"  just="left" />
                                   <TextTraits font="SansSerif"  size="9"  name="Legend"  style="plain"  color="#000000"  background="#00ffffff"  just="left" />
                                   <WindowPosition x="0"  y="0"  width="430"  height="579"  displayed="1"  panelState="+--" />
                                 </GraphEnvironment>
                               </Graph>
                               <Gate gating:id="ID1851672409"  gating:parent_id="ID959516726" >
                                 <gating:PolygonGate eventsInside="1"  annoOffsetX="0"  annoOffsetY="0"  tint="#000000"  isTinted="0"  lineWeight="Normal"  userDefined="1"  quadId="1"  gateResolution="256" >
                                   <gating:dimension>
                                     <data-type:fcs-dimension data-type:name="Comp-PerCP-Cy5-5-A" />
                                   </gating:dimension>
                                   <gating:dimension>
                                     <data-type:fcs-dimension data-type:name="Comp-PE-A" />
                                   </gating:dimension>
                                   <gating:vertex>
                                     <gating:coordinate data-type:value="261774.3422632428" />
                                     <gating:coordinate data-type:value="25195.0214133845" />
                                   </gating:vertex>
                                   <gating:vertex>
                                     <gating:coordinate data-type:value="261774.3422632428" />
                                     <gating:coordinate data-type:value="-54.2832251161" />
                                   </gating:vertex>
                                   <gating:vertex>
                                     <gating:coordinate data-type:value="264.9357939892" />
                                     <gating:coordinate data-type:value="-54.2832251161" />
                                   </gating:vertex>
                                   <gating:vertex>
                                     <gating:coordinate data-type:value="247.9260773114" />
                                     <gating:coordinate data-type:value="731.1069592816" />
                                   </gating:vertex>
                                 </gating:PolygonGate>
                               </Gate>
                             </Population>
                             <Population name="Q4: foxp3- , cd127-"  annotation=""  owningGroup="24-10-18 110324"  expanded="0"  sortPriority="10"  count="65" >
                               <Graph smoothing="1"  backColor="#ffffff"  foreColor="#000000"  type="Contour"  fast="1" >
                                 <Axis dimension="x"  name="Comp-PerCP-Cy5-5-A"  label=""  auto="auto" />
                                 <Axis dimension="y"  name="Comp-PE-A"  label=""  auto="auto" />
                                 <GraphSettings level="5%"  smoothingHighResolution="1"  contourHighResolution="1"  histogramSmoothingCount="0"  graphResolution="256"  showOutliers="1"  drawLargeDots="0"  dotsToDraw="8000"  tint="le.chartfill.tinted.40"  lineWeight="le.lineweight.normal"  lineStyle="le.linestyle.solid" />
                                 <GraphEnvironment showGrid="0"  showAxes="tnlTNL"  showGates="1"  showFreqOnPlots="1"  showGateNameOnPlots="1"  showMedians="0"  showUncomped="0"  addEventParam="0"  lastYAxisName="" >
                                   <TextTraits font="SansSerif"  size="11"  name="Labels"  style="plain"  color="#000000"  background="#00ffffff"  just="left" />
                                   <TextTraits font="SansSerif"  size="11"  name="LayoutGates"  style="plain"  color="#000000"  background="#00ffffff"  just="left" />
                                   <TextTraits font="SansSerif"  size="9"  name="Numbers"  style="plain"  color="#000000"  background="#00ffffff"  just="left" />
                                   <TextTraits font="SansSerif"  size="9"  name="Legend"  style="plain"  color="#000000"  background="#00ffffff"  just="left" />
                                   <WindowPosition x="0"  y="0"  width="430"  height="579"  displayed="1"  panelState="+--" />
                                 </GraphEnvironment>
                               </Graph>
                               <Gate gating:id="ID829262094"  gating:parent_id="ID959516726" >
                                 <gating:PolygonGate eventsInside="1"  annoOffsetX="0"  annoOffsetY="0"  tint="#000000"  isTinted="0"  lineWeight="Normal"  userDefined="1"  quadId="0"  gateResolution="256" >
                                   <gating:dimension>
                                     <data-type:fcs-dimension data-type:name="Comp-PerCP-Cy5-5-A" />
                                   </gating:dimension>
                                   <gating:dimension>
                                     <data-type:fcs-dimension data-type:name="Comp-PE-A" />
                                   </gating:dimension>
                                   <gating:vertex>
                                     <gating:coordinate data-type:value="-397.9858953928" />
                                     <gating:coordinate data-type:value="703.556443463" />
                                   </gating:vertex>
                                   <gating:vertex>
                                     <gating:coordinate data-type:value="-397.9858953928" />
                                     <gating:coordinate data-type:value="-54.2832251161" />
                                   </gating:vertex>
                                   <gating:vertex>
                                     <gating:coordinate data-type:value="264.9357939892" />
                                     <gating:coordinate data-type:value="-54.2832251161" />
                                   </gating:vertex>
                                   <gating:vertex>
                                     <gating:coordinate data-type:value="247.9260773114" />
                                     <gating:coordinate data-type:value="731.1069592816" />
                                   </gating:vertex>
                                 </gating:PolygonGate>
                               </Gate>
                             </Population>
                           </Subpopulations>
                         </Population>
                         <Population name="Eff"  annotation=""  owningGroup="24-10-18 110324"  expanded="0"  sortPriority="10"  count="65" >
                           <Graph smoothing="1"  backColor="#ffffff"  foreColor="#000000"  type="Histogram"  fast="1" >
                             <Axis dimension="x"  name="Comp-PerCP-Cy5-5-A"  label=""  auto="auto" />
                             <Axis dimension="y"  name=""  label=""  auto="auto" />
                             <GraphSettings level="5%"  smoothingHighResolution="1"  contourHighResolution="1"  histogramSmoothingCount="0"  graphResolution="256"  showOutliers="1"  drawLargeDots="0"  dotsToDraw="8000"  tint="le.chartfill.tinted.40"  lineWeight="le.lineweight.normal"  lineStyle="le.linestyle.solid" />
                             <GraphEnvironment showGrid="0"  showAxes="tnlTNL"  showGates="1"  showFreqOnPlots="1"  showGateNameOnPlots="1"  showMedians="0"  showUncomped="0"  addEventParam="0"  lastYAxisName="" >
                               <TextTraits font="SansSerif"  size="11"  name="Labels"  style="plain"  color="#000000"  background="#00ffffff"  just="left" />
                               <TextTraits font="SansSerif"  size="11"  name="LayoutGates"  style="plain"  color="#000000"  background="#00ffffff"  just="left" />
                               <TextTraits font="SansSerif"  size="9"  name="Numbers"  style="plain"  color="#000000"  background="#00ffffff"  just="left" />
                               <TextTraits font="SansSerif"  size="9"  name="Legend"  style="plain"  color="#000000"  background="#00ffffff"  just="left" />
                               <WindowPosition x="0"  y="0"  width="430"  height="579"  displayed="1"  panelState="+--" />
                             </GraphEnvironment>
                           </Graph>
                           <Gate gating:id="ID2114781826"  gating:parent_id="ID1480762725" >
                             <gating:PolygonGate eventsInside="1"  annoOffsetX="0"  annoOffsetY="0"  tint="#000000"  isTinted="0"  lineWeight="Normal"  userDefined="1"  quadId="-1"  gateResolution="256" >
                               <gating:dimension>
                                 <data-type:fcs-dimension data-type:name="Comp-APC-A" />
                               </gating:dimension>
                               <gating:dimension>
                                 <data-type:fcs-dimension data-type:name="Comp-PE-A" />
                               </gating:dimension>
                               <gating:vertex>
                                 <gating:coordinate data-type:value="321.7610874175" />
                                 <gating:coordinate data-type:value="10785.0468425902" />
                               </gating:vertex>
                               <gating:vertex>
                                 <gating:coordinate data-type:value="357.691487345" />
                                 <gating:coordinate data-type:value="982.8751441865" />
                               </gating:vertex>
                               <gating:vertex>
                                 <gating:coordinate data-type:value="454.8092238318" />
                                 <gating:coordinate data-type:value="646.37819698" />
                               </gating:vertex>
                               <gating:vertex>
                                 <gating:coordinate data-type:value="9659.4849711757" />
                                 <gating:coordinate data-type:value="1624.451052796" />
                               </gating:vertex>
                               <gating:vertex>
                                 <gating:coordinate data-type:value="7351.4038337801" />
                                 <gating:coordinate data-type:value="8497.2836824051" />
                               </gating:vertex>
                               <gating:vertex>
                                 <gating:coordinate data-type:value="1516.5325563121" />
                                 <gating:coordinate data-type:value="10785.0468425902" />
                               </gating:vertex>
                             </gating:PolygonGate>
                           </Gate>
                         </Population>
                         <Population name="Treg"  annotation=""  owningGroup="24-10-18 110324"  expanded="0"  sortPriority="10"  count="268" >
                           <Graph smoothing="1"  backColor="#ffffff"  foreColor="#000000"  type="Contour"  fast="1" >
                             <Axis dimension="x"  name="FSC-A"  label=""  auto="auto" />
                             <Axis dimension="y"  name="SSC-A"  label=""  auto="auto" />
                             <GraphSettings level="5%"  smoothingHighResolution="1"  contourHighResolution="1"  histogramSmoothingCount="0"  graphResolution="256"  showOutliers="1"  drawLargeDots="0"  dotsToDraw="8000"  tint="le.chartfill.tinted.40"  lineWeight="le.lineweight.normal"  lineStyle="le.linestyle.solid" />
                             <GraphEnvironment showGrid="0"  showAxes="tnlTNL"  showGates="1"  showFreqOnPlots="1"  showGateNameOnPlots="1"  showMedians="0"  showUncomped="0"  addEventParam="0"  lastYAxisName="" >
                               <TextTraits font="SansSerif"  size="11"  name="Labels"  style="plain"  color="#000000"  background="#00ffffff"  just="left" />
                               <TextTraits font="SansSerif"  size="11"  name="LayoutGates"  style="plain"  color="#000000"  background="#00ffffff"  just="left" />
                               <TextTraits font="SansSerif"  size="9"  name="Numbers"  style="plain"  color="#000000"  background="#00ffffff"  just="left" />
                               <TextTraits font="SansSerif"  size="9"  name="Legend"  style="plain"  color="#000000"  background="#00ffffff"  just="left" />
                               <WindowPosition x="0"  y="0"  width="430"  height="579"  displayed="1"  panelState="+--" />
                             </GraphEnvironment>
                           </Graph>
                           <Gate gating:id="ID1528192779"  gating:parent_id="ID1480762725" >
                             <gating:PolygonGate eventsInside="1"  annoOffsetX="64"  annoOffsetY="-41"  tint="#000000"  isTinted="0"  lineWeight="Normal"  userDefined="1"  quadId="-1"  gateResolution="256" >
                               <gating:dimension>
                                 <data-type:fcs-dimension data-type:name="Comp-APC-A" />
                               </gating:dimension>
                               <gating:dimension>
                                 <data-type:fcs-dimension data-type:name="Comp-PE-A" />
                               </gating:dimension>
                               <gating:vertex>
                                 <gating:coordinate data-type:value="264.9357939892" />
                                 <gating:coordinate data-type:value="134.064488538" />
                               </gating:vertex>
                               <gating:vertex>
                                 <gating:coordinate data-type:value="579.2619513156" />
                                 <gating:coordinate data-type:value="759.7769978676" />
                               </gating:vertex>
                               <gating:vertex>
                                 <gating:coordinate data-type:value="4791.9871571859" />
                                 <gating:coordinate data-type:value="1360.9448084618" />
                               </gating:vertex>
                               <gating:vertex>
                                 <gating:coordinate data-type:value="13593.0911430369" />
                                 <gating:coordinate data-type:value="429.1687412852" />
                               </gating:vertex>
                               <gating:vertex>
                                 <gating:coordinate data-type:value="13593.0911430369" />
                                 <gating:coordinate data-type:value="-57.037942883" />
                               </gating:vertex>
                               <gating:vertex>
                                 <gating:coordinate data-type:value="1331.8850226032" />
                                 <gating:coordinate data-type:value="-57.037942883" />
                               </gating:vertex>
                               <gating:vertex>
                                 <gating:coordinate data-type:value="407.9004147521" />
                                 <gating:coordinate data-type:value="-57.037942883" />
                               </gating:vertex>
                             </gating:PolygonGate>
                           </Gate>
                         </Population>
                       </Subpopulations>
                     </Population>
                   </Subpopulations>
                 </Population>
                 <NotNode name="dead-"  annotation=""  owningGroup="24-10-18 110324"  expanded="0"  sortPriority="13"  count="7618" >
                   <Graph smoothing="1"  backColor="#ffffff"  foreColor="#000000"  heatMapStatParameter="Comp-FITC-A"  type="Contour"  fast="1" >
                     <Axis dimension="x"  name="Comp-Alexa Fluor 700-A"  label=""  auto="auto" />
                     <Axis dimension="y"  name="SSC-A"  label=""  auto="auto" />
                     <GraphSettings level="5%"  smoothingHighResolution="1"  contourHighResolution="1"  histogramSmoothingCount="0"  graphResolution="256"  showOutliers="1"  drawLargeDots="0"  dotsToDraw="8000"  tint="le.chartfill.tinted.40"  lineWeight="le.lineweight.normal"  lineStyle="le.linestyle.solid" />
                     <GraphEnvironment showGrid="0"  showAxes="tnlTNL"  showGates="1"  showFreqOnPlots="1"  showGateNameOnPlots="1"  showMedians="0"  showUncomped="0"  addEventParam="0"  lastYAxisName="" >
                       <TextTraits font="SansSerif"  size="11"  name="Labels"  style="plain"  color="#000000"  background="#00ffffff"  just="left" />
                       <TextTraits font="SansSerif"  size="11"  name="LayoutGates"  style="plain"  color="#000000"  background="#00ffffff"  just="left" />
                       <TextTraits font="SansSerif"  size="9"  name="Numbers"  style="plain"  color="#000000"  background="#00ffffff"  just="left" />
                       <TextTraits font="SansSerif"  size="9"  name="Legend"  style="plain"  color="#000000"  background="#00ffffff"  just="left" />
                       <WindowPosition x="0"  y="23"  width="430"  height="579"  displayed="0"  panelState="---" />
                     </GraphEnvironment>
                   </Graph>
                   <Gate gating:id="ID1206828991"  gating:parent_id="ID1989022646" >
                     <gating:PolygonGate eventsInside="1"  annoOffsetX="0"  annoOffsetY="0"  tint="#000000"  isTinted="0"  lineWeight="Normal"  userDefined="1"  quadId="-1"  gateResolution="256" >
                       <gating:dimension>
                         <data-type:fcs-dimension data-type:name="Comp-AmCyan-A" />
                       </gating:dimension>
                       <gating:dimension>
                         <data-type:fcs-dimension data-type:name="SSC-A" />
                       </gating:dimension>
                       <gating:vertex>
                         <gating:coordinate data-type:value="191.9694310991" />
                         <gating:coordinate data-type:value="26709.0113207547" />
                       </gating:vertex>
                       <gating:vertex>
                         <gating:coordinate data-type:value="2095.1516640677" />
                         <gating:coordinate data-type:value="264122.4452830189" />
                       </gating:vertex>
                       <gating:vertex>
                         <gating:coordinate data-type:value="733595.9719409032" />
                         <gating:coordinate data-type:value="272036.2264150943" />
                       </gating:vertex>
                       <gating:vertex>
                         <gating:coordinate data-type:value="698438.231026342" />
                         <gating:coordinate data-type:value="989.2226415094" />
                       </gating:vertex>
                       <gating:vertex>
                         <gating:coordinate data-type:value="126.6073762203" />
                         <gating:coordinate data-type:value="0" />
                       </gating:vertex>
                     </gating:PolygonGate>
                   </Gate>
                   <Subpopulations>
                     <Population name="CD3+"  annotation=""  owningGroup="24-10-18 110324"  expanded="0"  sortPriority="10"  count="3113" >
                       <Graph smoothing="1"  backColor="#ffffff"  foreColor="#000000"  type="Contour"  fast="1" >
                         <Axis dimension="x"  name="FSC-A"  label=""  auto="auto" />
                         <Axis dimension="y"  name="Comp-FITC-A"  label=""  auto="auto" />
                         <GraphSettings level="5%"  smoothingHighResolution="1"  contourHighResolution="1"  histogramSmoothingCount="0"  graphResolution="256"  showOutliers="1"  drawLargeDots="0"  dotsToDraw="8000"  tint="le.chartfill.tinted.40"  lineWeight="le.lineweight.normal"  lineStyle="le.linestyle.solid" />
                         <GraphEnvironment showGrid="0"  showAxes="tnlTNL"  showGates="1"  showFreqOnPlots="1"  showGateNameOnPlots="1"  showMedians="0"  showUncomped="0"  addEventParam="0"  lastYAxisName="" >
                           <TextTraits font="SansSerif"  size="11"  name="Labels"  style="plain"  color="#000000"  background="#00ffffff"  just="left" />
                           <TextTraits font="SansSerif"  size="11"  name="LayoutGates"  style="plain"  color="#000000"  background="#00ffffff"  just="left" />
                           <TextTraits font="SansSerif"  size="9"  name="Numbers"  style="plain"  color="#000000"  background="#00ffffff"  just="left" />
                           <TextTraits font="SansSerif"  size="9"  name="Legend"  style="plain"  color="#000000"  background="#00ffffff"  just="left" />
                           <WindowPosition x="0"  y="0"  width="430"  height="579"  displayed="1"  panelState="+--" />
                         </GraphEnvironment>
                       </Graph>
                       <Gate gating:id="ID437681077"  gating:parent_id="ID1206828991" >
                         <gating:PolygonGate eventsInside="1"  annoOffsetX="46"  annoOffsetY="-51"  tint="#000000"  isTinted="0"  lineWeight="Normal"  userDefined="1"  quadId="-1"  gateResolution="256" >
                           <gating:dimension>
                             <data-type:fcs-dimension data-type:name="Comp-PE-Cy7-A" />
                           </gating:dimension>
                           <gating:dimension>
                             <data-type:fcs-dimension data-type:name="SSC-A" />
                           </gating:dimension>
                           <gating:vertex>
                             <gating:coordinate data-type:value="104746.933216534" />
                             <gating:coordinate data-type:value="83269.2705882353" />
                           </gating:vertex>
                           <gating:vertex>
                             <gating:coordinate data-type:value="95983.6562670627" />
                             <gating:coordinate data-type:value="8224.1254901961" />
                           </gating:vertex>
                           <gating:vertex>
                             <gating:coordinate data-type:value="3827.9634115134" />
                             <gating:coordinate data-type:value="8224.1254901961" />
                           </gating:vertex>
                           <gating:vertex>
                             <gating:coordinate data-type:value="760.4993993931" />
                             <gating:coordinate data-type:value="17476.2666666667" />
                           </gating:vertex>
                           <gating:vertex>
                             <gating:coordinate data-type:value="699.8516145397" />
                             <gating:coordinate data-type:value="39064.5960784314" />
                           </gating:vertex>
                           <gating:vertex>
                             <gating:coordinate data-type:value="792.8416004065" />
                             <gating:coordinate data-type:value="57568.8784313725" />
                           </gating:vertex>
                           <gating:vertex>
                             <gating:coordinate data-type:value="2188.5439998595" />
                             <gating:coordinate data-type:value="68877.0509803922" />
                           </gating:vertex>
                           <gating:vertex>
                             <gating:coordinate data-type:value="9934.742909011" />
                             <gating:coordinate data-type:value="75045.1450980392" />
                           </gating:vertex>
                         </gating:PolygonGate>
                       </Gate>
                     </Population>
                     <Population name="CD45"  annotation=""  owningGroup="24-10-18 110324"  expanded="0"  sortPriority="10"  count="7548" >
                       <Graph smoothing="1"  backColor="#ffffff"  foreColor="#000000"  heatMapStatParameter="Comp-FITC-A"  type="Contour"  fast="1" >
                         <Axis dimension="x"  name="Comp-AmCyan-A"  label=""  auto="auto" />
                         <Axis dimension="y"  name="SSC-A"  label=""  auto="auto" />
                         <GraphSettings level="5%"  smoothingHighResolution="1"  contourHighResolution="1"  histogramSmoothingCount="0"  graphResolution="256"  showOutliers="1"  drawLargeDots="0"  dotsToDraw="8000"  tint="le.chartfill.tinted.40"  lineWeight="le.lineweight.normal"  lineStyle="le.linestyle.solid" />
                         <GraphEnvironment showGrid="0"  showAxes="tnlTNL"  showGates="1"  showFreqOnPlots="1"  showGateNameOnPlots="1"  showMedians="0"  showUncomped="0"  addEventParam="0"  lastYAxisName="" >
                           <TextTraits font="SansSerif"  size="11"  name="Labels"  style="plain"  color="#000000"  background="#00ffffff"  just="left" />
                           <TextTraits font="SansSerif"  size="11"  name="LayoutGates"  style="plain"  color="#000000"  background="#00ffffff"  just="left" />
                           <TextTraits font="SansSerif"  size="9"  name="Numbers"  style="plain"  color="#000000"  background="#00ffffff"  just="left" />
                           <TextTraits font="SansSerif"  size="9"  name="Legend"  style="plain"  color="#000000"  background="#00ffffff"  just="left" />
                           <WindowPosition x="0"  y="0"  width="430"  height="579"  displayed="0"  panelState="---" />
                         </GraphEnvironment>
                       </Graph>
                       <Gate gating:id="ID202994535"  gating:parent_id="ID1206828991" >
                         <gating:RectangleGate eventsInside="1"  annoOffsetX="56"  annoOffsetY="40"  tint="#000000"  isTinted="0"  lineWeight="Normal"  userDefined="1"  percentX="0"  percentY="0" >
                           <gating:dimension gating:min="360.39525180446054"  gating:max="70272.0933577194" >
                             <data-type:fcs-dimension data-type:name="Comp-Alexa Fluor 700-A" />
                           </gating:dimension>
                           <gating:dimension gating:min="1040.2539682539682"  gating:max="255902.47619047618" >
                             <data-type:fcs-dimension data-type:name="SSC-A" />
                           </gating:dimension>
                         </gating:RectangleGate>
                       </Gate>
                     </Population>
                     <Population name="R5"  annotation=""  owningGroup="24-10-18 110324"  expanded="0"  sortPriority="10"  count="5950" >
                       <Graph smoothing="0"  backColor="#ffffff"  foreColor="#000000"  heatMapStatParameter="Comp-FITC-A"  type="Pseudocolor"  fast="1" >
                         <Axis dimension="x"  name="Comp-FITC-A"  label=""  auto="auto" />
                         <Axis dimension="y"  name="Comp-PE-Cy7-A"  label=""  auto="auto" />
                         <GraphSettings level="5%"  smoothingHighResolution="1"  contourHighResolution="1"  histogramSmoothingCount="0"  graphResolution="256"  showOutliers="0"  drawLargeDots="0"  dotsToDraw="8000"  tint="le.chartfill.tinted.40"  lineWeight="le.lineweight.normal"  lineStyle="le.linestyle.solid" />
                         <GraphEnvironment showGrid="0"  showAxes="tnlTNL"  showGates="1"  showFreqOnPlots="1"  showGateNameOnPlots="1"  showMedians="0"  showUncomped="0"  addEventParam="0"  lastYAxisName="" >
                           <TextTraits font="SansSerif"  size="11"  name="Labels"  style="plain"  color="#000000"  background="#00ffffff"  just="left" />
                           <TextTraits font="SansSerif"  size="11"  name="LayoutGates"  style="plain"  color="#000000"  background="#00ffffff"  just="left" />
                           <TextTraits font="SansSerif"  size="9"  name="Numbers"  style="plain"  color="#000000"  background="#00ffffff"  just="left" />
                           <TextTraits font="SansSerif"  size="9"  name="Legend"  style="plain"  color="#000000"  background="#00ffffff"  just="left" />
                           <WindowPosition x="0"  y="23"  width="430"  height="579"  displayed="0"  panelState="---" />
                         </GraphEnvironment>
                       </Graph>
                       <Gate gating:id="ID1696504808"  gating:parent_id="ID1206828991" >
                         <gating:PolygonGate eventsInside="1"  annoOffsetX="105"  annoOffsetY="20"  tint="#000000"  isTinted="0"  lineWeight="Normal"  userDefined="1"  quadId="-1"  gateResolution="256" >
                           <gating:dimension>
                             <data-type:fcs-dimension data-type:name="Comp-Alexa Fluor 700-A" />
                           </gating:dimension>
                           <gating:dimension>
                             <data-type:fcs-dimension data-type:name="SSC-A" />
                           </gating:dimension>
                           <gating:vertex>
                             <gating:coordinate data-type:value="13360.3890954285" />
                             <gating:coordinate data-type:value="26006.3492063492" />
                           </gating:vertex>
                           <gating:vertex>
                             <gating:coordinate data-type:value="2669.2117066668" />
                             <gating:coordinate data-type:value="-2080.5079365079" />
                           </gating:vertex>
                           <gating:vertex>
                             <gating:coordinate data-type:value="408.98795677" />
                             <gating:coordinate data-type:value="16644.0634920635" />
                           </gating:vertex>
                           <gating:vertex>
                             <gating:coordinate data-type:value="464.4127131374" />
                             <gating:coordinate data-type:value="41610.1587301587" />
                           </gating:vertex>
                           <gating:vertex>
                             <gating:coordinate data-type:value="1841.1341005744" />
                             <gating:coordinate data-type:value="78019.0476190476" />
                           </gating:vertex>
                           <gating:vertex>
                             <gating:coordinate data-type:value="11638.8832103152" />
                             <gating:coordinate data-type:value="92582.6031746032" />
                           </gating:vertex>
                         </gating:PolygonGate>
                       </Gate>
                       <Subpopulations>
                         <Population name="CD3+CD4-"  annotation=""  owningGroup="24-10-18 110324"  expanded="0"  sortPriority="10"  count="735" >
                           <Graph smoothing="1"  backColor="#ffffff"  foreColor="#000000"  type="Contour"  fast="1" >
                             <Axis dimension="x"  name="Comp-APC-A"  label=""  auto="auto" />
                             <Axis dimension="y"  name="Comp-FITC-A"  label=""  auto="auto" />
                             <GraphSettings level="5%"  smoothingHighResolution="1"  contourHighResolution="1"  histogramSmoothingCount="0"  graphResolution="256"  showOutliers="1"  drawLargeDots="0"  dotsToDraw="8000"  tint="le.chartfill.tinted.40"  lineWeight="le.lineweight.normal"  lineStyle="le.linestyle.solid" />
                             <GraphEnvironment showGrid="0"  showAxes="tnlTNL"  showGates="1"  showFreqOnPlots="1"  showGateNameOnPlots="1"  showMedians="0"  showUncomped="0"  addEventParam="0"  lastYAxisName="" >
                               <TextTraits font="SansSerif"  size="11"  name="Labels"  style="plain"  color="#000000"  background="#00ffffff"  just="left" />
                               <TextTraits font="SansSerif"  size="11"  name="LayoutGates"  style="plain"  color="#000000"  background="#00ffffff"  just="left" />
                               <TextTraits font="SansSerif"  size="9"  name="Numbers"  style="plain"  color="#000000"  background="#00ffffff"  just="left" />
                               <TextTraits font="SansSerif"  size="9"  name="Legend"  style="plain"  color="#000000"  background="#00ffffff"  just="left" />
                               <WindowPosition x="0"  y="0"  width="430"  height="579"  displayed="0"  panelState="+--" />
                             </GraphEnvironment>
                           </Graph>
                           <Gate gating:id="ID1472189363"  gating:parent_id="ID1696504808" >
                             <gating:RectangleGate eventsInside="1"  annoOffsetX="-2"  annoOffsetY="73"  tint="#000000"  isTinted="0"  lineWeight="Normal"  userDefined="1"  percentX="0"  percentY="0" >
                               <gating:dimension gating:min="-42.469411931522956"  gating:max="476.45439402734246" >
                                 <data-type:fcs-dimension data-type:name="Comp-FITC-A" />
                               </gating:dimension>
                               <gating:dimension gating:min="1687.5847961810614"  gating:max="96740.00038166213" >
                                 <data-type:fcs-dimension data-type:name="Comp-PE-Cy7-A" />
                               </gating:dimension>
                             </gating:RectangleGate>
                           </Gate>
                         </Population>
                         <Population name="cd4, cd3 subset"  annotation=""  owningGroup="24-10-18 110324"  expanded="0"  sortPriority="10"  count="2338" >
                           <Graph smoothing="1"  backColor="#ffffff"  foreColor="#000000"  heatMapStatParameter="Comp-FITC-A"  type="Contour"  fast="1" >
                             <Axis dimension="x"  name="Comp-APC-A"  label=""  auto="auto" />
                             <Axis dimension="y"  name="Comp-PE-A"  label=""  auto="auto" />
                             <GraphSettings level="5%"  smoothingHighResolution="1"  contourHighResolution="1"  histogramSmoothingCount="0"  graphResolution="256"  showOutliers="1"  drawLargeDots="0"  dotsToDraw="8000"  tint="le.chartfill.tinted.40"  lineWeight="le.lineweight.normal"  lineStyle="le.linestyle.solid" />
                             <GraphEnvironment showGrid="0"  showAxes="tnlTNL"  showGates="1"  showFreqOnPlots="1"  showGateNameOnPlots="1"  showMedians="0"  showUncomped="0"  addEventParam="0"  lastYAxisName="" >
                               <TextTraits font="SansSerif"  size="11"  name="Labels"  style="plain"  color="#000000"  background="#00ffffff"  just="left" />
                               <TextTraits font="SansSerif"  size="11"  name="LayoutGates"  style="plain"  color="#000000"  background="#00ffffff"  just="left" />
                               <TextTraits font="SansSerif"  size="9"  name="Numbers"  style="plain"  color="#000000"  background="#00ffffff"  just="left" />
                               <TextTraits font="SansSerif"  size="9"  name="Legend"  style="plain"  color="#000000"  background="#00ffffff"  just="left" />
                               <WindowPosition x="0"  y="23"  width="430"  height="579"  displayed="1"  panelState="---" />
                             </GraphEnvironment>
                           </Graph>
                           <Gate gating:id="ID2128462114"  gating:parent_id="ID1696504808" >
                             <gating:RectangleGate eventsInside="1"  annoOffsetX="29"  annoOffsetY="85"  tint="#000000"  isTinted="0"  lineWeight="Normal"  userDefined="1"  percentX="0"  percentY="0" >
                               <gating:dimension gating:min="476.4543940268349"  gating:max="11525.707042070306" >
                                 <data-type:fcs-dimension data-type:name="Comp-FITC-A" />
                               </gating:dimension>
                               <gating:dimension gating:min="1880.0910199684367"  gating:max="96362.63996842872" >
                                 <data-type:fcs-dimension data-type:name="Comp-PE-Cy7-A" />
                               </gating:dimension>
                             </gating:RectangleGate>
                           </Gate>
                           <Subpopulations>
                             <Population name="CD25+"  annotation=""  owningGroup="24-10-18 110324"  expanded="0"  sortPriority="10"  count="404" >
                               <Graph smoothing="1"  backColor="#ffffff"  foreColor="#000000"  heatMapStatParameter="Comp-FITC-A"  type="Contour"  fast="1" >
                                 <Axis dimension="x"  name="Comp-PerCP-Cy5-5-A"  label=""  auto="auto" />
                                 <Axis dimension="y"  name="Comp-PE-A"  label=""  auto="auto" />
                                 <GraphSettings level="5%"  smoothingHighResolution="1"  contourHighResolution="1"  histogramSmoothingCount="0"  graphResolution="256"  showOutliers="1"  drawLargeDots="0"  dotsToDraw="8000"  tint="le.chartfill.tinted.40"  lineWeight="le.lineweight.normal"  lineStyle="le.linestyle.solid" />
                                 <GraphEnvironment showGrid="0"  showAxes="tnlTNL"  showGates="1"  showFreqOnPlots="1"  showGateNameOnPlots="1"  showMedians="0"  showUncomped="0"  addEventParam="0"  lastYAxisName="" >
                                   <TextTraits font="SansSerif"  size="11"  name="Labels"  style="plain"  color="#000000"  background="#00ffffff"  just="left" />
                                   <TextTraits font="SansSerif"  size="11"  name="LayoutGates"  style="plain"  color="#000000"  background="#00ffffff"  just="left" />
                                   <TextTraits font="SansSerif"  size="9"  name="Numbers"  style="plain"  color="#000000"  background="#00ffffff"  just="left" />
                                   <TextTraits font="SansSerif"  size="9"  name="Legend"  style="plain"  color="#000000"  background="#00ffffff"  just="left" />
                                   <WindowPosition x="675"  y="65"  width="430"  height="579"  displayed="0"  panelState="---" />
                                 </GraphEnvironment>
                               </Graph>
                               <Gate gating:id="ID966268885"  gating:parent_id="ID2128462114" >
                                 <gating:RectangleGate eventsInside="1"  annoOffsetX="-36"  annoOffsetY="-123"  tint="#000000"  isTinted="0"  lineWeight="Normal"  userDefined="1"  percentX="0"  percentY="0" >
                                   <gating:dimension gating:min="157.77457083749104"  gating:max="78286.51403075011" >
                                     <data-type:fcs-dimension data-type:name="Comp-APC-A" />
                                   </gating:dimension>
                                   <gating:dimension gating:min="-217.0778774827188"  gating:max="52098.21176775719" >
                                     <data-type:fcs-dimension data-type:name="Comp-PE-A" />
                                   </gating:dimension>
                                 </gating:RectangleGate>
                               </Gate>
                               <Subpopulations>
                                 <Population name="FOXP3+Tregs"  annotation=""  owningGroup="24-10-18 110324"  expanded="0"  sortPriority="10"  count="259" >
                                   <Graph smoothing="1"  backColor="#ffffff"  foreColor="#000000"  type="Contour"  fast="1" >
                                     <Axis dimension="x"  name="FSC-A"  label=""  auto="auto" />
                                     <Axis dimension="y"  name="SSC-A"  label=""  auto="auto" />
                                     <GraphSettings level="5%"  smoothingHighResolution="1"  contourHighResolution="1"  histogramSmoothingCount="0"  graphResolution="256"  showOutliers="1"  drawLargeDots="0"  dotsToDraw="8000"  tint="le.chartfill.tinted.40"  lineWeight="le.lineweight.normal"  lineStyle="le.linestyle.solid" />
                                     <GraphEnvironment showGrid="0"  showAxes="tnlTNL"  showGates="1"  showFreqOnPlots="1"  showGateNameOnPlots="1"  showMedians="0"  showUncomped="0"  addEventParam="0"  lastYAxisName="" >
                                       <TextTraits font="SansSerif"  size="11"  name="Labels"  style="plain"  color="#000000"  background="#00ffffff"  just="left" />
                                       <TextTraits font="SansSerif"  size="11"  name="LayoutGates"  style="plain"  color="#000000"  background="#00ffffff"  just="left" />
                                       <TextTraits font="SansSerif"  size="9"  name="Numbers"  style="plain"  color="#000000"  background="#00ffffff"  just="left" />
                                       <TextTraits font="SansSerif"  size="9"  name="Legend"  style="plain"  color="#000000"  background="#00ffffff"  just="left" />
                                       <WindowPosition x="0"  y="0"  width="430"  height="579"  displayed="1"  panelState="+--" />
                                     </GraphEnvironment>
                                   </Graph>
                                   <Gate gating:id="ID675810005"  gating:parent_id="ID966268885" >
                                     <gating:PolygonGate eventsInside="1"  annoOffsetX="99"  annoOffsetY="-3"  tint="#000000"  isTinted="0"  lineWeight="Normal"  userDefined="1"  quadId="-1"  gateResolution="256" >
                                       <gating:dimension>
                                         <data-type:fcs-dimension data-type:name="Comp-PerCP-Cy5-5-A" />
                                       </gating:dimension>
                                       <gating:dimension>
                                         <data-type:fcs-dimension data-type:name="Comp-PE-A" />
                                       </gating:dimension>
                                       <gating:vertex>
                                         <gating:coordinate data-type:value="105.6321188631" />
                                         <gating:coordinate data-type:value="559.3847272716" />
                                       </gating:vertex>
                                       <gating:vertex>
                                         <gating:coordinate data-type:value="3448.8249207593" />
                                         <gating:coordinate data-type:value="2770.8813874464" />
                                       </gating:vertex>
                                       <gating:vertex>
                                         <gating:coordinate data-type:value="5849.6532539693" />
                                         <gating:coordinate data-type:value="188.7712454045" />
                                       </gating:vertex>
                                       <gating:vertex>
                                         <gating:coordinate data-type:value="2747.930795538" />
                                         <gating:coordinate data-type:value="-62.9738546059" />
                                       </gating:vertex>
                                       <gating:vertex>
                                         <gating:coordinate data-type:value="150.9862913735" />
                                         <gating:coordinate data-type:value="-54.2832251161" />
                                       </gating:vertex>
                                       <gating:vertex>
                                         <gating:coordinate data-type:value="63.0381359868" />
                                         <gating:coordinate data-type:value="355.7220946898" />
                                       </gating:vertex>
                                     </gating:PolygonGate>
                                   </Gate>
                                 </Population>
                                 <Population name="Q1: foxp3- , cd127+"  annotation=""  owningGroup="24-10-18 110324"  expanded="0"  sortPriority="10"  count="95" >
                                   <Graph smoothing="1"  backColor="#ffffff"  foreColor="#000000"  type="Contour"  fast="1" >
                                     <Axis dimension="x"  name="Comp-PerCP-Cy5-5-A"  label=""  auto="auto" />
                                     <Axis dimension="y"  name="Comp-PE-A"  label=""  auto="auto" />
                                     <GraphSettings level="5%"  smoothingHighResolution="1"  contourHighResolution="1"  histogramSmoothingCount="0"  graphResolution="256"  showOutliers="1"  drawLargeDots="0"  dotsToDraw="8000"  tint="le.chartfill.tinted.40"  lineWeight="le.lineweight.normal"  lineStyle="le.linestyle.solid" />
                                     <GraphEnvironment showGrid="0"  showAxes="tnlTNL"  showGates="1"  showFreqOnPlots="1"  showGateNameOnPlots="1"  showMedians="0"  showUncomped="0"  addEventParam="0"  lastYAxisName="" >
                                       <TextTraits font="SansSerif"  size="11"  name="Labels"  style="plain"  color="#000000"  background="#00ffffff"  just="left" />
                                       <TextTraits font="SansSerif"  size="11"  name="LayoutGates"  style="plain"  color="#000000"  background="#00ffffff"  just="left" />
                                       <TextTraits font="SansSerif"  size="9"  name="Numbers"  style="plain"  color="#000000"  background="#00ffffff"  just="left" />
                                       <TextTraits font="SansSerif"  size="9"  name="Legend"  style="plain"  color="#000000"  background="#00ffffff"  just="left" />
                                       <WindowPosition x="0"  y="0"  width="430"  height="579"  displayed="1"  panelState="+--" />
                                     </GraphEnvironment>
                                   </Graph>
                                   <Gate gating:id="ID29582884"  gating:parent_id="ID966268885" >
                                     <gating:PolygonGate eventsInside="1"  annoOffsetX="0"  annoOffsetY="0"  tint="#000000"  isTinted="0"  lineWeight="Normal"  userDefined="1"  quadId="2"  gateResolution="256" >
                                       <gating:dimension>
                                         <data-type:fcs-dimension data-type:name="Comp-PerCP-Cy5-5-A" />
                                       </gating:dimension>
                                       <gating:dimension>
                                         <data-type:fcs-dimension data-type:name="Comp-PE-A" />
                                       </gating:dimension>
                                       <gating:vertex>
                                         <gating:coordinate data-type:value="-397.9858953928" />
                                         <gating:coordinate data-type:value="703.556443463" />
                                       </gating:vertex>
                                       <gating:vertex>
                                         <gating:coordinate data-type:value="-397.9858953928" />
                                         <gating:coordinate data-type:value="274819.4897458782" />
                                       </gating:vertex>
                                       <gating:vertex>
                                         <gating:coordinate data-type:value="2838.0931568048" />
                                         <gating:coordinate data-type:value="274819.4897458782" />
                                       </gating:vertex>
                                       <gating:vertex>
                                         <gating:coordinate data-type:value="247.9260773114" />
                                         <gating:coordinate data-type:value="731.1069592816" />
                                       </gating:vertex>
                                     </gating:PolygonGate>
                                   </Gate>
                                 </Population>
                                 <Population name="Q2: foxp3+ , cd127+"  annotation=""  owningGroup="24-10-18 110324"  expanded="0"  sortPriority="10"  count="37" >
                                   <Graph smoothing="1"  backColor="#ffffff"  foreColor="#000000"  type="Contour"  fast="1" >
                                     <Axis dimension="x"  name="Comp-PerCP-Cy5-5-A"  label=""  auto="auto" />
                                     <Axis dimension="y"  name="Comp-PE-A"  label=""  auto="auto" />
                                     <GraphSettings level="5%"  smoothingHighResolution="1"  contourHighResolution="1"  histogramSmoothingCount="0"  graphResolution="256"  showOutliers="1"  drawLargeDots="0"  dotsToDraw="8000"  tint="le.chartfill.tinted.40"  lineWeight="le.lineweight.normal"  lineStyle="le.linestyle.solid" />
                                     <GraphEnvironment showGrid="0"  showAxes="tnlTNL"  showGates="1"  showFreqOnPlots="1"  showGateNameOnPlots="1"  showMedians="0"  showUncomped="0"  addEventParam="0"  lastYAxisName="" >
                                       <TextTraits font="SansSerif"  size="11"  name="Labels"  style="plain"  color="#000000"  background="#00ffffff"  just="left" />
                                       <TextTraits font="SansSerif"  size="11"  name="LayoutGates"  style="plain"  color="#000000"  background="#00ffffff"  just="left" />
                                       <TextTraits font="SansSerif"  size="9"  name="Numbers"  style="plain"  color="#000000"  background="#00ffffff"  just="left" />
                                       <TextTraits font="SansSerif"  size="9"  name="Legend"  style="plain"  color="#000000"  background="#00ffffff"  just="left" />
                                       <WindowPosition x="0"  y="0"  width="430"  height="579"  displayed="1"  panelState="+--" />
                                     </GraphEnvironment>
                                   </Graph>
                                   <Gate gating:id="ID285701103"  gating:parent_id="ID966268885" >
                                     <gating:PolygonGate eventsInside="1"  annoOffsetX="0"  annoOffsetY="0"  tint="#000000"  isTinted="0"  lineWeight="Normal"  userDefined="1"  quadId="3"  gateResolution="256" >
                                       <gating:dimension>
                                         <data-type:fcs-dimension data-type:name="Comp-PerCP-Cy5-5-A" />
                                       </gating:dimension>
                                       <gating:dimension>
                                         <data-type:fcs-dimension data-type:name="Comp-PE-A" />
                                       </gating:dimension>
                                       <gating:vertex>
                                         <gating:coordinate data-type:value="261774.3422632428" />
                                         <gating:coordinate data-type:value="25195.0214133845" />
                                       </gating:vertex>
                                       <gating:vertex>
                                         <gating:coordinate data-type:value="261774.3422632428" />
                                         <gating:coordinate data-type:value="274819.4897458782" />
                                       </gating:vertex>
                                       <gating:vertex>
                                         <gating:coordinate data-type:value="2838.0931568048" />
                                         <gating:coordinate data-type:value="274819.4897458782" />
                                       </gating:vertex>
                                       <gating:vertex>
                                         <gating:coordinate data-type:value="247.9260773114" />
                                         <gating:coordinate data-type:value="731.1069592816" />
                                       </gating:vertex>
                                     </gating:PolygonGate>
                                   </Gate>
                                 </Population>
                                 <Population name="Q3: foxp3+ , cd127-"  annotation=""  owningGroup="24-10-18 110324"  expanded="0"  sortPriority="10"  count="222" >
                                   <Graph smoothing="1"  backColor="#ffffff"  foreColor="#000000"  type="Contour"  fast="1" >
                                     <Axis dimension="x"  name="Comp-PerCP-Cy5-5-A"  label=""  auto="auto" />
                                     <Axis dimension="y"  name="Comp-PE-A"  label=""  auto="auto" />
                                     <GraphSettings level="5%"  smoothingHighResolution="1"  contourHighResolution="1"  histogramSmoothingCount="0"  graphResolution="256"  showOutliers="1"  drawLargeDots="0"  dotsToDraw="8000"  tint="le.chartfill.tinted.40"  lineWeight="le.lineweight.normal"  lineStyle="le.linestyle.solid" />
                                     <GraphEnvironment showGrid="0"  showAxes="tnlTNL"  showGates="1"  showFreqOnPlots="1"  showGateNameOnPlots="1"  showMedians="0"  showUncomped="0"  addEventParam="0"  lastYAxisName="" >
                                       <TextTraits font="SansSerif"  size="11"  name="Labels"  style="plain"  color="#000000"  background="#00ffffff"  just="left" />
                                       <TextTraits font="SansSerif"  size="11"  name="LayoutGates"  style="plain"  color="#000000"  background="#00ffffff"  just="left" />
                                       <TextTraits font="SansSerif"  size="9"  name="Numbers"  style="plain"  color="#000000"  background="#00ffffff"  just="left" />
                                       <TextTraits font="SansSerif"  size="9"  name="Legend"  style="plain"  color="#000000"  background="#00ffffff"  just="left" />
                                       <WindowPosition x="0"  y="0"  width="430"  height="579"  displayed="1"  panelState="+--" />
                                     </GraphEnvironment>
                                   </Graph>
                                   <Gate gating:id="ID1759049893"  gating:parent_id="ID966268885" >
                                     <gating:PolygonGate eventsInside="1"  annoOffsetX="0"  annoOffsetY="0"  tint="#000000"  isTinted="0"  lineWeight="Normal"  userDefined="1"  quadId="1"  gateResolution="256" >
                                       <gating:dimension>
                                         <data-type:fcs-dimension data-type:name="Comp-PerCP-Cy5-5-A" />
                                       </gating:dimension>
                                       <gating:dimension>
                                         <data-type:fcs-dimension data-type:name="Comp-PE-A" />
                                       </gating:dimension>
                                       <gating:vertex>
                                         <gating:coordinate data-type:value="261774.3422632428" />
                                         <gating:coordinate data-type:value="25195.0214133845" />
                                       </gating:vertex>
                                       <gating:vertex>
                                         <gating:coordinate data-type:value="261774.3422632428" />
                                         <gating:coordinate data-type:value="-54.2832251161" />
                                       </gating:vertex>
                                       <gating:vertex>
                                         <gating:coordinate data-type:value="264.9357939892" />
                                         <gating:coordinate data-type:value="-54.2832251161" />
                                       </gating:vertex>
                                       <gating:vertex>
                                         <gating:coordinate data-type:value="247.9260773114" />
                                         <gating:coordinate data-type:value="731.1069592816" />
                                       </gating:vertex>
                                     </gating:PolygonGate>
                                   </Gate>
                                 </Population>
                                 <Population name="Q4: foxp3- , cd127-"  annotation=""  owningGroup="24-10-18 110324"  expanded="0"  sortPriority="10"  count="50" >
                                   <Graph smoothing="1"  backColor="#ffffff"  foreColor="#000000"  type="Contour"  fast="1" >
                                     <Axis dimension="x"  name="Comp-PerCP-Cy5-5-A"  label=""  auto="auto" />
                                     <Axis dimension="y"  name="Comp-PE-A"  label=""  auto="auto" />
                                     <GraphSettings level="5%"  smoothingHighResolution="1"  contourHighResolution="1"  histogramSmoothingCount="0"  graphResolution="256"  showOutliers="1"  drawLargeDots="0"  dotsToDraw="8000"  tint="le.chartfill.tinted.40"  lineWeight="le.lineweight.normal"  lineStyle="le.linestyle.solid" />
                                     <GraphEnvironment showGrid="0"  showAxes="tnlTNL"  showGates="1"  showFreqOnPlots="1"  showGateNameOnPlots="1"  showMedians="0"  showUncomped="0"  addEventParam="0"  lastYAxisName="" >
                                       <TextTraits font="SansSerif"  size="11"  name="Labels"  style="plain"  color="#000000"  background="#00ffffff"  just="left" />
                                       <TextTraits font="SansSerif"  size="11"  name="LayoutGates"  style="plain"  color="#000000"  background="#00ffffff"  just="left" />
                                       <TextTraits font="SansSerif"  size="9"  name="Numbers"  style="plain"  color="#000000"  background="#00ffffff"  just="left" />
                                       <TextTraits font="SansSerif"  size="9"  name="Legend"  style="plain"  color="#000000"  background="#00ffffff"  just="left" />
                                       <WindowPosition x="0"  y="0"  width="430"  height="579"  displayed="1"  panelState="+--" />
                                     </GraphEnvironment>
                                   </Graph>
                                   <Gate gating:id="ID11422153"  gating:parent_id="ID966268885" >
                                     <gating:PolygonGate eventsInside="1"  annoOffsetX="0"  annoOffsetY="0"  tint="#000000"  isTinted="0"  lineWeight="Normal"  userDefined="1"  quadId="0"  gateResolution="256" >
                                       <gating:dimension>
                                         <data-type:fcs-dimension data-type:name="Comp-PerCP-Cy5-5-A" />
                                       </gating:dimension>
                                       <gating:dimension>
                                         <data-type:fcs-dimension data-type:name="Comp-PE-A" />
                                       </gating:dimension>
                                       <gating:vertex>
                                         <gating:coordinate data-type:value="-397.9858953928" />
                                         <gating:coordinate data-type:value="703.556443463" />
                                       </gating:vertex>
                                       <gating:vertex>
                                         <gating:coordinate data-type:value="-397.9858953928" />
                                         <gating:coordinate data-type:value="-54.2832251161" />
                                       </gating:vertex>
                                       <gating:vertex>
                                         <gating:coordinate data-type:value="264.9357939892" />
                                         <gating:coordinate data-type:value="-54.2832251161" />
                                       </gating:vertex>
                                       <gating:vertex>
                                         <gating:coordinate data-type:value="247.9260773114" />
                                         <gating:coordinate data-type:value="731.1069592816" />
                                       </gating:vertex>
                                     </gating:PolygonGate>
                                   </Gate>
                                 </Population>
                               </Subpopulations>
                             </Population>
                             <Population name="Eff"  annotation=""  owningGroup="24-10-18 110324"  expanded="0"  sortPriority="10"  count="60" >
                               <Graph smoothing="1"  backColor="#ffffff"  foreColor="#000000"  type="Histogram"  fast="1" >
                                 <Axis dimension="x"  name="Comp-PerCP-Cy5-5-A"  label=""  auto="auto" />
                                 <Axis dimension="y"  name=""  label=""  auto="auto" />
                                 <GraphSettings level="5%"  smoothingHighResolution="1"  contourHighResolution="1"  histogramSmoothingCount="0"  graphResolution="256"  showOutliers="1"  drawLargeDots="0"  dotsToDraw="8000"  tint="le.chartfill.tinted.40"  lineWeight="le.lineweight.normal"  lineStyle="le.linestyle.solid" />
                                 <GraphEnvironment showGrid="0"  showAxes="tnlTNL"  showGates="1"  showFreqOnPlots="1"  showGateNameOnPlots="1"  showMedians="0"  showUncomped="0"  addEventParam="0"  lastYAxisName="" >
                                   <TextTraits font="SansSerif"  size="11"  name="Labels"  style="plain"  color="#000000"  background="#00ffffff"  just="left" />
                                   <TextTraits font="SansSerif"  size="11"  name="LayoutGates"  style="plain"  color="#000000"  background="#00ffffff"  just="left" />
                                   <TextTraits font="SansSerif"  size="9"  name="Numbers"  style="plain"  color="#000000"  background="#00ffffff"  just="left" />
                                   <TextTraits font="SansSerif"  size="9"  name="Legend"  style="plain"  color="#000000"  background="#00ffffff"  just="left" />
                                   <WindowPosition x="0"  y="0"  width="430"  height="579"  displayed="1"  panelState="+--" />
                                 </GraphEnvironment>
                               </Graph>
                               <Gate gating:id="ID449248702"  gating:parent_id="ID2128462114" >
                                 <gating:PolygonGate eventsInside="1"  annoOffsetX="0"  annoOffsetY="0"  tint="#000000"  isTinted="0"  lineWeight="Normal"  userDefined="1"  quadId="-1"  gateResolution="256" >
                                   <gating:dimension>
                                     <data-type:fcs-dimension data-type:name="Comp-APC-A" />
                                   </gating:dimension>
                                   <gating:dimension>
                                     <data-type:fcs-dimension data-type:name="Comp-PE-A" />
                                   </gating:dimension>
                                   <gating:vertex>
                                     <gating:coordinate data-type:value="321.7610874175" />
                                     <gating:coordinate data-type:value="10785.0468425902" />
                                   </gating:vertex>
                                   <gating:vertex>
                                     <gating:coordinate data-type:value="357.691487345" />
                                     <gating:coordinate data-type:value="982.8751441865" />
                                   </gating:vertex>
                                   <gating:vertex>
                                     <gating:coordinate data-type:value="454.8092238318" />
                                     <gating:coordinate data-type:value="646.37819698" />
                                   </gating:vertex>
                                   <gating:vertex>
                                     <gating:coordinate data-type:value="9659.4849711757" />
                                     <gating:coordinate data-type:value="1624.451052796" />
                                   </gating:vertex>
                                   <gating:vertex>
                                     <gating:coordinate data-type:value="7351.4038337801" />
                                     <gating:coordinate data-type:value="8497.2836824051" />
                                   </gating:vertex>
                                   <gating:vertex>
                                     <gating:coordinate data-type:value="1516.5325563121" />
                                     <gating:coordinate data-type:value="10785.0468425902" />
                                   </gating:vertex>
                                 </gating:PolygonGate>
                               </Gate>
                             </Population>
                             <Population name="Treg"  annotation=""  owningGroup="24-10-18 110324"  expanded="0"  sortPriority="10"  count="246" >
                               <Graph smoothing="1"  backColor="#ffffff"  foreColor="#000000"  type="Contour"  fast="1" >
                                 <Axis dimension="x"  name="FSC-A"  label=""  auto="auto" />
                                 <Axis dimension="y"  name="SSC-A"  label=""  auto="auto" />
                                 <GraphSettings level="5%"  smoothingHighResolution="1"  contourHighResolution="1"  histogramSmoothingCount="0"  graphResolution="256"  showOutliers="1"  drawLargeDots="0"  dotsToDraw="8000"  tint="le.chartfill.tinted.40"  lineWeight="le.lineweight.normal"  lineStyle="le.linestyle.solid" />
                                 <GraphEnvironment showGrid="0"  showAxes="tnlTNL"  showGates="1"  showFreqOnPlots="1"  showGateNameOnPlots="1"  showMedians="0"  showUncomped="0"  addEventParam="0"  lastYAxisName="" >
                                   <TextTraits font="SansSerif"  size="11"  name="Labels"  style="plain"  color="#000000"  background="#00ffffff"  just="left" />
                                   <TextTraits font="SansSerif"  size="11"  name="LayoutGates"  style="plain"  color="#000000"  background="#00ffffff"  just="left" />
                                   <TextTraits font="SansSerif"  size="9"  name="Numbers"  style="plain"  color="#000000"  background="#00ffffff"  just="left" />
                                   <TextTraits font="SansSerif"  size="9"  name="Legend"  style="plain"  color="#000000"  background="#00ffffff"  just="left" />
                                   <WindowPosition x="0"  y="0"  width="430"  height="579"  displayed="1"  panelState="+--" />
                                 </GraphEnvironment>
                               </Graph>
                               <Gate gating:id="ID821329154"  gating:parent_id="ID2128462114" >
                                 <gating:PolygonGate eventsInside="1"  annoOffsetX="64"  annoOffsetY="-41"  tint="#000000"  isTinted="0"  lineWeight="Normal"  userDefined="1"  quadId="-1"  gateResolution="256" >
                                   <gating:dimension>
                                     <data-type:fcs-dimension data-type:name="Comp-APC-A" />
                                   </gating:dimension>
                                   <gating:dimension>
                                     <data-type:fcs-dimension data-type:name="Comp-PE-A" />
                                   </gating:dimension>
                                   <gating:vertex>
                                     <gating:coordinate data-type:value="264.9357939892" />
                                     <gating:coordinate data-type:value="134.064488538" />
                                   </gating:vertex>
                                   <gating:vertex>
                                     <gating:coordinate data-type:value="579.2619513156" />
                                     <gating:coordinate data-type:value="759.7769978676" />
                                   </gating:vertex>
                                   <gating:vertex>
                                     <gating:coordinate data-type:value="4791.9871571859" />
                                     <gating:coordinate data-type:value="1360.9448084618" />
                                   </gating:vertex>
                                   <gating:vertex>
                                     <gating:coordinate data-type:value="13593.0911430369" />
                                     <gating:coordinate data-type:value="429.1687412852" />
                                   </gating:vertex>
                                   <gating:vertex>
                                     <gating:coordinate data-type:value="13593.0911430369" />
                                     <gating:coordinate data-type:value="-57.037942883" />
                                   </gating:vertex>
                                   <gating:vertex>
                                     <gating:coordinate data-type:value="1331.8850226032" />
                                     <gating:coordinate data-type:value="-57.037942883" />
                                   </gating:vertex>
                                   <gating:vertex>
                                     <gating:coordinate data-type:value="407.9004147521" />
                                     <gating:coordinate data-type:value="-57.037942883" />
                                   </gating:vertex>
                                 </gating:PolygonGate>
                               </Gate>
                             </Population>
                           </Subpopulations>
                         </Population>
                         <Population name="cd25, cd4 subset"  annotation=""  owningGroup="24-10-18 110324"  expanded="0"  sortPriority="10"  count="373" >
                           <Graph smoothing="1"  backColor="#ffffff"  foreColor="#000000"  heatMapStatParameter="Comp-FITC-A"  type="Contour"  fast="1" >
                             <Axis dimension="x"  name="Comp-PerCP-Cy5-5-A"  label=""  auto="auto" />
                             <Axis dimension="y"  name="Comp-PE-A"  label=""  auto="auto" />
                             <GraphSettings level="5%"  smoothingHighResolution="1"  contourHighResolution="1"  histogramSmoothingCount="0"  graphResolution="256"  showOutliers="1"  drawLargeDots="0"  dotsToDraw="8000"  tint="le.chartfill.tinted.40"  lineWeight="le.lineweight.normal"  lineStyle="le.linestyle.solid" />
                             <GraphEnvironment showGrid="0"  showAxes="tnlTNL"  showGates="1"  showFreqOnPlots="1"  showGateNameOnPlots="1"  showMedians="0"  showUncomped="0"  addEventParam="0"  lastYAxisName="" >
                               <TextTraits font="SansSerif"  size="11"  name="Labels"  style="plain"  color="#000000"  background="#00ffffff"  just="left" />
                               <TextTraits font="SansSerif"  size="11"  name="LayoutGates"  style="plain"  color="#000000"  background="#00ffffff"  just="left" />
                               <TextTraits font="SansSerif"  size="9"  name="Numbers"  style="plain"  color="#000000"  background="#00ffffff"  just="left" />
                               <TextTraits font="SansSerif"  size="9"  name="Legend"  style="plain"  color="#000000"  background="#00ffffff"  just="left" />
                               <WindowPosition x="0"  y="0"  width="430"  height="579"  displayed="0"  panelState="---" />
                             </GraphEnvironment>
                           </Graph>
                           <Gate gating:id="ID524727913"  gating:parent_id="ID1696504808" >
                             <gating:RectangleGate eventsInside="1"  annoOffsetX="-2"  annoOffsetY="-72"  tint="#000000"  isTinted="0"  lineWeight="Normal"  userDefined="1"  percentX="0"  percentY="0" >
                               <gating:dimension gating:min="178.70800974846364"  gating:max="53571.06774754171" >
                                 <data-type:fcs-dimension data-type:name="Comp-APC-A" />
                               </gating:dimension>
                               <gating:dimension gating:min="568.7418380517623"  gating:max="9197.649283999373" >
                                 <data-type:fcs-dimension data-type:name="Comp-FITC-A" />
                               </gating:dimension>
                             </gating:RectangleGate>
                           </Gate>
                           <Subpopulations>
                             <Population name="Q1: foxp3- , cd127+"  annotation=""  owningGroup="24-10-18 110324"  expanded="0"  sortPriority="10"  count="76" >
                               <Graph smoothing="1"  backColor="#ffffff"  foreColor="#000000"  type="Contour"  fast="1" >
                                 <Axis dimension="x"  name="Comp-PerCP-Cy5-5-A"  label=""  auto="auto" />
                                 <Axis dimension="y"  name="Comp-PE-A"  label=""  auto="auto" />
                                 <GraphSettings level="5%"  smoothingHighResolution="1"  contourHighResolution="1"  histogramSmoothingCount="0"  graphResolution="256"  showOutliers="1"  drawLargeDots="0"  dotsToDraw="8000"  tint="le.chartfill.tinted.40"  lineWeight="le.lineweight.normal"  lineStyle="le.linestyle.solid" />
                                 <GraphEnvironment showGrid="0"  showAxes="tnlTNL"  showGates="1"  showFreqOnPlots="1"  showGateNameOnPlots="1"  showMedians="0"  showUncomped="0"  addEventParam="0"  lastYAxisName="" >
                                   <TextTraits font="SansSerif"  size="11"  name="Labels"  style="plain"  color="#000000"  background="#00ffffff"  just="left" />
                                   <TextTraits font="SansSerif"  size="11"  name="LayoutGates"  style="plain"  color="#000000"  background="#00ffffff"  just="left" />
                                   <TextTraits font="SansSerif"  size="9"  name="Numbers"  style="plain"  color="#000000"  background="#00ffffff"  just="left" />
                                   <TextTraits font="SansSerif"  size="9"  name="Legend"  style="plain"  color="#000000"  background="#00ffffff"  just="left" />
                                   <WindowPosition x="0"  y="0"  width="430"  height="579"  displayed="1"  panelState="+--" />
                                 </GraphEnvironment>
                               </Graph>
                               <Gate gating:id="ID1842627657"  gating:parent_id="ID524727913" >
                                 <gating:PolygonGate eventsInside="1"  annoOffsetX="0"  annoOffsetY="0"  tint="#000000"  isTinted="0"  lineWeight="Normal"  userDefined="1"  quadId="2"  gateResolution="256" >
                                   <gating:dimension>
                                     <data-type:fcs-dimension data-type:name="Comp-PerCP-Cy5-5-A" />
                                   </gating:dimension>
                                   <gating:dimension>
                                     <data-type:fcs-dimension data-type:name="Comp-PE-A" />
                                   </gating:dimension>
                                   <gating:vertex>
                                     <gating:coordinate data-type:value="-397.9858953928" />
                                     <gating:coordinate data-type:value="703.556443463" />
                                   </gating:vertex>
                                   <gating:vertex>
                                     <gating:coordinate data-type:value="-397.9858953928" />
                                     <gating:coordinate data-type:value="274819.4897458782" />
                                   </gating:vertex>
                                   <gating:vertex>
                                     <gating:coordinate data-type:value="2838.0931568048" />
                                     <gating:coordinate data-type:value="274819.4897458782" />
                                   </gating:vertex>
                                   <gating:vertex>
                                     <gating:coordinate data-type:value="247.9260773114" />
                                     <gating:coordinate data-type:value="731.1069592816" />
                                   </gating:vertex>
                                 </gating:PolygonGate>
                               </Gate>
                             </Population>
                             <Population name="Q2: foxp3+ , cd127+"  annotation=""  owningGroup="24-10-18 110324"  expanded="0"  sortPriority="10"  count="32" >
                               <Graph smoothing="1"  backColor="#ffffff"  foreColor="#000000"  type="Contour"  fast="1" >
                                 <Axis dimension="x"  name="Comp-PerCP-Cy5-5-A"  label=""  auto="auto" />
                                 <Axis dimension="y"  name="Comp-PE-A"  label=""  auto="auto" />
                                 <GraphSettings level="5%"  smoothingHighResolution="1"  contourHighResolution="1"  histogramSmoothingCount="0"  graphResolution="256"  showOutliers="1"  drawLargeDots="0"  dotsToDraw="8000"  tint="le.chartfill.tinted.40"  lineWeight="le.lineweight.normal"  lineStyle="le.linestyle.solid" />
                                 <GraphEnvironment showGrid="0"  showAxes="tnlTNL"  showGates="1"  showFreqOnPlots="1"  showGateNameOnPlots="1"  showMedians="0"  showUncomped="0"  addEventParam="0"  lastYAxisName="" >
                                   <TextTraits font="SansSerif"  size="11"  name="Labels"  style="plain"  color="#000000"  background="#00ffffff"  just="left" />
                                   <TextTraits font="SansSerif"  size="11"  name="LayoutGates"  style="plain"  color="#000000"  background="#00ffffff"  just="left" />
                                   <TextTraits font="SansSerif"  size="9"  name="Numbers"  style="plain"  color="#000000"  background="#00ffffff"  just="left" />
                                   <TextTraits font="SansSerif"  size="9"  name="Legend"  style="plain"  color="#000000"  background="#00ffffff"  just="left" />
                                   <WindowPosition x="0"  y="0"  width="430"  height="579"  displayed="1"  panelState="+--" />
                                 </GraphEnvironment>
                               </Graph>
                               <Gate gating:id="ID1079148352"  gating:parent_id="ID524727913" >
                                 <gating:PolygonGate eventsInside="1"  annoOffsetX="0"  annoOffsetY="0"  tint="#000000"  isTinted="0"  lineWeight="Normal"  userDefined="1"  quadId="3"  gateResolution="256" >
                                   <gating:dimension>
                                     <data-type:fcs-dimension data-type:name="Comp-PerCP-Cy5-5-A" />
                                   </gating:dimension>
                                   <gating:dimension>
                                     <data-type:fcs-dimension data-type:name="Comp-PE-A" />
                                   </gating:dimension>
                                   <gating:vertex>
                                     <gating:coordinate data-type:value="261774.3422632428" />
                                     <gating:coordinate data-type:value="25195.0214133845" />
                                   </gating:vertex>
                                   <gating:vertex>
                                     <gating:coordinate data-type:value="261774.3422632428" />
                                     <gating:coordinate data-type:value="274819.4897458782" />
                                   </gating:vertex>
                                   <gating:vertex>
                                     <gating:coordinate data-type:value="2838.0931568048" />
                                     <gating:coordinate data-type:value="274819.4897458782" />
                                   </gating:vertex>
                                   <gating:vertex>
                                     <gating:coordinate data-type:value="247.9260773114" />
                                     <gating:coordinate data-type:value="731.1069592816" />
                                   </gating:vertex>
                                 </gating:PolygonGate>
                               </Gate>
                             </Population>
                             <Population name="Q3: foxp3+ , cd127-"  annotation=""  owningGroup="24-10-18 110324"  expanded="0"  sortPriority="10"  count="219" >
                               <Graph smoothing="1"  backColor="#ffffff"  foreColor="#000000"  type="Contour"  fast="1" >
                                 <Axis dimension="x"  name="Comp-PerCP-Cy5-5-A"  label=""  auto="auto" />
                                 <Axis dimension="y"  name="Comp-PE-A"  label=""  auto="auto" />
                                 <GraphSettings level="5%"  smoothingHighResolution="1"  contourHighResolution="1"  histogramSmoothingCount="0"  graphResolution="256"  showOutliers="1"  drawLargeDots="0"  dotsToDraw="8000"  tint="le.chartfill.tinted.40"  lineWeight="le.lineweight.normal"  lineStyle="le.linestyle.solid" />
                                 <GraphEnvironment showGrid="0"  showAxes="tnlTNL"  showGates="1"  showFreqOnPlots="1"  showGateNameOnPlots="1"  showMedians="0"  showUncomped="0"  addEventParam="0"  lastYAxisName="" >
                                   <TextTraits font="SansSerif"  size="11"  name="Labels"  style="plain"  color="#000000"  background="#00ffffff"  just="left" />
                                   <TextTraits font="SansSerif"  size="11"  name="LayoutGates"  style="plain"  color="#000000"  background="#00ffffff"  just="left" />
                                   <TextTraits font="SansSerif"  size="9"  name="Numbers"  style="plain"  color="#000000"  background="#00ffffff"  just="left" />
                                   <TextTraits font="SansSerif"  size="9"  name="Legend"  style="plain"  color="#000000"  background="#00ffffff"  just="left" />
                                   <WindowPosition x="0"  y="0"  width="430"  height="579"  displayed="1"  panelState="+--" />
                                 </GraphEnvironment>
                               </Graph>
                               <Gate gating:id="ID1406993957"  gating:parent_id="ID524727913" >
                                 <gating:PolygonGate eventsInside="1"  annoOffsetX="0"  annoOffsetY="0"  tint="#000000"  isTinted="0"  lineWeight="Normal"  userDefined="1"  quadId="1"  gateResolution="256" >
                                   <gating:dimension>
                                     <data-type:fcs-dimension data-type:name="Comp-PerCP-Cy5-5-A" />
                                   </gating:dimension>
                                   <gating:dimension>
                                     <data-type:fcs-dimension data-type:name="Comp-PE-A" />
                                   </gating:dimension>
                                   <gating:vertex>
                                     <gating:coordinate data-type:value="261774.3422632428" />
                                     <gating:coordinate data-type:value="25195.0214133845" />
                                   </gating:vertex>
                                   <gating:vertex>
                                     <gating:coordinate data-type:value="261774.3422632428" />
                                     <gating:coordinate data-type:value="-54.2832251161" />
                                   </gating:vertex>
                                   <gating:vertex>
                                     <gating:coordinate data-type:value="264.9357939892" />
                                     <gating:coordinate data-type:value="-54.2832251161" />
                                   </gating:vertex>
                                   <gating:vertex>
                                     <gating:coordinate data-type:value="247.9260773114" />
                                     <gating:coordinate data-type:value="731.1069592816" />
                                   </gating:vertex>
                                 </gating:PolygonGate>
                               </Gate>
                             </Population>
                             <Population name="Q4: foxp3- , cd127-"  annotation=""  owningGroup="24-10-18 110324"  expanded="0"  sortPriority="10"  count="46" >
                               <Graph smoothing="1"  backColor="#ffffff"  foreColor="#000000"  type="Contour"  fast="1" >
                                 <Axis dimension="x"  name="Comp-PerCP-Cy5-5-A"  label=""  auto="auto" />
                                 <Axis dimension="y"  name="Comp-PE-A"  label=""  auto="auto" />
                                 <GraphSettings level="5%"  smoothingHighResolution="1"  contourHighResolution="1"  histogramSmoothingCount="0"  graphResolution="256"  showOutliers="1"  drawLargeDots="0"  dotsToDraw="8000"  tint="le.chartfill.tinted.40"  lineWeight="le.lineweight.normal"  lineStyle="le.linestyle.solid" />
                                 <GraphEnvironment showGrid="0"  showAxes="tnlTNL"  showGates="1"  showFreqOnPlots="1"  showGateNameOnPlots="1"  showMedians="0"  showUncomped="0"  addEventParam="0"  lastYAxisName="" >
                                   <TextTraits font="SansSerif"  size="11"  name="Labels"  style="plain"  color="#000000"  background="#00ffffff"  just="left" />
                                   <TextTraits font="SansSerif"  size="11"  name="LayoutGates"  style="plain"  color="#000000"  background="#00ffffff"  just="left" />
                                   <TextTraits font="SansSerif"  size="9"  name="Numbers"  style="plain"  color="#000000"  background="#00ffffff"  just="left" />
                                   <TextTraits font="SansSerif"  size="9"  name="Legend"  style="plain"  color="#000000"  background="#00ffffff"  just="left" />
                                   <WindowPosition x="0"  y="0"  width="430"  height="579"  displayed="1"  panelState="+--" />
                                 </GraphEnvironment>
                               </Graph>
                               <Gate gating:id="ID2038568905"  gating:parent_id="ID524727913" >
                                 <gating:PolygonGate eventsInside="1"  annoOffsetX="0"  annoOffsetY="0"  tint="#000000"  isTinted="0"  lineWeight="Normal"  userDefined="1"  quadId="0"  gateResolution="256" >
                                   <gating:dimension>
                                     <data-type:fcs-dimension data-type:name="Comp-PerCP-Cy5-5-A" />
                                   </gating:dimension>
                                   <gating:dimension>
                                     <data-type:fcs-dimension data-type:name="Comp-PE-A" />
                                   </gating:dimension>
                                   <gating:vertex>
                                     <gating:coordinate data-type:value="-397.9858953928" />
                                     <gating:coordinate data-type:value="703.556443463" />
                                   </gating:vertex>
                                   <gating:vertex>
                                     <gating:coordinate data-type:value="-397.9858953928" />
                                     <gating:coordinate data-type:value="-54.2832251161" />
                                   </gating:vertex>
                                   <gating:vertex>
                                     <gating:coordinate data-type:value="264.9357939892" />
                                     <gating:coordinate data-type:value="-54.2832251161" />
                                   </gating:vertex>
                                   <gating:vertex>
                                     <gating:coordinate data-type:value="247.9260773114" />
                                     <gating:coordinate data-type:value="731.1069592816" />
                                   </gating:vertex>
                                 </gating:PolygonGate>
                               </Gate>
                             </Population>
                           </Subpopulations>
                         </Population>
                       </Subpopulations>
                     </Population>
                   </Subpopulations>
                   <Dependents>
                     <Dependent name="debris-/CD45/dead" />
                   </Dependents>
                 </NotNode>
               </Subpopulations>
             </Population>
           </Subpopulations>
           <Dependents>
             <Dependent name="debris" />
           </Dependents>
         </NotNode>
       </Subpopulations>
       <Group name="24-10-18 110324"  live="1"  role="ws.group.dlog.undefined"  key=""  synchronized="0"  foreground="#809880"  fontStyle="plain" >
         <Criteria/>
         <BlacklistedSamples>
           <SampleRef sampleID="38" />
           <SampleRef sampleID="39" />
         </BlacklistedSamples>
         <SampleRefs>
           <SampleRef sampleID="40" />
         </SampleRefs>
         <Keywords/>
       </Group>
     </GroupNode>
     <GroupNode name="Compensation"  annotation=""  owningGroup="Compensation"  expanded="1"  sortPriority="10"  count="-1" >
       <Graph smoothing="0"  backColor="#ffffff"  foreColor="#000000"  type="Pseudocolor"  fast="1" >
         <Axis dimension="x"  name=""  label=""  auto="auto" />
         <Axis dimension="y"  name=""  label=""  auto="auto" />
         <GraphSettings level="5%"  smoothingHighResolution="1"  contourHighResolution="1"  histogramSmoothingCount="0"  graphResolution="256"  showOutliers="0"  drawLargeDots="0"  dotsToDraw="8000"  tint="le.chartfill.tinted.40"  lineWeight="le.lineweight.normal"  lineStyle="le.linestyle.solid" />
         <GraphEnvironment showGrid="0"  showAxes="tnlTNL"  showGates="1"  showFreqOnPlots="1"  showGateNameOnPlots="1"  showMedians="0"  showUncomped="0"  addEventParam="0"  lastYAxisName="" >
           <TextTraits font="SansSerif"  size="11"  name="Labels"  style="plain"  color="#000000"  background="#00ffffff"  just="left" />
           <TextTraits font="SansSerif"  size="11"  name="LayoutGates"  style="plain"  color="#000000"  background="#00ffffff"  just="left" />
           <TextTraits font="SansSerif"  size="9"  name="Numbers"  style="plain"  color="#000000"  background="#00ffffff"  just="left" />
           <TextTraits font="SansSerif"  size="9"  name="Legend"  style="plain"  color="#000000"  background="#00ffffff"  just="left" />
         </GraphEnvironment>
       </Graph>
       <Group name="Compensation"  live="1"  role="ws.group.dlog.compensation"  key=""  synchronized="0"  foreground="#bc1900"  fontStyle="bold" >
         <Criteria>
           <Criterion connector="And"  keyword="$FIL"  function="Contains"  value="unstained" />
           <Criterion connector="Or"  keyword="$FIL"  function="Contains"  value="comp" />
         </Criteria>
         <Keywords/>
       </Group>
     </GroupNode>
   </Groups>
   <SampleList>
     <Sample>
       <DataSet uri="file:/Users/richardduggleby/Google%20Drive/FACS/NEW%20PANEL%20live%20foxp3%201-8-18/Specimen_001_wb%20768%20fmo-f_006.fcs"  sampleID="33" />
       <transforms:spilloverMatrix prefix="Comp-"  name="Acquisition-defined-copy-1"  editable="1"  color="#ff9933"  version="FlowJo-10.5.2"  status="FINALIZED"  transforms:id="32431283-9456-47f1-a781-2ae3b13c258e"  suffix="" >
         <data-type:parameters>
           <data-type:parameter data-type:name="FITC-A" />
           <data-type:parameter data-type:name="PerCP-Cy5-5-A" />
           <data-type:parameter data-type:name="APC-A" />
           <data-type:parameter data-type:name="Alexa Fluor 700-A" />
           <data-type:parameter data-type:name="AmCyan-A" />
           <data-type:parameter data-type:name="PE-A" />
           <data-type:parameter data-type:name="PE-Cy7-A" />
         </data-type:parameters>
         <transforms:spillover data-type:parameter="FITC-A" >
           <transforms:coefficient data-type:parameter="FITC-A"  transforms:value="1" />
           <transforms:coefficient data-type:parameter="PerCP-Cy5-5-A"  transforms:value="0" />
           <transforms:coefficient data-type:parameter="APC-A"  transforms:value="0" />
           <transforms:coefficient data-type:parameter="Alexa Fluor 700-A"  transforms:value="0" />
           <transforms:coefficient data-type:parameter="AmCyan-A"  transforms:value="0" />
           <transforms:coefficient data-type:parameter="PE-A"  transforms:value="0" />
           <transforms:coefficient data-type:parameter="PE-Cy7-A"  transforms:value="0" />
         </transforms:spillover>
         <transforms:spillover data-type:parameter="PerCP-Cy5-5-A" >
           <transforms:coefficient data-type:parameter="FITC-A"  transforms:value="0" />
           <transforms:coefficient data-type:parameter="PerCP-Cy5-5-A"  transforms:value="1" />
           <transforms:coefficient data-type:parameter="APC-A"  transforms:value="0.1048811972" />
           <transforms:coefficient data-type:parameter="Alexa Fluor 700-A"  transforms:value="0.0754674748" />
           <transforms:coefficient data-type:parameter="AmCyan-A"  transforms:value="0" />
           <transforms:coefficient data-type:parameter="PE-A"  transforms:value="0" />
           <transforms:coefficient data-type:parameter="PE-Cy7-A"  transforms:value="0.0459453873" />
         </transforms:spillover>
         <transforms:spillover data-type:parameter="APC-A" >
           <transforms:coefficient data-type:parameter="FITC-A"  transforms:value="0" />
           <transforms:coefficient data-type:parameter="PerCP-Cy5-5-A"  transforms:value="0.023676" />
           <transforms:coefficient data-type:parameter="APC-A"  transforms:value="1" />
           <transforms:coefficient data-type:parameter="Alexa Fluor 700-A"  transforms:value="0.1494557261" />
           <transforms:coefficient data-type:parameter="AmCyan-A"  transforms:value="0" />
           <transforms:coefficient data-type:parameter="PE-A"  transforms:value="0" />
           <transforms:coefficient data-type:parameter="PE-Cy7-A"  transforms:value="0.0181944277" />
         </transforms:spillover>
         <transforms:spillover data-type:parameter="Alexa Fluor 700-A" >
           <transforms:coefficient data-type:parameter="FITC-A"  transforms:value="0" />
           <transforms:coefficient data-type:parameter="PerCP-Cy5-5-A"  transforms:value="0.0775534287" />
           <transforms:coefficient data-type:parameter="APC-A"  transforms:value="0.0380900577" />
           <transforms:coefficient data-type:parameter="Alexa Fluor 700-A"  transforms:value="1" />
           <transforms:coefficient data-type:parameter="AmCyan-A"  transforms:value="0" />
           <transforms:coefficient data-type:parameter="PE-A"  transforms:value="0" />
           <transforms:coefficient data-type:parameter="PE-Cy7-A"  transforms:value="0.0833705813" />
         </transforms:spillover>
         <transforms:spillover data-type:parameter="AmCyan-A" >
           <transforms:coefficient data-type:parameter="FITC-A"  transforms:value="0.042049" />
           <transforms:coefficient data-type:parameter="PerCP-Cy5-5-A"  transforms:value="0.071896" />
           <transforms:coefficient data-type:parameter="APC-A"  transforms:value="0.0125307636" />
           <transforms:coefficient data-type:parameter="Alexa Fluor 700-A"  transforms:value="0.0187961515" />
           <transforms:coefficient data-type:parameter="AmCyan-A"  transforms:value="1" />
           <transforms:coefficient data-type:parameter="PE-A"  transforms:value="0.09672" />
           <transforms:coefficient data-type:parameter="PE-Cy7-A"  transforms:value="0.0363616049" />
         </transforms:spillover>
         <transforms:spillover data-type:parameter="PE-A" >
           <transforms:coefficient data-type:parameter="FITC-A"  transforms:value="0" />
           <transforms:coefficient data-type:parameter="PerCP-Cy5-5-A"  transforms:value="0.094405" />
           <transforms:coefficient data-type:parameter="APC-A"  transforms:value="0" />
           <transforms:coefficient data-type:parameter="Alexa Fluor 700-A"  transforms:value="0" />
           <transforms:coefficient data-type:parameter="AmCyan-A"  transforms:value="0" />
           <transforms:coefficient data-type:parameter="PE-A"  transforms:value="1" />
           <transforms:coefficient data-type:parameter="PE-Cy7-A"  transforms:value="0.002347" />
         </transforms:spillover>
         <transforms:spillover data-type:parameter="PE-Cy7-A" >
           <transforms:coefficient data-type:parameter="FITC-A"  transforms:value="0" />
           <transforms:coefficient data-type:parameter="PerCP-Cy5-5-A"  transforms:value="0.0157654565" />
           <transforms:coefficient data-type:parameter="APC-A"  transforms:value="0" />
           <transforms:coefficient data-type:parameter="Alexa Fluor 700-A"  transforms:value="0.0013538905" />
           <transforms:coefficient data-type:parameter="AmCyan-A"  transforms:value="0.0011328472" />
           <transforms:coefficient data-type:parameter="PE-A"  transforms:value="0.0291397274" />
           <transforms:coefficient data-type:parameter="PE-Cy7-A"  transforms:value="1" />
         </transforms:spillover>
       </transforms:spilloverMatrix>
       <Transformations>
         <transforms:linear transforms:minRange="0.5790372945"  transforms:maxRange="273"  gain="0.0100527308" >
           <data-type:parameter data-type:name="Time" />
         </transforms:linear>
         <transforms:linear transforms:minRange="0"  transforms:maxRange="262144"  gain="1" >
           <data-type:parameter data-type:name="FSC-A" />
         </transforms:linear>
         <transforms:linear transforms:minRange="0"  transforms:maxRange="238312.7272727273"  gain="1" >
           <data-type:parameter data-type:name="SSC-A" />
         </transforms:linear>
         <transforms:biex transforms:length="256"  transforms:maxRange="26214.4000029177"  transforms:neg="0"  transforms:width="-7.9432823472"  transforms:pos="3.418539922" >
           <data-type:parameter data-type:name="FITC-A" />
         </transforms:biex>
         <transforms:biex transforms:length="256"  transforms:maxRange="262144.0000291775"  transforms:neg="0"  transforms:width="-12.5892541179"  transforms:pos="4.418539922" >
           <data-type:parameter data-type:name="PerCP-Cy5-5-A" />
         </transforms:biex>
         <transforms:biex transforms:length="256"  transforms:maxRange="262144.0000291775"  transforms:neg="0"  transforms:width="-19.9526231497"  transforms:pos="4.418539922" >
           <data-type:parameter data-type:name="APC-A" />
         </transforms:biex>
         <transforms:biex transforms:length="256"  transforms:maxRange="262144.0000291775"  transforms:neg="0"  transforms:width="-6.3095734448"  transforms:pos="4.418539922" >
           <data-type:parameter data-type:name="Alexa Fluor 700-A" />
         </transforms:biex>
         <transforms:biex transforms:length="256"  transforms:maxRange="262144.0000291775"  transforms:neg="0"  transforms:width="-5.0118723363"  transforms:pos="4.418539922" >
           <data-type:parameter data-type:name="AmCyan-A" />
         </transforms:biex>
         <transforms:biex transforms:length="256"  transforms:maxRange="262144.0000291775"  transforms:neg="0.1"  transforms:width="-12.5892541179"  transforms:pos="4.418539922" >
           <data-type:parameter data-type:name="PE-A" />
         </transforms:biex>
         <transforms:biex transforms:length="256"  transforms:maxRange="262144.0000291775"  transforms:neg="0"  transforms:width="-15.8489319246"  transforms:pos="4.418539922" >
           <data-type:parameter data-type:name="PE-Cy7-A" />
         </transforms:biex>
         <transforms:biex transforms:length="256"  transforms:maxRange="26214.4000029177"  transforms:neg="0"  transforms:width="-7.9432823472"  transforms:pos="3.418539922" >
           <data-type:parameter data-type:name="Comp-FITC-A" />
         </transforms:biex>
         <transforms:biex transforms:length="256"  transforms:maxRange="262144.0000291775"  transforms:neg="0"  transforms:width="-12.5892541179"  transforms:pos="4.418539922" >
           <data-type:parameter data-type:name="Comp-PerCP-Cy5-5-A" />
         </transforms:biex>
         <transforms:biex transforms:length="256"  transforms:maxRange="262144.0000291775"  transforms:neg="0"  transforms:width="-19.9526231497"  transforms:pos="4.418539922" >
           <data-type:parameter data-type:name="Comp-APC-A" />
         </transforms:biex>
         <transforms:biex transforms:length="256"  transforms:maxRange="262144.0000291775"  transforms:neg="0"  transforms:width="-6.3095734448"  transforms:pos="4.418539922" >
           <data-type:parameter data-type:name="Comp-Alexa Fluor 700-A" />
         </transforms:biex>
         <transforms:biex transforms:length="256"  transforms:maxRange="262144.0000291775"  transforms:neg="0"  transforms:width="-5.0118723363"  transforms:pos="4.418539922" >
           <data-type:parameter data-type:name="Comp-AmCyan-A" />
         </transforms:biex>
         <transforms:biex transforms:length="256"  transforms:maxRange="262144.0000291775"  transforms:neg="0.1"  transforms:width="-12.5892541179"  transforms:pos="4.418539922" >
           <data-type:parameter data-type:name="Comp-PE-A" />
         </transforms:biex>
         <transforms:biex transforms:length="256"  transforms:maxRange="262144.0000291775"  transforms:neg="0"  transforms:width="-15.8489319246"  transforms:pos="4.418539922" >
           <data-type:parameter data-type:name="Comp-PE-Cy7-A" />
         </transforms:biex>
       </Transformations>
       <Keywords>
         <Keyword name="CST REGULATORY STATUS"  value="RUO Performance Check" />
         <Keyword name="CST PERFORMANCE EXPIRED"  value="2016-01-21T10:16:56+00:00" />
[truncated: 1,214,935 more chars]
