# Supplementary material for: Enumerating regulatory T cells in cryopreserved umbilical cord blood samples using FOXP3 methylation specific quantitative PCR
Source: PLoS One. 2020 Oct 23;15(10):e0240190. doi: 10.1371/journal.pone.0240190 (PMC7584164; doi:10.1371/journal.pone.0240190)
Supplement: S2 Data — (ZIP) [file pone.0240190.s006.zip]

Archive with 4 entries (4 files):
- Fig 1_3_4_5_S3.pzfx
- S4.pzfx
- S2.pzf
- Fig 2.pzf
